# Supplementary material for: Bis(μ-cobaltoceniumseleno­late-1:2κ2 Se:Se)bis[bis­(cobaltoceniumseleno­late-κSe)mercury(II)] tetra­kis­(hexa­fluorido­phosphate) aceto­nitrile disolvate
Source: IUCrdata. 2021 Oct 21;6(Pt 10):x211083. doi: 10.1107/S241431462101083X (PMC9462298; doi:10.1107/S241431462101083X)
Supplement: Supplementary file 1 [file x-06-x211083-sup1.cif]

##############################################################################
#                                                                            #
# This CIF contains the data for a data article accepted for                 #
# publication in IUCrData. It conforms to the requirements of                #
# Notes for Authors for IUCrData, and has been                               #
# peer reviewed under the auspices of IUCrData.                              #
#                                                                            #
# Full details of the Crystallographic Information File format               #
# are given in the paper "The Crystallographic Information File (CIF):       #
# a New Standard Archive File for Crystallography" by S. R. Hall, F. H.      #
# Allen and I. D. Brown [Acta Cryst. (1991), A47, 655-685].                  #
#                                                                            #
# The current version of the core CIF dictionary is obtainable from          #
# ftp://ftp.iucr.org/pub/cif_core.dic.                                       #
#                                                                            #
# Software is freely available for graphical display of the structure(s)     #
# in this CIF. For information consult the CIF software page                 #
# http://www.iucr.org/resources/cif/software.                                #
#                                                                            #
# This file may be used for bona fide research purposes within the           #
# scientific community so long as proper attribution is given to the data    # 
# article from which it was obtained.                                        #
#                                                                            #
##############################################################################
data_global
_audit_creation_method     'form.cif (version 2.0)'
_journal_data_validation_number     ?
_journal_date_recd_electronic     2021-09-09
_journal_date_accepted     2021-10-19
_journal_name_full     'IUCrData'
_journal_year     2021
_journal_volume     6
_journal_issue     10
_journal_page_first     0
_journal_page_last     0
_journal_paper_category     HM
_journal_paper_doi     10.1107/S241431462101083X
_journal_coeditor_code     WM4154
_publ_contact_author_name     'Bildstein, Benno'
_publ_contact_author_address
;
University of Innsbruck
Faculty of Chemistry and Pharmacy
Innrain 80-82
6020 Innsbruck
Austria
;
_publ_contact_author_email     'benno.bildstein@uibk.ac.at'
_publ_contact_author_fax     '0043 512 507 57099'
_publ_contact_author_phone     '0043 512 507 57007'
_publ_section_title
;\
Bis(\m-cobaltoceniumselenolate-1:2\k^2^<i>Se</i>:<i>Se</i>)\
bis[bis(cobaltoceniumselenolate-\k<i>Se</i>)mercury(II)]
tetrakis(hexafluoridophosphate) acetonitrile disolvate
;
_publ_section_title_footnote     .
loop_
    _publ_author_name
    _publ_author_address
    'Menia, Daniel'
;
University of Innsbruck
Faculty of Chemistry and Pharmacy
Innrain 80-82
6020 Innsbruck
Austria
;
    'Wurst, Klaus'
;
University of Innsbruck
Faculty of Chemistry and Pharmacy
Innrain 80-82
6020 Innsbruck
Austria
;
    'Bildstein, Benno'
;
University of Innsbruck
Faculty of Chemistry and Pharmacy
Innrain 80-82
6020 Innsbruck
Austria
;
_publ_section_synopsis
;
The cation in the title salt has a bitetrahedral {Hg~2~Se~6~} core.
;
data_I
_database_code_depnum_ccdc_archive 'CCDC 2116450'
_audit_creation_method     'SHELXL-2014/7'
_chemical_name_systematic
;\
Bis(\m-cobaltoceniumselenolate-1:2\k^2^<i>Se</i>:<i>Se</i>)\
bis[bis(cobaltoceniumselenolate-\k<i>Se</i>)mercury(II)]
tetrakis(hexafluoridophosphate) acetonitrile disolvate
;
_chemical_name_common     ?
_chemical_formula_moiety     'C60 H54 Co6 Hg2 Se6 4+, 4(F6 P1 -), 2(C2 H3 N1)'
_chemical_formula_sum     'C64 H60 Co6 F24 Hg2 N2 P4 Se6'
_chemical_formula_iupac
                           '[Co6 Hg2 (C5 H5)6 (C5 H4 Se1)6 ] (P F6)4, 2C2 H3 N1'
_chemical_formula_weight     2665.54
_chemical_melting_point     ?
_space_group_crystal_system     triclinic
_space_group_name_H-M_alt     'P -1'
_space_group_name_Hall     '-P 1'
loop_
    _space_group_symop_operation_xyz
    'x, y, z'
    '-x, -y, -z'
_cell_length_a     10.2933(8)
_cell_length_b     14.3271(12)
_cell_length_c     15.1087(12)
_cell_angle_alpha     109.744(3)
_cell_angle_beta     109.764(2)
_cell_angle_gamma     95.306(3)
_cell_volume     1919.1(3)
_cell_formula_units_Z     1
_cell_measurement_reflns_used     9672
_cell_measurement_theta_min     2.3
_cell_measurement_theta_max     26.4
_cell_measurement_temperature     183(2)
_exptl_crystal_description     prism
_exptl_crystal_colour     orange
_exptl_crystal_size_max     0.180
_exptl_crystal_size_mid     0.090
_exptl_crystal_size_min     0.040
_exptl_crystal_density_diffrn     2.306
_exptl_crystal_density_meas     ?
_exptl_crystal_density_method     ?
_exptl_crystal_F_000     1260
_exptl_absorpt_coefficient_mu     8.275
_exptl_absorpt_correction_type     multi-scan
_exptl_absorpt_process_details
;
(SADABS; Krause <i>et al.</i>,  2015)
;
_exptl_absorpt_correction_T_min     0.574
_exptl_absorpt_correction_T_max     0.837
_diffrn_ambient_temperature     183(2)
_diffrn_source     'Incoatec Microfocus'
_diffrn_radiation_type     MoK\a
_diffrn_radiation_wavelength     0.71073
_diffrn_radiation_monochromator     'multi layered optics'
_diffrn_measurement_device_type     'Bruker D8 QUEST PHOTON 100'
_diffrn_measurement_method     '\f and \w scans'
_diffrn_detector_area_resol_mean     10.4
_diffrn_reflns_number     69321
_diffrn_reflns_av_R_equivalents     0.0379
_diffrn_reflns_av_unetI/netI     0.0172
_diffrn_reflns_theta_min     2.162
_diffrn_reflns_theta_max     26.000
_diffrn_reflns_theta_full     25.242
_diffrn_measured_fraction_theta_max     0.999
_diffrn_measured_fraction_theta_full     0.999
_diffrn_reflns_limit_h_min     -12
_diffrn_reflns_limit_h_max     12
_diffrn_reflns_limit_k_min     -17
_diffrn_reflns_limit_k_max     17
_diffrn_reflns_limit_l_min     -18
_diffrn_reflns_limit_l_max     18
_refine_special_details
;C-bound hydrogen atoms were placed in calculated positions and
constrained to ride on their parent atoms with <i>U</i>~iso~(H) =
1.2<i>U</i>~eq~(C) and a C---H distance of 0.95 \%A for aromatic H atoms.
 Positinal disorder of same flourine atoms at P2 in ratio 2:1 for
 F7-F10 : F7a-F10a and for solvent acetonitrile C32-C31-N1 :
 C32a-C31a-N1a in ratio 1:1, respectively.
;
_reflns_number_total     7546
_reflns_number_gt     7005
_reflns_threshold_expression     'I > 2\s(I)'
_refine_ls_structure_factor_coef     Fsqd
_refine_ls_matrix_type     full
_refine_ls_R_factor_all     0.0202
_refine_ls_R_factor_gt     0.0174
_refine_ls_wR_factor_gt     0.0409
_refine_ls_wR_factor_ref     0.0418
_refine_ls_goodness_of_fit_ref     1.042
_refine_ls_restrained_S_all     1.042
_refine_ls_number_reflns     7546
_refine_ls_number_parameters     553
_refine_ls_number_restraints     0
_refine_ls_hydrogen_treatment     constr
_refine_ls_weighting_scheme     calc
_refine_ls_weighting_details
              'w=1/[\s^2^(Fo^2^)+(0.0197P)^2^+1.8079P] where P=(Fo^2^+2Fc^2^)/3'
_atom_sites_solution_hydrogens     geom
_atom_sites_solution_primary     direct
_atom_sites_solution_secondary     ?
_refine_ls_shift/su_max     0.003
_refine_ls_shift/su_mean     0.000
_refine_diff_density_max     0.767
_refine_diff_density_min     -0.796
_refine_ls_extinction_method
;
SHELXL2014/7 (Sheldrick, 2015b)
;
_refine_ls_extinction_coef     0.00230(10)
_refine_ls_extinction_expression
                                  'Fc^*^=kFc[1+0.001xFc^2^\l^3^/sin(2\q)]^-1/4^'
loop_
    _atom_type_symbol
    _atom_type_description
    _atom_type_scat_dispersion_real
    _atom_type_scat_dispersion_imag
    _atom_type_scat_source
    'C' 'C' 0.0033 0.0016
                         'International Tables Vol C Tables 4.2.6.8 and 6.1.1.4'
    'H' 'H' 0.0000 0.0000
                         'International Tables Vol C Tables 4.2.6.8 and 6.1.1.4'
    'Hg' 'Hg' -2.3894 9.2266
                         'International Tables Vol C Tables 4.2.6.8 and 6.1.1.4'
    'Co' 'Co' 0.3494 0.9721
                         'International Tables Vol C Tables 4.2.6.8 and 6.1.1.4'
    'F' 'F' 0.0171 0.0103
                         'International Tables Vol C Tables 4.2.6.8 and 6.1.1.4'
    'P' 'P' 0.1023 0.0942
                         'International Tables Vol C Tables 4.2.6.8 and 6.1.1.4'
    'Se' 'Se' -0.0929 2.2259
                         'International Tables Vol C Tables 4.2.6.8 and 6.1.1.4'
    'N' 'N' 0.0061 0.0033
                         'International Tables Vol C Tables 4.2.6.8 and 6.1.1.4'
_computing_data_collection
;
APEX2 (Bruker, 2014)
;
_computing_cell_refinement
;
SAINT (Bruker, 2014)
;
_computing_data_reduction
;
SAINT (Bruker, 2014)
;
_computing_structure_solution
;
SHELXT (Sheldrick, 2015a)
;
_computing_structure_refinement
;
SHELXL (Sheldrick, 2015b)
;
_computing_molecular_graphics
;
<i>OLEX2</i> (Dolomanov <i>et al.</i>, 2009)
;
_computing_publication_material
;
publCIF (Westrip, 2010)
;
loop_
    _atom_site_type_symbol
    _atom_site_label
    _atom_site_fract_x
    _atom_site_fract_y
    _atom_site_fract_z
    _atom_site_U_iso_or_equiv
    _atom_site_adp_type
    _atom_site_calc_flag
    _atom_site_occupancy
    _atom_site_disorder_assembly
    _atom_site_disorder_group
    Hg Hg1 0.31028(2) 0.47867(2) 0.51180(2) 0.02781(4) Uani d 1 . .
    Se Se1 0.32480(3) 0.45328(2) 0.67355(2) 0.02603(6) Uani d 1 . .
    Se Se2 0.40933(3) 0.35008(2) 0.39551(2) 0.02572(6) Uani d 1 . .
    Se Se3 0.13272(3) 0.56435(2) 0.42414(2) 0.02556(6) Uani d 1 . .
    Co Co1 0.51168(3) 0.26149(2) 0.69145(3) 0.02302(8) Uani d 1 . .
    Co Co2 0.21259(4) 0.23319(2) 0.12527(3) 0.02438(8) Uani d 1 . .
    Co Co3 0.18455(3) 0.79863(2) 0.63293(3) 0.02143(7) Uani d 1 . .
    C C1 0.4091(3) 0.1559(2) 0.7209(3) 0.0462(8) Uani d 1 . .
    H H1 0.4018 0.1660 0.7843 0.055 Uiso calc 1 . .
    C C2 0.5175(3) 0.1204(2) 0.6918(3) 0.0416(7) Uani d 1 . .
    H H2 0.5954 0.1018 0.7320 0.050 Uiso calc 1 . .
    C C3 0.4906(4) 0.1174(2) 0.5936(3) 0.0482(8) Uani d 1 . .
    H H3 0.5471 0.0967 0.5554 0.058 Uiso calc 1 . .
    C C4 0.3634(4) 0.1508(2) 0.5614(3) 0.0580(11) Uani d 1 . .
    H H4 0.3197 0.1566 0.4977 0.070 Uiso calc 1 . .
    C C5 0.3142(3) 0.1739(2) 0.6405(3) 0.0519(10) Uani d 1 . .
    H H5 0.2308 0.1976 0.6395 0.062 Uiso calc 1 . .
    C C6 0.5531(3) 0.3958(2) 0.8092(2) 0.0312(6) Uani d 1 . .
    H H6 0.5136 0.4081 0.8594 0.037 Uiso calc 1 . .
    C C7 0.6793(3) 0.3613(2) 0.8153(2) 0.0337(6) Uani d 1 . .
    H H7 0.7394 0.3473 0.8703 0.040 Uiso calc 1 . .
    C C8 0.6998(3) 0.3516(2) 0.7255(2) 0.0312(6) Uani d 1 . .
    H H8 0.7763 0.3297 0.7093 0.037 Uiso calc 1 . .
    C C9 0.5863(3) 0.38023(19) 0.6631(2) 0.0267(5) Uani d 1 . .
    H H9 0.5737 0.3801 0.5978 0.032 Uiso calc 1 . .
    C C10 0.4948(3) 0.40899(17) 0.71494(19) 0.0233(5) Uani d 1 . .
    C C11 0.1956(3) 0.0996(2) 0.1453(2) 0.0393(7) Uani d 1 . .
    H H11 0.2363 0.0915 0.2080 0.047 Uiso calc 1 . .
    C C12 0.2595(3) 0.0951(2) 0.0760(2) 0.0402(7) Uani d 1 . .
    H H12 0.3511 0.0831 0.0835 0.048 Uiso calc 1 . .
    C C13 0.1648(4) 0.1113(2) -0.0067(2) 0.0411(7) Uani d 1 . .
    H H13 0.1816 0.1126 -0.0644 0.049 Uiso calc 1 . .
    C C14 0.0411(3) 0.1252(2) 0.0110(2) 0.0438(8) Uani d 1 . .
    H H14 -0.0407 0.1371 -0.0328 0.053 Uiso calc 1 . .
    C C15 0.0598(3) 0.1183(2) 0.1054(3) 0.0437(8) Uani d 1 . .
    H H15 -0.0069 0.1250 0.1365 0.052 Uiso calc 1 . .
    C C16 0.3985(3) 0.34072(19) 0.1954(2) 0.0338(6) Uani d 1 . .
    H H16 0.4904 0.3277 0.2072 0.041 Uiso calc 1 . .
    C C17 0.3071(4) 0.3502(2) 0.1062(2) 0.0482(9) Uani d 1 . .
    H H17 0.3276 0.3454 0.0483 0.058 Uiso calc 1 . .
    C C18 0.1804(4) 0.3679(2) 0.1184(2) 0.0474(9) Uani d 1 . .
    H H18 0.1010 0.3775 0.0702 0.057 Uiso calc 1 . .
    C C19 0.1920(3) 0.36898(19) 0.2153(2) 0.0323(6) Uani d 1 . .
    H H19 0.1211 0.3780 0.2425 0.039 Uiso calc 1 . .
    C C20 0.3288(3) 0.35406(17) 0.26440(19) 0.0241(5) Uani d 1 . .
    C C21 0.3979(3) 0.8491(2) 0.6884(3) 0.0446(8) Uani d 1 . .
    H H21 0.4663 0.8112 0.7061 0.053 Uiso calc 1 . .
    C C22 0.3452(3) 0.9115(2) 0.7541(2) 0.0368(7) Uani d 1 . .
    H H22 0.3713 0.9237 0.8243 0.044 Uiso calc 1 . .
    C C23 0.2474(3) 0.9533(2) 0.6989(3) 0.0456(8) Uani d 1 . .
    H H23 0.1953 0.9988 0.7249 0.055 Uiso calc 1 . .
    C C24 0.2399(4) 0.9162(3) 0.5986(3) 0.0642(12) Uani d 1 . .
    H H24 0.1818 0.9318 0.5442 0.077 Uiso calc 1 . .
    C C25 0.3341(4) 0.8515(3) 0.5931(3) 0.0603(12) Uani d 1 . .
    H H25 0.3509 0.8156 0.5339 0.072 Uiso calc 1 . .
    C C26 0.1367(3) 0.65878(18) 0.6361(2) 0.0279(6) Uani d 1 . .
    H H26 0.2027 0.6255 0.6669 0.033 Uiso calc 1 . .
    C C27 0.0690(3) 0.7278(2) 0.6860(2) 0.0373(7) Uani d 1 . .
    H H27 0.0805 0.7476 0.7554 0.045 Uiso calc 1 . .
    C C28 -0.0186(3) 0.7617(2) 0.6146(3) 0.0439(8) Uani d 1 . .
    H H28 -0.0767 0.8081 0.6275 0.053 Uiso calc 1 . .
    C C29 -0.0046(3) 0.7144(2) 0.5202(2) 0.0350(6) Uani d 1 . .
    H H29 -0.0500 0.7252 0.4594 0.042 Uiso calc 1 . .
    C C30 0.0896(3) 0.64768(18) 0.5321(2) 0.0242(5) Uani d 1 . .
    P P1 0.94494(10) 0.11818(8) 0.70615(7) 0.0506(2) Uani d 1 . .
    F F1 0.9016(3) 0.1795(2) 0.79546(19) 0.0935(9) Uani d 1 . .
    F F2 0.9873(3) 0.0561(2) 0.61544(18) 0.0837(8) Uani d 1 . .
    F F3 0.7858(3) 0.0741(3) 0.6318(2) 0.1244(14) Uani d 1 . .
    F F4 1.1077(3) 0.1638(2) 0.7786(2) 0.0832(7) Uani d 1 . .
    F F5 0.9538(3) 0.0274(2) 0.7437(2) 0.0931(9) Uani d 1 . .
    F F6 0.9436(4) 0.2112(3) 0.6708(3) 0.1183(12) Uani d 1 . .
    P P2 0.65318(11) 0.20499(8) 1.02043(7) 0.0507(2) Uani d 1 . .
    F F11 0.5820(5) 0.2828(3) 0.9804(3) 0.1310(14) Uani d 1 . .
    F F12 0.7338(3) 0.13036(18) 1.06292(17) 0.0688(6) Uani d 1 . .
    N N1 0.6305(9) 0.5411(7) 1.0496(6) 0.077(2) Uani d 0.5 A 1
    C C31 0.7429(13) 0.5419(11) 1.0966(8) 0.058(3) Uani d 0.5 A 1
    C C32 0.8832(15) 0.5370(17) 1.1525(14) 0.077(4) Uani d 0.5 A 1
    H H32A 0.8795 0.4739 1.1644 0.115 Uiso calc 0.5 A 1
    H H32B 0.9248 0.5957 1.2183 0.115 Uiso calc 0.5 A 1
    H H32C 0.9415 0.5381 1.1131 0.115 Uiso calc 0.5 A 1
    N N1A 0.9757(6) 0.5167(5) 1.0373(5) 0.0523(14) Uani d 0.5 B 2
    C C31A 0.9058(7) 0.5274(6) 1.0817(5) 0.0459(15) Uani d 0.5 B 2
    C C32A 0.8167(17) 0.5410(13) 1.1386(14) 0.087(6) Uani d 0.5 B 2
    H H32D 0.7207 0.4990 1.0938 0.130 Uiso calc 0.5 B 2
    H H32E 0.8132 0.6129 1.1648 0.130 Uiso calc 0.5 B 2
    H H32F 0.8556 0.5204 1.1961 0.130 Uiso calc 0.5 B 2
    F F7 0.6905(9) 0.1622(8) 0.9240(5) 0.118(3) Uani d 0.67 C 1
    F F8 0.6295(11) 0.2495(9) 1.1213(8) 0.082(3) Uani d 0.67 C 1
    F F9 0.5086(7) 0.1332(5) 0.9654(5) 0.0956(18) Uani d 0.67 C 1
    F F10 0.8129(6) 0.2804(5) 1.0832(6) 0.105(2) Uani d 0.67 C 1
    F F7A 0.7705(17) 0.2628(12) 1.0115(16) 0.121(5) Uani d 0.33 C 2
    F F8A 0.5165(16) 0.1357(19) 1.0199(17) 0.168(9) Uani d 0.33 C 2
    F F9A 0.609(2) 0.1161(9) 0.9079(10) 0.121(7) Uani d 0.33 C 2
    F F10A 0.668(3) 0.281(2) 1.1255(19) 0.154(13) Uani d 0.33 C 2
loop_
    _atom_site_aniso_label
    _atom_site_aniso_U_11
    _atom_site_aniso_U_22
    _atom_site_aniso_U_33
    _atom_site_aniso_U_12
    _atom_site_aniso_U_13
    _atom_site_aniso_U_23
    Hg1 0.03160(6) 0.02915(6) 0.02704(6) 0.01267(4) 0.01398(4) 0.01231(4)
    Se1 0.02882(13) 0.02585(13) 0.02935(14) 0.00876(10) 0.01531(11) 0.01336(11)
    Se2 0.02821(13) 0.02356(13) 0.02013(13) 0.00917(10) 0.00767(10) 0.00348(10)
    Se3 0.02908(13) 0.02367(12) 0.02107(13) 0.00690(10) 0.00785(10) 0.00730(10)
    Co1 0.02233(16) 0.01826(16) 0.02694(18) 0.00221(12) 0.00697(14) 0.01050(14)
    Co2 0.02932(18) 0.01654(16) 0.01857(17) 0.00271(13) 0.00503(14) 0.00182(13)
    Co3 0.02007(16) 0.01581(15) 0.02571(18) 0.00371(12) 0.00727(14) 0.00689(13)
    C1 0.0466(18) 0.0297(15) 0.071(2) -0.0005(13) 0.0282(17) 0.0274(16)
    C2 0.0366(16) 0.0237(14) 0.064(2) 0.0061(12) 0.0136(15) 0.0233(14)
    C3 0.057(2) 0.0213(14) 0.054(2) 0.0030(13) 0.0219(17) 0.0022(14)
    C4 0.059(2) 0.0277(16) 0.047(2) -0.0104(15) -0.0151(18) 0.0080(15)
    C5 0.0243(15) 0.0290(16) 0.090(3) -0.0009(12) 0.0104(17) 0.0234(17)
    C6 0.0413(15) 0.0252(13) 0.0229(13) 0.0037(11) 0.0104(12) 0.0079(11)
    C7 0.0294(14) 0.0290(14) 0.0305(15) -0.0014(11) -0.0020(12) 0.0132(12)
    C8 0.0223(13) 0.0301(14) 0.0419(16) 0.0020(10) 0.0085(12) 0.0202(13)
    C9 0.0259(13) 0.0285(13) 0.0318(14) 0.0039(10) 0.0129(11) 0.0180(11)
    C10 0.0254(12) 0.0158(11) 0.0250(13) 0.0003(9) 0.0073(10) 0.0072(10)
    C11 0.0577(19) 0.0170(13) 0.0280(15) -0.0002(12) 0.0064(14) 0.0039(11)
    C12 0.0337(15) 0.0198(13) 0.0475(19) 0.0063(11) 0.0087(14) -0.0024(12)
    C13 0.0564(19) 0.0258(14) 0.0254(15) 0.0006(13) 0.0142(14) -0.0041(12)
    C14 0.0368(16) 0.0258(14) 0.0384(18) 0.0021(12) -0.0049(14) -0.0017(13)
    C15 0.0432(17) 0.0223(14) 0.052(2) -0.0044(12) 0.0247(15) -0.0040(13)
    C16 0.0404(16) 0.0215(13) 0.0314(15) -0.0066(11) 0.0171(13) 0.0015(11)
    C17 0.083(3) 0.0272(15) 0.0290(16) -0.0053(15) 0.0226(17) 0.0083(13)
    C18 0.075(2) 0.0218(14) 0.0302(16) 0.0126(15) 0.0033(16) 0.0100(12)
    C19 0.0404(15) 0.0177(12) 0.0280(14) 0.0108(11) 0.0058(12) 0.0030(11)
    C20 0.0290(13) 0.0130(11) 0.0209(12) -0.0007(9) 0.0072(10) -0.0001(9)
    C21 0.0231(14) 0.0267(15) 0.073(2) 0.0011(11) 0.0160(15) 0.0105(15)
    C22 0.0359(15) 0.0291(14) 0.0299(15) -0.0080(12) 0.0041(12) 0.0064(12)
    C23 0.0366(16) 0.0152(13) 0.072(2) 0.0037(11) 0.0158(16) 0.0076(14)
    C24 0.070(2) 0.042(2) 0.054(2) -0.0220(18) -0.0121(19) 0.0341(18)
    C25 0.079(3) 0.0366(18) 0.053(2) -0.0262(18) 0.045(2) -0.0056(16)
    C26 0.0362(14) 0.0185(12) 0.0326(15) 0.0019(10) 0.0189(12) 0.0101(11)
    C27 0.0395(16) 0.0289(14) 0.0458(18) -0.0005(12) 0.0294(14) 0.0069(13)
    C28 0.0216(14) 0.0340(15) 0.061(2) 0.0054(11) 0.0183(14) -0.0007(15)
    C29 0.0176(12) 0.0309(14) 0.0404(17) 0.0037(10) 0.0027(12) 0.0043(12)
    C30 0.0208(12) 0.0166(11) 0.0290(14) -0.0013(9) 0.0090(10) 0.0041(10)
    P1 0.0506(5) 0.0761(6) 0.0418(5) 0.0398(5) 0.0252(4) 0.0293(5)
    F1 0.101(2) 0.136(2) 0.0600(15) 0.0695(18) 0.0506(15) 0.0277(16)
    F2 0.0968(18) 0.132(2) 0.0508(13) 0.0788(17) 0.0438(13) 0.0416(15)
    F3 0.0510(15) 0.205(4) 0.076(2) 0.0419(19) 0.0156(14) 0.014(2)
    F4 0.0610(15) 0.108(2) 0.0796(18) 0.0221(14) 0.0262(13) 0.0368(16)
    F5 0.134(2) 0.0842(18) 0.092(2) 0.0295(17) 0.0632(19) 0.0511(16)
    F6 0.192(4) 0.111(2) 0.102(2) 0.091(3) 0.067(2) 0.075(2)
    P2 0.0680(6) 0.0642(6) 0.0458(5) 0.0353(5) 0.0347(5) 0.0346(5)
    F11 0.204(4) 0.137(3) 0.114(3) 0.113(3) 0.071(3) 0.095(2)
    F12 0.0914(17) 0.0751(15) 0.0558(13) 0.0503(13) 0.0336(13) 0.0318(12)
    N1 0.095(6) 0.114(6) 0.053(4) 0.060(5) 0.044(4) 0.046(4)
    C31 0.075(8) 0.086(6) 0.041(6) 0.045(6) 0.037(5) 0.036(5)
    C32 0.066(9) 0.117(9) 0.063(7) 0.042(9) 0.035(8) 0.040(6)
    N1A 0.046(3) 0.070(4) 0.050(4) 0.020(3) 0.020(3) 0.031(3)
    C31A 0.051(4) 0.053(4) 0.035(4) 0.012(3) 0.017(3) 0.019(3)
    C32A 0.103(18) 0.103(9) 0.089(16) 0.036(15) 0.077(16) 0.036(11)
    F7 0.150(7) 0.212(10) 0.061(4) 0.111(6) 0.079(5) 0.079(6)
    F8 0.104(4) 0.122(7) 0.058(4) 0.084(4) 0.056(4) 0.039(5)
    F9 0.069(3) 0.107(4) 0.076(4) -0.009(3) 0.009(3) 0.022(3)
    F10 0.081(3) 0.114(4) 0.122(5) -0.002(3) 0.019(4) 0.077(4)
    F7A 0.134(12) 0.122(11) 0.199(17) 0.046(9) 0.120(13) 0.114(14)
    F8A 0.070(8) 0.29(2) 0.22(2) 0.032(10) 0.076(13) 0.17(2)
    F9A 0.211(19) 0.061(6) 0.050(6) 0.051(8) 0.008(10) 0.012(5)
    F10A 0.25(3) 0.133(17) 0.041(8) 0.141(19) 0.021(12) 0.007(8)
_geom_special_details
;
 All esds (except the esd in the dihedral angle between two l.s. planes)
 are estimated using the full covariance matrix.  The cell esds are taken
 into account individually in the estimation of esds in distances, angles
 and torsion angles; correlations between esds in cell parameters are only
 used when they are defined by crystal symmetry.  An approximate (isotropic)
 treatment of cell esds is used for estimating esds involving l.s. planes.
;
loop_
    _geom_bond_atom_site_label_1
    _geom_bond_atom_site_label_2
    _geom_bond_site_symmetry_2
    _geom_bond_distance
    _geom_bond_publ_flag
    Hg1 Se3 . 2.5451(3) ?
    Hg1 Se1 . 2.5476(3) ?
    Hg1 Se2 . 2.6254(3) ?
    Hg1 Se2 2_666 3.1537(4) ?
    Se1 C10 . 1.894(3) ?
    Se2 C20 . 1.895(3) ?
    Se2 Hg1 2_666 3.1537(4) ?
    Se3 C30 . 1.886(3) ?
    Co1 C6 . 2.018(3) ?
    Co1 C1 . 2.019(3) ?
    Co1 C7 . 2.019(3) ?
    Co1 C8 . 2.024(3) ?
    Co1 C5 . 2.029(3) ?
    Co1 C2 . 2.030(3) ?
    Co1 C4 . 2.030(3) ?
    Co1 C3 . 2.033(3) ?
    Co1 C9 . 2.035(2) ?
    Co1 C10 . 2.056(2) ?
    Co2 C17 . 2.013(3) ?
    Co2 C18 . 2.019(3) ?
    Co2 C13 . 2.023(3) ?
    Co2 C14 . 2.030(3) ?
    Co2 C12 . 2.031(3) ?
    Co2 C16 . 2.034(3) ?
    Co2 C15 . 2.035(3) ?
    Co2 C11 . 2.037(3) ?
    Co2 C19 . 2.041(3) ?
    Co2 C20 . 2.075(2) ?
    Co3 C25 . 2.006(3) ?
    Co3 C28 . 2.008(3) ?
    Co3 C24 . 2.010(3) ?
    Co3 C27 . 2.015(3) ?
    Co3 C29 . 2.021(3) ?
    Co3 C21 . 2.025(3) ?
    Co3 C23 . 2.032(3) ?
    Co3 C26 . 2.039(2) ?
    Co3 C22 . 2.039(3) ?
    Co3 C30 . 2.081(2) ?
    C1 C5 . 1.397(5) ?
    C1 C2 . 1.408(5) ?
    C1 H1 . 0.9500 ?
    C2 C3 . 1.399(5) ?
    C2 H2 . 0.9500 ?
    C3 C4 . 1.423(5) ?
    C3 H3 . 0.9500 ?
    C4 C5 . 1.402(6) ?
    C4 H4 . 0.9500 ?
    C5 H5 . 0.9500 ?
    C6 C7 . 1.418(4) ?
    C6 C10 . 1.432(4) ?
    C6 H6 . 0.9500 ?
    C7 C8 . 1.406(4) ?
    C7 H7 . 0.9500 ?
    C8 C9 . 1.425(4) ?
    C8 H8 . 0.9500 ?
    C9 C10 . 1.422(4) ?
    C9 H9 . 0.9500 ?
    C11 C12 . 1.400(5) ?
    C11 C15 . 1.413(5) ?
    C11 H11 . 0.9500 ?
    C12 C13 . 1.407(5) ?
    C12 H12 . 0.9500 ?
    C13 C14 . 1.404(5) ?
    C13 H13 . 0.9500 ?
    C14 C15 . 1.413(5) ?
    C14 H14 . 0.9500 ?
    C15 H15 . 0.9500 ?
    C16 C17 . 1.417(5) ?
    C16 C20 . 1.427(4) ?
    C16 H16 . 0.9500 ?
    C17 C18 . 1.411(5) ?
    C17 H17 . 0.9500 ?
    C18 C19 . 1.423(4) ?
    C18 H18 . 0.9500 ?
    C19 C20 . 1.426(4) ?
    C19 H19 . 0.9500 ?
    C21 C25 . 1.380(5) ?
    C21 C22 . 1.390(4) ?
    C21 H21 . 0.9500 ?
    C22 C23 . 1.395(4) ?
    C22 H22 . 0.9500 ?
    C23 C24 . 1.398(6) ?
    C23 H23 . 0.9500 ?
    C24 C25 . 1.405(6) ?
    C24 H24 . 0.9500 ?
    C25 H25 . 0.9500 ?
    C26 C27 . 1.418(4) ?
    C26 C30 . 1.425(4) ?
    C26 H26 . 0.9500 ?
    C27 C28 . 1.411(5) ?
    C27 H27 . 0.9500 ?
    C28 C29 . 1.422(4) ?
    C28 H28 . 0.9500 ?
    C29 C30 . 1.435(4) ?
    C29 H29 . 0.9500 ?
    P1 F3 . 1.559(3) ?
    P1 F1 . 1.571(2) ?
    P1 F4 . 1.583(3) ?
    P1 F5 . 1.584(3) ?
    P1 F2 . 1.585(2) ?
    P1 F6 . 1.595(3) ?
    P2 F7A . 1.471(11) ?
    P2 F9 . 1.505(6) ?
    P2 F10A . 1.54(2) ?
    P2 F8 . 1.553(8) ?
    P2 F11 . 1.566(3) ?
    P2 F7 . 1.570(5) ?
    P2 F12 . 1.585(2) ?
    P2 F9A . 1.621(12) ?
    P2 F8A . 1.642(14) ?
    P2 F10 . 1.642(6) ?
    N1 C31 . 1.131(12) ?
    C31 C32 . 1.427(16) ?
    C32 H32A . 0.9800 ?
    C32 H32B . 0.9800 ?
    C32 H32C . 0.9800 ?
    N1A C31A . 1.126(9) ?
    N1A N1A 2_767 1.345(12) ?
    C31A C32A . 1.440(15) ?
    C32A H32D . 0.9800 ?
    C32A H32E . 0.9800 ?
    C32A H32F . 0.9800 ?
loop_
    _geom_angle_atom_site_label_1
    _geom_angle_atom_site_label_2
    _geom_angle_atom_site_label_3
    _geom_angle_site_symmetry_1
    _geom_angle_site_symmetry_3
    _geom_angle
    _geom_angle_publ_flag
    Se3 Hg1 Se1 . . 124.083(9) ?
    Se3 Hg1 Se2 . . 116.198(10) ?
    Se1 Hg1 Se2 . . 115.319(10) ?
    Se3 Hg1 Se2 . 2_666 99.723(10) ?
    Se1 Hg1 Se2 . 2_666 99.201(9) ?
    Se2 Hg1 Se2 . 2_666 91.509(10) ?
    C10 Se1 Hg1 . . 104.54(8) ?
    C20 Se2 Hg1 . . 106.04(7) ?
    C20 Se2 Hg1 . 2_666 98.79(7) ?
    Hg1 Se2 Hg1 . 2_666 88.491(10) ?
    C30 Se3 Hg1 . . 102.46(8) ?
    C6 Co1 C1 . . 106.10(13) ?
    C6 Co1 C7 . . 41.12(12) ?
    C1 Co1 C7 . . 113.44(14) ?
    C6 Co1 C8 . . 68.77(12) ?
    C1 Co1 C8 . . 146.55(13) ?
    C7 Co1 C8 . . 40.69(12) ?
    C6 Co1 C5 . . 113.78(14) ?
    C1 Co1 C5 . . 40.39(14) ?
    C7 Co1 C5 . . 145.45(15) ?
    C8 Co1 C5 . . 172.73(14) ?
    C6 Co1 C2 . . 129.59(13) ?
    C1 Co1 C2 . . 40.71(13) ?
    C7 Co1 C2 . . 107.44(12) ?
    C8 Co1 C2 . . 115.98(12) ?
    C5 Co1 C2 . . 68.15(12) ?
    C6 Co1 C4 . . 146.87(15) ?
    C1 Co1 C4 . . 68.11(16) ?
    C7 Co1 C4 . . 171.93(15) ?
    C8 Co1 C4 . . 134.13(16) ?
    C5 Co1 C4 . . 40.42(16) ?
    C2 Co1 C4 . . 68.22(14) ?
    C6 Co1 C3 . . 169.18(13) ?
    C1 Co1 C3 . . 68.23(15) ?
    C7 Co1 C3 . . 131.41(13) ?
    C8 Co1 C3 . . 110.49(13) ?
    C5 Co1 C3 . . 68.37(14) ?
    C2 Co1 C3 . . 40.27(14) ?
    C4 Co1 C3 . . 40.99(15) ?
    C6 Co1 C9 . . 68.73(11) ?
    C1 Co1 C9 . . 169.81(12) ?
    C7 Co1 C9 . . 68.91(11) ?
    C8 Co1 C9 . . 41.10(10) ?
    C5 Co1 C9 . . 132.51(13) ?
    C2 Co1 C9 . . 149.25(12) ?
    C4 Co1 C9 . . 111.05(14) ?
    C3 Co1 C9 . . 118.31(13) ?
    C6 Co1 C10 . . 41.14(10) ?
    C1 Co1 C10 . . 129.79(12) ?
    C7 Co1 C10 . . 69.29(10) ?
    C8 Co1 C10 . . 68.99(10) ?
    C5 Co1 C10 . . 108.10(11) ?
    C2 Co1 C10 . . 168.83(12) ?
    C4 Co1 C10 . . 116.29(12) ?
    C3 Co1 C10 . . 149.47(13) ?
    C9 Co1 C10 . . 40.70(10) ?
    C17 Co2 C18 . . 40.97(15) ?
    C17 Co2 C13 . . 104.66(13) ?
    C18 Co2 C13 . . 118.79(13) ?
    C17 Co2 C14 . . 122.20(14) ?
    C18 Co2 C14 . . 106.12(13) ?
    C13 Co2 C14 . . 40.55(13) ?
    C17 Co2 C12 . . 119.40(14) ?
    C18 Co2 C12 . . 154.38(14) ?
    C13 Co2 C12 . . 40.60(13) ?
    C14 Co2 C12 . . 68.12(12) ?
    C17 Co2 C16 . . 40.98(13) ?
    C18 Co2 C16 . . 68.82(14) ?
    C13 Co2 C16 . . 122.91(12) ?
    C14 Co2 C16 . . 159.32(13) ?
    C12 Co2 C16 . . 107.28(12) ?
    C17 Co2 C15 . . 160.25(15) ?
    C18 Co2 C15 . . 124.82(15) ?
    C13 Co2 C15 . . 68.31(13) ?
    C14 Co2 C15 . . 40.68(14) ?
    C12 Co2 C15 . . 68.04(12) ?
    C16 Co2 C15 . . 158.24(14) ?
    C17 Co2 C11 . . 155.77(15) ?
    C18 Co2 C11 . . 162.92(15) ?
    C13 Co2 C11 . . 68.18(13) ?
    C14 Co2 C11 . . 68.27(13) ?
    C12 Co2 C11 . . 40.27(13) ?
    C16 Co2 C11 . . 122.15(13) ?
    C15 Co2 C11 . . 40.60(13) ?
    C17 Co2 C19 . . 69.01(13) ?
    C18 Co2 C19 . . 41.04(12) ?
    C13 Co2 C19 . . 155.45(12) ?
    C14 Co2 C19 . . 121.50(12) ?
    C12 Co2 C19 . . 163.16(12) ?
    C16 Co2 C19 . . 68.67(12) ?
    C15 Co2 C19 . . 109.28(12) ?
    C11 Co2 C19 . . 126.94(12) ?
    C17 Co2 C20 . . 68.61(11) ?
    C18 Co2 C20 . . 68.51(11) ?
    C13 Co2 C20 . . 161.03(12) ?
    C14 Co2 C20 . . 158.00(12) ?
    C12 Co2 C20 . . 125.96(11) ?
    C16 Co2 C20 . . 40.62(10) ?
    C15 Co2 C20 . . 123.73(12) ?
    C11 Co2 C20 . . 110.28(11) ?
    C19 Co2 C20 . . 40.55(10) ?
    C25 Co3 C28 . . 151.76(18) ?
    C25 Co3 C24 . . 40.96(17) ?
    C28 Co3 C24 . . 117.02(17) ?
    C25 Co3 C27 . . 166.20(17) ?
    C28 Co3 C27 . . 41.05(14) ?
    C24 Co3 C27 . . 151.55(17) ?
    C25 Co3 C29 . . 117.88(15) ?
    C28 Co3 C29 . . 41.32(13) ?
    C24 Co3 C29 . . 106.39(14) ?
    C27 Co3 C29 . . 69.23(13) ?
    C25 Co3 C21 . . 40.03(16) ?
    C28 Co3 C21 . . 165.87(15) ?
    C24 Co3 C21 . . 67.94(15) ?
    C27 Co3 C21 . . 128.78(15) ?
    C29 Co3 C21 . . 152.40(13) ?
    C25 Co3 C23 . . 68.09(14) ?
    C28 Co3 C23 . . 106.95(12) ?
    C24 Co3 C23 . . 40.45(16) ?
    C27 Co3 C23 . . 118.42(13) ?
    C29 Co3 C23 . . 126.63(12) ?
    C21 Co3 C23 . . 67.55(12) ?
    C25 Co3 C26 . . 128.18(14) ?
    C28 Co3 C26 . . 68.92(12) ?
    C24 Co3 C26 . . 165.64(16) ?
    C27 Co3 C26 . . 40.94(11) ?
    C29 Co3 C26 . . 68.77(12) ?
    C21 Co3 C26 . . 109.67(12) ?
    C23 Co3 C26 . . 153.11(14) ?
    C25 Co3 C22 . . 67.48(14) ?
    C28 Co3 C22 . . 127.60(13) ?
    C24 Co3 C22 . . 67.71(13) ?
    C27 Co3 C22 . . 108.91(13) ?
    C29 Co3 C22 . . 164.94(12) ?
    C21 Co3 C22 . . 40.01(13) ?
    C23 Co3 C22 . . 40.07(13) ?
    C26 Co3 C22 . . 120.28(12) ?
    C25 Co3 C30 . . 108.22(12) ?
    C28 Co3 C30 . . 68.96(11) ?
    C24 Co3 C30 . . 127.29(14) ?
    C27 Co3 C30 . . 68.69(11) ?
    C29 Co3 C30 . . 40.91(10) ?
    C21 Co3 C30 . . 119.73(11) ?
    C23 Co3 C30 . . 164.93(13) ?
    C26 Co3 C30 . . 40.46(10) ?
    C22 Co3 C30 . . 153.56(11) ?
    C5 C1 C2 . . 108.3(3) ?
    C5 C1 Co1 . . 70.19(18) ?
    C2 C1 Co1 . . 70.06(16) ?
    C5 C1 H1 . . 125.9 ?
    C2 C1 H1 . . 125.9 ?
    Co1 C1 H1 . . 125.5 ?
    C3 C2 C1 . . 108.2(3) ?
    C3 C2 Co1 . . 70.01(17) ?
    C1 C2 Co1 . . 69.24(16) ?
    C3 C2 H2 . . 125.9 ?
    C1 C2 H2 . . 125.9 ?
    Co1 C2 H2 . . 126.4 ?
    C2 C3 C4 . . 107.6(3) ?
    C2 C3 Co1 . . 69.72(17) ?
    C4 C3 Co1 . . 69.39(18) ?
    C2 C3 H3 . . 126.2 ?
    C4 C3 H3 . . 126.2 ?
    Co1 C3 H3 . . 126.3 ?
    C5 C4 C3 . . 107.8(3) ?
    C5 C4 Co1 . . 69.73(19) ?
    C3 C4 Co1 . . 69.62(18) ?
    C5 C4 H4 . . 126.1 ?
    C3 C4 H4 . . 126.1 ?
    Co1 C4 H4 . . 126.1 ?
    C1 C5 C4 . . 108.2(3) ?
    C1 C5 Co1 . . 69.43(17) ?
    C4 C5 Co1 . . 69.85(18) ?
    C1 C5 H5 . . 125.9 ?
    C4 C5 H5 . . 125.9 ?
    Co1 C5 H5 . . 126.4 ?
    C7 C6 C10 . . 108.8(2) ?
    C7 C6 Co1 . . 69.48(16) ?
    C10 C6 Co1 . . 70.84(14) ?
    C7 C6 H6 . . 125.6 ?
    C10 C6 H6 . . 125.6 ?
    Co1 C6 H6 . . 125.6 ?
    C8 C7 C6 . . 107.9(2) ?
    C8 C7 Co1 . . 69.85(15) ?
    C6 C7 Co1 . . 69.40(15) ?
    C8 C7 H7 . . 126.0 ?
    C6 C7 H7 . . 126.0 ?
    Co1 C7 H7 . . 126.3 ?
    C7 C8 C9 . . 108.3(2) ?
    C7 C8 Co1 . . 69.46(15) ?
    C9 C8 Co1 . . 69.87(14) ?
    C7 C8 H8 . . 125.9 ?
    C9 C8 H8 . . 125.9 ?
    Co1 C8 H8 . . 126.4 ?
    C10 C9 C8 . . 108.5(2) ?
    C10 C9 Co1 . . 70.43(14) ?
    C8 C9 Co1 . . 69.04(14) ?
    C10 C9 H9 . . 125.8 ?
    C8 C9 H9 . . 125.8 ?
    Co1 C9 H9 . . 126.4 ?
    C9 C10 C6 . . 106.6(2) ?
    C9 C10 Se1 . . 129.78(19) ?
    C6 C10 Se1 . . 123.6(2) ?
    C9 C10 Co1 . . 68.88(14) ?
    C6 C10 Co1 . . 68.01(14) ?
    Se1 C10 Co1 . . 126.55(12) ?
    C12 C11 C15 . . 107.9(3) ?
    C12 C11 Co2 . . 69.63(17) ?
    C15 C11 Co2 . . 69.62(17) ?
    C12 C11 H11 . . 126.0 ?
    C15 C11 H11 . . 126.0 ?
    Co2 C11 H11 . . 126.3 ?
    C11 C12 C13 . . 108.3(3) ?
    C11 C12 Co2 . . 70.10(16) ?
    C13 C12 Co2 . . 69.38(16) ?
    C11 C12 H12 . . 125.8 ?
    C13 C12 H12 . . 125.8 ?
    Co2 C12 H12 . . 126.3 ?
    C14 C13 C12 . . 108.0(3) ?
    C14 C13 Co2 . . 69.98(16) ?
    C12 C13 Co2 . . 70.02(16) ?
    C14 C13 H13 . . 126.0 ?
    C12 C13 H13 . . 126.0 ?
    Co2 C13 H13 . . 125.6 ?
    C13 C14 C15 . . 108.0(3) ?
    C13 C14 Co2 . . 69.47(16) ?
    C15 C14 Co2 . . 69.88(16) ?
    C13 C14 H14 . . 126.0 ?
    C15 C14 H14 . . 126.0 ?
    Co2 C14 H14 . . 126.2 ?
    C14 C15 C11 . . 107.7(3) ?
    C14 C15 Co2 . . 69.44(17) ?
    C11 C15 Co2 . . 69.78(16) ?
    C14 C15 H15 . . 126.1 ?
    C11 C15 H15 . . 126.1 ?
    Co2 C15 H15 . . 126.2 ?
    C17 C16 C20 . . 108.3(3) ?
    C17 C16 Co2 . . 68.69(17) ?
    C20 C16 Co2 . . 71.22(14) ?
    C17 C16 H16 . . 125.9 ?
    C20 C16 H16 . . 125.9 ?
    Co2 C16 H16 . . 125.8 ?
    C18 C17 C16 . . 108.2(3) ?
    C18 C17 Co2 . . 69.77(18) ?
    C16 C17 Co2 . . 70.33(16) ?
    C18 C17 H17 . . 125.9 ?
    C16 C17 H17 . . 125.9 ?
    Co2 C17 H17 . . 125.6 ?
    C17 C18 C19 . . 108.2(3) ?
    C17 C18 Co2 . . 69.26(17) ?
    C19 C18 Co2 . . 70.27(16) ?
    C17 C18 H18 . . 125.9 ?
    C19 C18 H18 . . 125.9 ?
    Co2 C18 H18 . . 126.1 ?
    C18 C19 C20 . . 108.0(3) ?
    C18 C19 Co2 . . 68.68(16) ?
    C20 C19 Co2 . . 71.02(14) ?
    C18 C19 H19 . . 126.0 ?
    C20 C19 H19 . . 126.0 ?
    Co2 C19 H19 . . 125.9 ?
    C19 C20 C16 . . 107.3(2) ?
    C19 C20 Se2 . . 128.4(2) ?
    C16 C20 Se2 . . 124.3(2) ?
    C19 C20 Co2 . . 68.43(14) ?
    C16 C20 Co2 . . 68.17(14) ?
    Se2 C20 Co2 . . 128.02(12) ?
    C25 C21 C22 . . 108.4(3) ?
    C25 C21 Co3 . . 69.25(19) ?
    C22 C21 Co3 . . 70.55(16) ?
    C25 C21 H21 . . 125.8 ?
    C22 C21 H21 . . 125.8 ?
    Co3 C21 H21 . . 126.0 ?
    C21 C22 C23 . . 108.1(3) ?
    C21 C22 Co3 . . 69.44(17) ?
    C23 C22 Co3 . . 69.68(16) ?
    C21 C22 H22 . . 125.9 ?
    C23 C22 H22 . . 125.9 ?
    Co3 C22 H22 . . 126.5 ?
    C22 C23 C24 . . 107.8(3) ?
    C22 C23 Co3 . . 70.25(16) ?
    C24 C23 Co3 . . 68.93(18) ?
    C22 C23 H23 . . 126.1 ?
    C24 C23 H23 . . 126.1 ?
    Co3 C23 H23 . . 126.3 ?
    C23 C24 C25 . . 107.6(3) ?
    C23 C24 Co3 . . 70.62(18) ?
    C25 C24 Co3 . . 69.38(18) ?
    C23 C24 H24 . . 126.2 ?
    C25 C24 H24 . . 126.2 ?
    Co3 C24 H24 . . 125.4 ?
    C21 C25 C24 . . 108.1(3) ?
    C21 C25 Co3 . . 70.72(18) ?
    C24 C25 Co3 . . 69.7(2) ?
    C21 C25 H25 . . 125.9 ?
    C24 C25 H25 . . 125.9 ?
    Co3 C25 H25 . . 125.3 ?
    C27 C26 C30 . . 108.8(3) ?
    C27 C26 Co3 . . 68.63(15) ?
    C30 C26 Co3 . . 71.34(14) ?
    C27 C26 H26 . . 125.6 ?
    C30 C26 H26 . . 125.6 ?
    Co3 C26 H26 . . 126.0 ?
    C28 C27 C26 . . 108.1(3) ?
    C28 C27 Co3 . . 69.21(17) ?
    C26 C27 Co3 . . 70.43(15) ?
    C28 C27 H27 . . 125.9 ?
    C26 C27 H27 . . 125.9 ?
    Co3 C27 H27 . . 126.0 ?
    C27 C28 C29 . . 108.1(3) ?
    C27 C28 Co3 . . 69.74(16) ?
    C29 C28 Co3 . . 69.80(16) ?
    C27 C28 H28 . . 126.0 ?
    C29 C28 H28 . . 126.0 ?
    Co3 C28 H28 . . 126.1 ?
    C28 C29 C30 . . 108.4(3) ?
    C28 C29 Co3 . . 68.88(16) ?
    C30 C29 Co3 . . 71.79(14) ?
    C28 C29 H29 . . 125.8 ?
    C30 C29 H29 . . 125.8 ?
    Co3 C29 H29 . . 125.1 ?
    C26 C30 C29 . . 106.6(2) ?
    C26 C30 Se3 . . 130.28(19) ?
    C29 C30 Se3 . . 123.1(2) ?
    C26 C30 Co3 . . 68.20(14) ?
    C29 C30 Co3 . . 67.29(14) ?
    Se3 C30 Co3 . . 129.52(12) ?
    F3 P1 F1 . . 90.82(16) ?
    F3 P1 F4 . . 177.97(19) ?
    F1 P1 F4 . . 90.61(16) ?
    F3 P1 F5 . . 94.2(2) ?
    F1 P1 F5 . . 90.20(16) ?
    F4 P1 F5 . . 87.26(16) ?
    F3 P1 F2 . . 88.73(16) ?
    F1 P1 F2 . . 179.55(15) ?
    F4 P1 F2 . . 89.84(15) ?
    F5 P1 F2 . . 89.87(15) ?
    F3 P1 F6 . . 88.3(2) ?
    F1 P1 F6 . . 90.27(17) ?
    F4 P1 F6 . . 90.23(19) ?
    F5 P1 F6 . . 177.5(2) ?
    F2 P1 F6 . . 89.67(16) ?
    F7A P2 F10A . . 97.8(13) ?
    F9 P2 F8 . . 92.2(5) ?
    F7A P2 F11 . . 77.8(6) ?
    F9 P2 F11 . . 87.0(3) ?
    F10A P2 F11 . . 84.2(10) ?
    F8 P2 F11 . . 91.9(4) ?
    F9 P2 F7 . . 92.0(4) ?
    F8 P2 F7 . . 175.3(5) ?
    F11 P2 F7 . . 90.6(3) ?
    F7A P2 F12 . . 99.1(6) ?
    F9 P2 F12 . . 96.2(3) ?
    F10A P2 F12 . . 95.3(10) ?
    F8 P2 F12 . . 88.6(4) ?
    F11 P2 F12 . . 176.7(2) ?
    F7 P2 F12 . . 88.7(3) ?
    F7A P2 F9A . . 92.5(9) ?
    F10A P2 F9A . . 169.3(13) ?
    F11 P2 F9A . . 95.3(5) ?
    F12 P2 F9A . . 85.9(5) ?
    F7A P2 F8A . . 175.2(11) ?
    F10A P2 F8A . . 86.6(13) ?
    F11 P2 F8A . . 100.8(7) ?
    F12 P2 F8A . . 82.4(7) ?
    F9A P2 F8A . . 83.0(10) ?
    F9 P2 F10 . . 177.7(3) ?
    F8 P2 F10 . . 87.0(5) ?
    F11 P2 F10 . . 95.2(3) ?
    F7 P2 F10 . . 88.7(4) ?
    F12 P2 F10 . . 81.5(2) ?
    N1 C31 C32 . . 176.8(19) ?
    C31 C32 H32A . . 109.5 ?
    C31 C32 H32B . . 109.5 ?
    H32A C32 H32B . . 109.5 ?
    C31 C32 H32C . . 109.5 ?
    H32A C32 H32C . . 109.5 ?
    H32B C32 H32C . . 109.5 ?
    C31A N1A N1A . 2_767 163.0(9) ?
    N1A C31A C32A . . 179.9(11) ?
    C31A C32A H32D . . 109.5 ?
    C31A C32A H32E . . 109.5 ?
    H32D C32A H32E . . 109.5 ?
    C31A C32A H32F . . 109.5 ?
    H32D C32A H32F . . 109.5 ?
    H32E C32A H32F . . 109.5 ?
loop_
    _geom_torsion_atom_site_label_1
    _geom_torsion_atom_site_label_2
    _geom_torsion_atom_site_label_3
    _geom_torsion_atom_site_label_4
    _geom_torsion_site_symmetry_1
    _geom_torsion_site_symmetry_2
    _geom_torsion_site_symmetry_3
    _geom_torsion_site_symmetry_4
    _geom_torsion
    _geom_torsion_publ_flag
    C5 C1 C2 C3 . . . . 0.6(3) ?
    Co1 C1 C2 C3 . . . . -59.4(2) ?
    C5 C1 C2 Co1 . . . . 60.0(2) ?
    C1 C2 C3 C4 . . . . -0.4(3) ?
    Co1 C2 C3 C4 . . . . -59.3(2) ?
    C1 C2 C3 Co1 . . . . 58.9(2) ?
    C2 C3 C4 C5 . . . . 0.0(3) ?
    Co1 C3 C4 C5 . . . . -59.5(2) ?
    C2 C3 C4 Co1 . . . . 59.5(2) ?
    C2 C1 C5 C4 . . . . -0.6(3) ?
    Co1 C1 C5 C4 . . . . 59.3(2) ?
    C2 C1 C5 Co1 . . . . -59.9(2) ?
    C3 C4 C5 C1 . . . . 0.4(3) ?
    Co1 C4 C5 C1 . . . . -59.0(2) ?
    C3 C4 C5 Co1 . . . . 59.5(2) ?
    C10 C6 C7 C8 . . . . -0.7(3) ?
    Co1 C6 C7 C8 . . . . 59.45(19) ?
    C10 C6 C7 Co1 . . . . -60.18(18) ?
    C6 C7 C8 C9 . . . . 0.1(3) ?
    Co1 C7 C8 C9 . . . . 59.30(18) ?
    C6 C7 C8 Co1 . . . . -59.17(18) ?
    C7 C8 C9 C10 . . . . 0.5(3) ?
    Co1 C8 C9 C10 . . . . 59.57(17) ?
    C7 C8 C9 Co1 . . . . -59.04(18) ?
    C8 C9 C10 C6 . . . . -1.0(3) ?
    Co1 C9 C10 C6 . . . . 57.75(17) ?
    C8 C9 C10 Se1 . . . . -179.32(18) ?
    Co1 C9 C10 Se1 . . . . -120.6(2) ?
    C8 C9 C10 Co1 . . . . -58.71(17) ?
    C7 C6 C10 C9 . . . . 1.0(3) ?
    Co1 C6 C10 C9 . . . . -58.30(17) ?
    C7 C6 C10 Se1 . . . . 179.53(17) ?
    Co1 C6 C10 Se1 . . . . 120.19(17) ?
    C7 C6 C10 Co1 . . . . 59.34(18) ?
    Hg1 Se1 C10 C9 . . . . -8.8(2) ?
    Hg1 Se1 C10 C6 . . . . 173.14(19) ?
    Hg1 Se1 C10 Co1 . . . . -100.68(14) ?
    C15 C11 C12 C13 . . . . 0.3(3) ?
    Co2 C11 C12 C13 . . . . -59.0(2) ?
    C15 C11 C12 Co2 . . . . 59.29(19) ?
    C11 C12 C13 C14 . . . . -0.4(3) ?
    Co2 C12 C13 C14 . . . . -59.9(2) ?
    C11 C12 C13 Co2 . . . . 59.48(19) ?
    C12 C13 C14 C15 . . . . 0.4(3) ?
    Co2 C13 C14 C15 . . . . -59.5(2) ?
    C12 C13 C14 Co2 . . . . 59.93(19) ?
    C13 C14 C15 C11 . . . . -0.3(3) ?
    Co2 C14 C15 C11 . . . . -59.51(19) ?
    C13 C14 C15 Co2 . . . . 59.3(2) ?
    C12 C11 C15 C14 . . . . 0.0(3) ?
    Co2 C11 C15 C14 . . . . 59.3(2) ?
    C12 C11 C15 Co2 . . . . -59.30(19) ?
    C20 C16 C17 C18 . . . . -0.8(3) ?
    Co2 C16 C17 C18 . . . . 59.7(2) ?
    C20 C16 C17 Co2 . . . . -60.48(18) ?
    C16 C17 C18 C19 . . . . -0.4(3) ?
    Co2 C17 C18 C19 . . . . 59.7(2) ?
    C16 C17 C18 Co2 . . . . -60.1(2) ?
    C17 C18 C19 C20 . . . . 1.4(3) ?
    Co2 C18 C19 C20 . . . . 60.42(18) ?
    C17 C18 C19 Co2 . . . . -59.1(2) ?
    C18 C19 C20 C16 . . . . -1.8(3) ?
    Co2 C19 C20 C16 . . . . 57.16(17) ?
    C18 C19 C20 Se2 . . . . 178.91(19) ?
    Co2 C19 C20 Se2 . . . . -122.13(19) ?
    C18 C19 C20 Co2 . . . . -58.96(18) ?
    C17 C16 C20 C19 . . . . 1.6(3) ?
    Co2 C16 C20 C19 . . . . -57.32(17) ?
    C17 C16 C20 Se2 . . . . -179.09(18) ?
    Co2 C16 C20 Se2 . . . . 122.00(17) ?
    C17 C16 C20 Co2 . . . . 58.90(18) ?
    Hg1 Se2 C20 C19 . . . . -33.8(2) ?
    Hg1 Se2 C20 C19 2_666 . . . -124.7(2) ?
    Hg1 Se2 C20 C16 . . . . 147.06(19) ?
    Hg1 Se2 C20 C16 2_666 . . . 56.1(2) ?
    Hg1 Se2 C20 Co2 . . . . -125.16(14) ?
    Hg1 Se2 C20 Co2 2_666 . . . 143.88(14) ?
    C25 C21 C22 C23 . . . . 0.0(3) ?
    Co3 C21 C22 C23 . . . . -59.1(2) ?
    C25 C21 C22 Co3 . . . . 59.1(2) ?
    C21 C22 C23 C24 . . . . 0.0(3) ?
    Co3 C22 C23 C24 . . . . -58.9(2) ?
    C21 C22 C23 Co3 . . . . 59.0(2) ?
    C22 C23 C24 C25 . . . . -0.1(3) ?
    Co3 C23 C24 C25 . . . . -59.8(2) ?
    C22 C23 C24 Co3 . . . . 59.8(2) ?
    C22 C21 C25 C24 . . . . 0.0(3) ?
    Co3 C21 C25 C24 . . . . 59.9(2) ?
    C22 C21 C25 Co3 . . . . -59.9(2) ?
    C23 C24 C25 C21 . . . . 0.1(4) ?
    Co3 C24 C25 C21 . . . . -60.5(2) ?
    C23 C24 C25 Co3 . . . . 60.6(2) ?
    C30 C26 C27 C28 . . . . -1.1(3) ?
    Co3 C26 C27 C28 . . . . 59.16(19) ?
    C30 C26 C27 Co3 . . . . -60.26(17) ?
    C26 C27 C28 C29 . . . . -0.4(3) ?
    Co3 C27 C28 C29 . . . . 59.5(2) ?
    C26 C27 C28 Co3 . . . . -59.92(18) ?
    C27 C28 C29 C30 . . . . 1.8(3) ?
    Co3 C28 C29 C30 . . . . 61.25(18) ?
    C27 C28 C29 Co3 . . . . -59.45(19) ?
    C27 C26 C30 C29 . . . . 2.2(3) ?
    Co3 C26 C30 C29 . . . . -56.42(17) ?
    C27 C26 C30 Se3 . . . . -177.39(18) ?
    Co3 C26 C30 Se3 . . . . 124.0(2) ?
    C27 C26 C30 Co3 . . . . 58.60(17) ?
    C28 C29 C30 C26 . . . . -2.4(3) ?
    Co3 C29 C30 C26 . . . . 56.98(17) ?
    C28 C29 C30 Se3 . . . . 177.18(18) ?
    Co3 C29 C30 Se3 . . . . -123.41(17) ?
    C28 C29 C30 Co3 . . . . -59.42(19) ?
    Hg1 Se3 C30 C26 . . . . -2.6(2) ?
    Hg1 Se3 C30 C29 . . . . 177.93(19) ?
    Hg1 Se3 C30 Co3 . . . . 91.34(16) ?
_shelx_space_group_comment
;
The symmetry employed for this shelxl refinement is uniquely defined
by the following loop, which should always be used as a source of
symmetry information in preference to the above space-group names.
They are only intended as comments.
;
_shelx_estimated_absorpt_T_min     0.317
_shelx_estimated_absorpt_T_max     0.733
_shelx_hkl_file
;
  -1   0   0  665.53   21.70
   1   0   0  695.33   21.80
   1   0   0  710.33   22.20
   1   0   0  665.93   21.50
   1   0   0  685.73   21.70
  -2   0   0 1205.88   37.20
  -2   0   0 1187.08   38.80
  -2   0   0 1185.98   37.70
  -2   0   0 1177.18   37.70
  -2   0   0 1172.58   37.70
  -2   0   0 1168.88   37.20
  -2   0   0 1151.18   37.20
   2   0   0 1142.89   37.70
   2   0   0 1158.48   37.60
   2   0   0 1199.88   37.60
   2   0   0 1241.68   37.60
   2   0   0 1211.88   38.50
   2   0   0 1180.58   37.20
  -3   0   0  624.14   20.20
  -3   0   0  638.54   20.20
  -3   0   0  636.14   20.10
  -3   0   0  648.04   21.00
  -3   0   0  637.14   20.90
  -3   0   0  664.43   21.00
   3   0   0  657.23   22.00
   3   0   0  587.14   20.40
   3   0   0  645.64   20.80
   3   0   0  618.44   20.90
   3   0   0  637.64   20.20
   3   0   0  612.84   20.80
  -4   0   0   42.10    2.00
  -4   0   0   34.30    3.10
  -4   0   0   40.30    1.80
  -4   0   0   36.60    3.30
  -4   0   0   36.40    1.90
  -4   0   0   37.60    3.20
   4   0   0   36.10    3.20
   4   0   0   36.00    4.00
   4   0   0   30.10    2.60
   4   0   0   35.20    3.00
   4   0   0   36.60    4.40
   4   0   0   39.80    1.90
  -5   0   0  634.74   19.80
  -5   0   0  604.64   19.50
  -5   0   0  627.94   21.20
  -5   0   0  619.44   19.50
  -5   0   0  589.14   21.00
  -5   0   0  611.94   21.10
   5   0   0  599.64   22.70
   5   0   0  598.94   21.20
   5   0   0  581.34   20.90
   5   0   0  607.44   19.90
   5   0   0  618.44   22.20
   5   0   0  624.14   19.70
  -6   0   0 1275.57   41.60
  -6   0   0 1374.16   43.80
  -6   0   0 1364.86   42.90
  -6   0   0 1287.37   43.70
  -6   0   0 1319.87   42.10
  -6   0   0 1309.47   43.70
   6   0   0 1355.46   45.00
   6   0   0 1293.17   42.10
   6   0   0 1301.77   43.70
   6   0   0 1312.87   41.90
   6   0   0 1346.67   44.50
  -7   0   0    1.50    2.30
  -7   0   0    4.50    1.50
  -7   0   0    3.30    3.30
  -7   0   0    5.00    3.10
   7   0   0    5.10    1.50
   7   0   0    0.40    3.90
   7   0   0    6.10    1.40
   7   0   0   10.90    3.80
   7   0   0    5.40    3.00
  -8   0   0  525.35   17.20
  -8   0   0  514.15   18.50
  -8   0   0  526.35   20.00
   8   0   0  517.95   16.90
   8   0   0  511.85   16.80
   8   0   0  494.15   19.80
  -9   0   0   30.30    5.10
  -9   0   0   31.90    3.50
  -9   0   0   28.20    4.00
   9   0   0   36.50    6.10
 -10   0   0  472.55   20.20
 -10   0   0  489.15   16.20
 -10   0   0  453.55   18.30
  10   0   0  490.55   20.80
 -11   0   0  586.24   19.00
 -11   0   0  543.75   23.70
 -11   0   0  568.24   22.10
  11   0   0  577.64   24.60
  11  -1   0  457.75   20.60
 -11   1   0  460.05   15.60
 -11   1   0  426.96   17.70
 -11   1   0  392.66   19.50
  10  -1   0    1.70    4.70
 -10   1   0    4.20    4.60
 -10   1   0    2.50    3.30
 -10   1   0    2.60    2.40
   9  -1   0  556.24   22.30
  -9   1   0  590.94   19.40
  -9   1   0  594.14   22.20
  -9   1   0  545.65   20.50
   8  -1   0  537.35   20.50
  -8   1   0  534.15   18.80
  -8   1   0  521.15   17.90
  -8   1   0  531.55   20.20
   7  -1   0 1310.57   41.00
   7  -1   0 1304.47   43.40
   7  -1   0 1287.47   41.00
  -7   1   0 1319.67   41.60
  -7   1   0 1181.28   43.40
  -7   1   0 1338.57   42.30
  -7   1   0 1326.67   43.30
   6  -1   0  253.77   10.70
   6  -1   0  258.57    8.70
   6  -1   0  257.67    8.70
   6  -1   0  271.67   10.60
   6  -1   0  250.37   10.40
  -6   1   0  259.87   10.80
  -6   1   0  249.48   10.80
  -6   1   0  251.27   10.50
  -6   1   0  264.87    9.20
   5  -1   0 2064.19   65.99
   5  -1   0 2031.60   65.89
   5  -1   0 2133.79   67.59
   5  -1   0 2153.68   67.89
   5  -1   0 1981.50   67.19
   5  -1   0 2044.40   67.29
  -5   1   0 2170.68   67.59
  -5   1   0 2088.59   66.29
  -5   1   0 2136.69   67.19
  -5   1   0 2159.58   67.49
   4  -1   0  864.81   28.50
   4  -1   0  875.11   28.10
   4  -1   0  866.61   29.20
   4  -1   0  861.51   29.20
   4  -1   0  880.81   29.70
   4  -1   0  896.01   28.20
  -4   1   0  859.31   28.00
  -4   1   0  902.31   29.40
  -4   1   0  936.31   29.30
  -4   1   0  917.41   28.50
  -4   1   0  852.71   28.10
  -4   1   0  937.91   29.10
   3  -1   0 2002.40   65.39
   3  -1   0 2019.50   64.99
   3  -1   0 2082.79   64.69
   3  -1   0 2061.49   65.49
   3  -1   0 2055.59   65.99
  -3   1   0 2061.99   64.99
  -3   1   0 2070.49   65.29
  -3   1   0 2098.49   65.59
  -3   1   0 2139.19   65.49
  -3   1   0 2022.70   64.79
   2  -1   0  317.67   10.10
   2  -1   0  330.87   10.70
   2  -1   0  317.37   10.70
   2  -1   0  314.27   10.30
   2  -1   0  330.57   10.30
   2  -1   0  294.47   11.20
  -2   1   0  317.07   10.30
  -2   1   0  316.27   10.10
  -2   1   0  317.17   10.70
  -2   1   0  315.37   10.60
  -2   1   0  315.87   10.10
  -2   1   0  305.07   11.30
   1  -1   0  683.23   21.30
   1  -1   0  660.63   21.30
   1  -1   0  672.63   21.10
  -1   1   0  604.84   21.20
  -1   1   0  690.23   21.10
  -1   1   0  658.93   21.20
  -1   1   0  711.83   22.40
  -1  -1   0 1807.82   58.39
  -1  -1   0 1857.11   58.39
  -1  -1   0 1898.71   59.99
   1   1   0 1973.40   60.09
   1   1   0 1815.72   58.29
   1   1   0 1777.32   58.39
  -2  -1   0 2619.34   81.99
  -2  -1   0 2563.64   81.69
  -2  -1   0 2665.73   83.89
   2   1   0 2700.03   83.89
   2   1   0 2585.84   81.69
   2   1   0 2507.25   81.99
   2   1   0 2533.15   81.89
  -3  -1   0  528.85   17.10
  -3  -1   0  500.95   16.50
  -3  -1   0  507.05   16.90
  -3  -1   0  523.85   17.20
  -3  -1   0  499.85   16.40
  -3  -1   0  506.15   19.60
  -3  -1   0  493.95   16.20
   3   1   0  502.35   16.80
   3   1   0  521.55   17.20
   3   1   0  481.45   17.10
   3   1   0  509.75   16.40
   3   1   0  505.65   19.20
  -4  -1   0  781.32   25.30
  -4  -1   0  815.72   26.20
  -4  -1   0  809.22   26.30
  -4  -1   0  805.32   25.10
  -4  -1   0  754.02   29.60
  -4  -1   0  777.02   25.50
  -4  -1   0  769.12   26.40
   4   1   0  770.82   25.90
   4   1   0  761.72   26.20
   4   1   0  802.82   26.40
   4   1   0  797.42   25.40
   4   1   0  810.52   28.60
  -5  -1   0 1228.48   40.40
  -5  -1   0 1222.08   39.30
  -5  -1   0 1243.88   39.00
  -5  -1   0 1234.78   40.50
  -5  -1   0 1248.08   40.70
  -5  -1   0 1201.78   39.20
  -5  -1   0 1220.58   44.60
   5   1   0 1206.98   40.40
   5   1   0 1231.68   41.10
   5   1   0 1223.88   40.20
   5   1   0 1280.77   43.00
   5   1   0 1191.08   40.10
   5   1   0 1272.07   39.30
  -6  -1   0  953.40   29.70
  -6  -1   0  936.41   29.60
  -6  -1   0  977.50   30.80
  -6  -1   0  908.91   31.40
  -6  -1   0  927.21   29.70
  -6  -1   0  939.01   31.60
  -6  -1   0  864.01   31.40
   6   1   0  931.31   33.60
   6   1   0  887.21   31.20
   6   1   0  910.31   31.60
   6   1   0  943.51   29.80
  -7  -1   0  315.57   12.10
  -7  -1   0  299.67   13.30
  -7  -1   0  315.77   13.20
  -7  -1   0  306.17   10.50
  -7  -1   0  299.67   10.40
  -7  -1   0  316.87   10.40
   7   1   0  302.27   11.40
   7   1   0  310.97   13.20
   7   1   0  323.87   15.40
   7   1   0  313.77   10.80
   7   1   0  312.57   17.10
  -8  -1   0  156.48    6.10
  -8  -1   0  163.28    8.20
  -8  -1   0  144.59    9.70
   8   1   0  159.18    6.40
   8   1   0  163.98    6.90
   8   1   0  161.98   11.90
   8   1   0  169.48    9.70
   8   1   0  149.39   10.70
  -9  -1   0   -5.10    3.60
  -9  -1   0   -6.20    2.80
  -9  -1   0   -0.40    1.50
   9   1   0    0.40    4.20
   9   1   0   -1.30    1.70
   9   1   0   -0.20    1.80
 -10  -1   0  606.54   24.60
 -10  -1   0  603.44   23.00
  10   1   0  655.83   25.20
 -11  -1   0  328.47   15.10
 -11  -1   0  322.27   16.90
  11   1   0  341.47   17.90
  12  -2   0    9.00    6.50
 -12   2   0    6.90    6.20
 -12   2   0    5.00    4.70
  11  -2   0  184.68   13.00
 -11   2   0  161.58   12.40
 -11   2   0  169.18    8.20
 -11   2   0  169.58   10.30
  10  -2   0    7.70    4.70
 -10   2   0   11.20    2.80
 -10   2   0   18.90    5.20
 -10   2   0    3.30    3.30
   9  -2   0  898.41   32.10
  -9   2   0  879.11   30.00
  -9   2   0  881.51   31.60
  -9   2   0  893.21   29.40
   8  -2   0  391.86   16.00
  -8   2   0  396.96   15.80
  -8   2   0  384.66   13.90
  -8   2   0  401.46   14.40
   7  -2   0  242.88   10.60
   7  -2   0  237.58    8.00
   7  -2   0  231.78    8.10
  -7   2   0  208.28   10.80
  -7   2   0  235.18   11.10
  -7   2   0  253.87   10.50
  -7   2   0  241.18    8.90
  -7   2   0  244.78    9.30
   6  -2   0   19.40    3.10
   6  -2   0   19.70    2.40
   6  -2   0   19.90    3.80
   6  -2   0   12.70    2.70
   6  -2   0   21.00    2.00
   6  -2   0   17.80    1.70
  -6   2   0   19.80    2.90
  -6   2   0   18.80    2.10
  -6   2   0   24.20    3.60
  -6   2   0   23.20    2.90
   5  -2   0 2267.67   73.89
   5  -2   0 2415.06   75.89
   5  -2   0 2297.57   74.59
   5  -2   0 2359.66   73.29
   5  -2   0 2376.76   75.19
   5  -2   0 2238.88   73.19
  -5   2   0 2379.06   74.69
  -5   2   0 2299.77   73.09
  -5   2   0 2211.88   73.29
  -5   2   0 2373.76   73.79
  -5   2   0 2363.46   74.29
  -5   2   0 2385.06   74.89
   4  -2   0  470.15   17.70
   4  -2   0  478.85   16.80
   4  -2   0  470.05   16.20
   4  -2   0  502.55   15.70
   4  -2   0  465.95   16.70
  -4   2   0  479.45   18.20
  -4   2   0  480.35   15.60
  -4   2   0  506.75   16.80
  -4   2   0  515.45   17.10
  -4   2   0  510.25   16.20
  -4   2   0  482.45   15.70
   3  -2   0 3036.30   95.79
   3  -2   0 2997.10   94.49
   3  -2   0 2952.60   93.79
   3  -2   0 2933.41   94.09
   3  -2   0 2913.51   94.39
  -3   2   0 2982.10   93.99
  -3   2   0 3002.10   95.99
  -3   2   0 2945.71   94.39
  -3   2   0 3130.69   94.59
   2  -2   0   23.10    3.30
   2  -2   0   28.20    1.70
   2  -2   0   27.10    1.90
   2  -2   0   29.20    2.00
   2  -2   0   26.20    1.50
  -2   2   0   30.00    1.70
  -2   2   0   28.50    2.00
  -2   2   0   28.90    1.60
  -2   2   0   25.60    3.50
  -2   2   0   27.60    1.60
   1  -2   0 1004.60   32.40
   1  -2   0 1021.40   32.40
   1  -2   0 1019.70   32.40
  -1   2   0 1014.30   32.40
  -1   2   0 1011.60   32.40
  -1   2   0 1058.89   32.40
  -1   2   0 1042.10   34.90
  -1   2   0 1002.10   32.40
   0  -2   0   29.20    1.60
   0  -2   0   28.30    1.30
   0  -2   0   31.30    3.80
   0  -2   0   29.20    1.70
   0  -2   0   31.80    1.60
   0  -2   0   29.10    1.40
   0   2   0   26.80    3.80
   0   2   0   30.70    1.30
   0   2   0   28.60    1.40
   0   2   0   29.20    1.60
   0   2   0   30.20    1.70
  -1  -2   0 1484.65   46.50
  -1  -2   0 1435.56   46.50
  -1  -2   0 1455.95   46.10
  -1  -2   0 1449.35   46.60
  -1  -2   0 1452.85   46.40
  -1  -2   0 1554.64   49.70
  -1  -2   0 1470.15   46.60
   1   2   0 1461.05   46.50
   1   2   0 1436.56   46.50
   1   2   0 1439.36   46.20
   1   2   0 1532.15   49.70
   1   2   0 1461.95   46.60
  -2  -2   0 5380.16  178.78
   2   2   0 5809.72  179.08
  -3  -2   0 2253.47   69.39
  -3  -2   0 2223.98   69.59
  -3  -2   0 2227.78   72.99
  -3  -2   0 2122.19   68.89
  -3  -2   0 2118.39   68.99
  -3  -2   0 2190.78   68.39
   3   2   0 2116.29   69.09
   3   2   0 2132.49   69.39
   3   2   0 2137.69   69.59
   3   2   0 2238.38   68.89
   3   2   0 2116.69   68.99
   3   2   0 2292.17   73.09
  -4  -2   0   19.40    5.20
  -4  -2   0   20.80    2.40
  -4  -2   0   33.40    3.50
  -4  -2   0   21.20    1.30
  -4  -2   0   20.50    2.20
  -4  -2   0   22.80    2.40
  -4  -2   0   22.20    2.50
   4   2   0   18.80    2.50
   4   2   0   19.40    4.90
   4   2   0   18.90    2.00
   4   2   0   23.50    2.60
   4   2   0   25.60    2.90
   4   2   0   21.80    2.30
  -5  -2   0 1914.21   58.39
  -5  -2   0 1846.22   57.99
  -5  -2   0 1783.02   56.79
  -5  -2   0 1773.52   58.49
  -5  -2   0 1836.62   58.69
  -5  -2   0 1787.72   63.69
  -5  -2   0 1752.02   57.39
  -5  -2   0 1800.92   57.59
   5   2   0 1744.83   58.59
   5   2   0 1852.11   57.39
   5   2   0 1760.32   58.59
   5   2   0 1732.33   57.79
   5   2   0 1874.01   62.39
  -6  -2   0  489.25   19.70
  -6  -2   0  569.04   19.20
  -6  -2   0  545.65   18.20
  -6  -2   0  549.54   17.60
  -6  -2   0  523.25   19.60
  -6  -2   0  545.45   26.70
  -6  -2   0  561.74   18.50
  -6  -2   0  553.04   20.00
   6   2   0  576.54   18.30
   6   2   0  554.94   23.90
   6   2   0  536.55   20.00
   6   2   0  539.25   19.80
  -7  -2   0 1251.47   48.50
  -7  -2   0 1300.97   41.30
  -7  -2   0 1257.77   40.20
  -7  -2   0 1237.98   40.00
  -7  -2   0 1251.17   42.00
  -7  -2   0 1240.18   39.50
  -7  -2   0 1252.77   42.20
   7   2   0 1233.98   42.30
   7   2   0 1187.48   43.00
   7   2   0 1293.87   40.30
   7   2   0 1163.18   41.40
   7   2   0 1293.37   46.00
  -8  -2   0  121.19    4.50
  -8  -2   0  114.29    5.00
  -8  -2   0  126.89    7.40
  -8  -2   0  130.59    8.80
  -8  -2   0  116.19    5.20
   8   2   0  119.49    6.90
   8   2   0  108.49   13.50
   8   2   0  116.49   12.20
   8   2   0  124.49    5.80
   8   2   0  128.69    8.90
  -9  -2   0    5.80    3.40
  -9  -2   0   15.10    4.90
   9   2   0    4.00    2.80
   9   2   0   -0.40    8.40
   9   2   0    4.70    4.70
   9   2   0    7.50    6.90
   9   2   0    4.70    2.40
 -10  -2   0    5.60    4.00
 -10  -2   0   -7.70    5.00
  10   2   0    3.60    2.40
  10   2   0    1.20    2.70
  10   2   0    4.00    5.10
 -11  -2   0  117.09   11.80
 -11  -2   0  134.39   10.30
  11   2   0  157.18   13.60
  12  -3   0   -2.20    6.00
 -12   3   0   10.00    4.80
 -12   3   0    4.80    3.40
 -12   3   0   -0.70    6.10
  11  -3   0   33.80    6.60
 -11   3   0   39.60    4.20
 -11   3   0   48.00    5.10
 -11   3   0   28.30    6.50
  10  -3   0  148.09   11.10
 -10   3   0  122.49    7.70
 -10   3   0  131.89   10.20
 -10   3   0  130.29    7.00
   9  -3   0  580.84   22.20
  -9   3   0  583.94   20.30
  -9   3   0  587.94   22.20
  -9   3   0  567.64   20.00
   8  -3   0  476.95   18.40
  -8   3   0  473.25   16.90
  -8   3   0  486.35   16.90
  -8   3   0  489.25   18.30
   7  -3   0  656.23   23.10
   7  -3   0  634.64   22.10
   7  -3   0  655.73   23.70
   7  -3   0  638.44   22.60
   7  -3   0  684.73   21.00
   7  -3   0  641.34   20.80
  -7   3   0  659.93   22.70
  -7   3   0  598.34   23.30
  -7   3   0  654.33   21.80
   6  -3   0 1774.82   54.79
   6  -3   0 1746.33   57.29
   6  -3   0 1710.83   55.69
   6  -3   0 1651.93   56.29
   6  -3   0 1682.73   54.69
  -6   3   0 1727.93   54.69
  -6   3   0 1709.33   56.79
  -6   3   0 1759.52   56.59
  -6   3   0 1758.62   54.59
  -6   3   0 1799.02   55.49
   5  -3   0  841.22   27.70
   5  -3   0  833.32   28.30
   5  -3   0  859.21   27.10
   5  -3   0  791.82   29.90
  -5   3   0  882.01   27.70
  -5   3   0  841.72   30.50
  -5   3   0  877.11   28.70
  -5   3   0  849.22   27.10
  -5   3   0  831.12   28.40
  -5   3   0  839.62   27.00
   4  -3   0  474.05   15.90
   4  -3   0  456.45   18.50
   4  -3   0  491.65   16.30
   4  -3   0  470.35   15.40
  -4   3   0  441.56   15.40
  -4   3   0  488.15   16.60
  -4   3   0  475.95   15.40
  -4   3   0  474.65   16.40
  -4   3   0  445.56   18.70
  -4   3   0  493.85   15.90
   3  -3   0  919.31   30.20
   3  -3   0  890.81   32.70
   3  -3   0  915.21   30.00
   3  -3   0  879.51   29.60
   3  -3   0  938.81   29.60
   3  -3   0  908.81   29.80
  -3   3   0  936.91   30.00
  -3   3   0  947.01   29.80
  -3   3   0  927.41   29.60
  -3   3   0  919.91   33.00
  -3   3   0  993.00   30.30
   2  -3   0   33.20    2.10
   2  -3   0   31.10    2.10
   2  -3   0   28.90    1.90
   2  -3   0   31.90    2.00
  -2   3   0   34.60    4.80
  -2   3   0   36.10    2.10
  -2   3   0   28.00    2.50
  -2   3   0   32.80    2.10
  -2   3   0   28.30    2.00
  -2   3   0   38.40    1.30
   1  -3   0  291.07   13.70
   1  -3   0  286.47   10.20
   1  -3   0  299.87   10.30
   1  -3   0  303.37    9.70
   1  -3   0  310.67   10.10
  -1   3   0  292.17   10.30
  -1   3   0  304.37   10.20
  -1   3   0  297.97    9.70
  -1   3   0  307.67   10.00
  -1   3   0  303.27   10.20
  -1   3   0  315.07   10.10
   0  -3   0 4538.15  145.69
   0  -3   0 4565.54  149.59
   0   3   0 4812.02  149.88
  -1  -3   0  589.54   23.30
  -1  -3   0  588.24   18.90
  -1  -3   0  589.74   19.10
  -1  -3   0  576.34   18.50
  -1  -3   0  583.24   19.00
  -1  -3   0  540.05   19.10
  -1  -3   0  573.64   18.70
   1   3   0  586.34   19.00
   1   3   0  562.64   18.50
   1   3   0  579.54   19.10
   1   3   0  587.04   19.00
   1   3   0  571.14   23.20
  -2  -3   0 4958.50  161.38
  -2  -3   0 5172.88  161.28
  -2  -3   0 5003.00  161.18
  -2  -3   0 5418.46  166.18
  -2  -3   0 5008.40  161.28
   2   3   0 4758.32  161.38
   2   3   0 5622.34  166.58
  -3  -3   0  684.53   21.60
  -3  -3   0  661.73   22.10
  -3  -3   0  688.03   22.30
  -3  -3   0  652.93   27.00
  -3  -3   0  643.64   21.00
  -3  -3   0  626.04   21.70
  -3  -3   0  673.03   21.90
  -3  -3   0  676.93   21.90
   3   3   0  673.63   27.20
   3   3   0  662.63   22.30
   3   3   0  663.13   21.70
   3   3   0  643.04   22.10
   3   3   0  649.74   21.90
   3   3   0  640.54   21.40
  -4  -3   0  234.48    8.80
  -4  -3   0  247.78    9.10
  -4  -3   0  236.18    7.90
  -4  -3   0  233.08    9.50
  -4  -3   0  228.28   14.90
  -4  -3   0  231.58    8.80
  -4  -3   0  247.38    9.20
  -4  -3   0  243.28    9.70
   4   3   0  249.68    8.90
   4   3   0  232.78    9.80
   4   3   0  229.88    8.70
   4   3   0  233.48    9.10
   4   3   0  240.78    9.80
   4   3   0  259.27   14.90
  -5  -3   0 1703.23   55.89
  -5  -3   0 1827.12   56.99
  -5  -3   0 1673.73   54.89
  -5  -3   0 1710.83   54.89
  -5  -3   0 1815.32   56.39
  -5  -3   0 1677.43   56.69
  -5  -3   0 1696.63   62.69
  -5  -3   0 1724.63   55.89
  -5  -3   0 1786.32   56.39
   5   3   0 1728.83   57.09
   5   3   0 1679.63   56.19
   5   3   0 1835.52   62.39
   5   3   0 1761.02   56.99
   5   3   0 1838.12   55.89
  -6  -3   0  629.14   21.80
  -6  -3   0  646.84   22.70
  -6  -3   0  667.23   23.30
  -6  -3   0  654.53   22.50
  -6  -3   0  633.14   30.90
  -6  -3   0  663.03   22.10
   6   3   0  640.14   23.30
   6   3   0  625.44   22.30
   6   3   0  680.23   29.00
   6   3   0  629.74   23.30
   6   3   0  655.53   21.80
  -7  -3   0  371.86   15.60
  -7  -3   0  373.86   15.20
  -7  -3   0  378.46   13.90
  -7  -3   0  344.57   24.60
  -7  -3   0  374.16   13.40
   7   3   0  367.16   15.60
   7   3   0  396.46   21.10
   7   3   0  400.26   15.90
   7   3   0  365.16   14.50
   7   3   0  394.66   13.70
  -8  -3   0  351.76   13.40
  -8  -3   0  375.06   14.80
  -8  -3   0  353.76   13.10
  -8  -3   0  363.76   15.90
  -8  -3   0  370.66   25.50
   8   3   0  382.46   21.60
   8   3   0  356.96   16.00
   8   3   0  393.36   16.40
   8   3   0  393.86   13.70
  -9  -3   0   24.60    2.40
  -9  -3   0   21.10    4.50
  -9  -3   0   25.30    2.60
  -9  -3   0   28.50    5.80
   9   3   0   41.90    9.80
   9   3   0   26.10    5.70
   9   3   0   40.20   14.00
   9   3   0   25.20    4.30
 -10  -3   0    5.90    4.40
 -10  -3   0   14.10    5.70
  10   3   0   24.80    8.80
  10   3   0   22.00   10.60
  10   3   0    1.90    4.00
  10   3   0    1.50    5.70
  10   3   0    3.40    3.00
 -11  -3   0    9.60    6.50
 -11  -3   0   27.30    5.30
  11   3   0   18.60    3.20
  12  -4   0   30.20    7.20
 -12   4   0   25.50    7.10
 -12   4   0   23.10    7.20
 -12   4   0   35.40    5.10
  11  -4   0   68.19    8.00
 -11   4   0   74.29    7.90
 -11   4   0   65.29    7.00
 -11   4   0   77.09    6.80
  10  -4   0   17.20    5.20
 -10   4   0   13.80    3.40
 -10   4   0   17.40    5.00
 -10   4   0   18.90    3.30
   9  -4   0  485.95   19.40
  -9   4   0  510.35   17.70
  -9   4   0  485.05   19.40
  -9   4   0  481.35   17.30
   8  -4   0    7.10    3.30
   8  -4   0   12.90    4.60
   8  -4   0    7.60    2.80
   8  -4   0    6.90    2.90
   8  -4   0    4.80    1.50
   8  -4   0    4.40    1.50
  -8   4   0    8.30    2.40
  -8   4   0    5.40    2.10
  -8   4   0    6.30    3.10
   7  -4   0  686.93   22.60
   7  -4   0  701.23   23.90
   7  -4   0  723.43   22.70
   7  -4   0  684.13   24.50
   7  -4   0  666.83   26.00
  -7   4   0  648.64   24.80
  -7   4   0  704.13   22.30
  -7   4   0  707.03   27.50
  -7   4   0  732.03   23.60
   6  -4   0 1779.52   58.19
   6  -4   0 1812.22   61.29
   6  -4   0 1832.12   57.39
  -6   4   0 1766.62   58.89
  -6   4   0 1754.12   61.69
  -6   4   0 1852.11   57.99
  -6   4   0 1854.81   59.39
  -6   4   0 1806.22   57.29
  -6   4   0 1821.42   57.29
   5  -4   0 1039.80   35.10
   5  -4   0 1060.49   34.80
   5  -4   0 1023.80   38.30
   5  -4   0 1087.29   34.20
  -5   4   0 1057.19   35.20
  -5   4   0 1102.69   34.70
  -5   4   0 1106.09   35.70
  -5   4   0 1076.09   34.20
  -5   4   0 1036.90   34.20
  -5   4   0 1061.89   38.70
   4  -4   0  382.46   13.40
   4  -4   0  400.86   13.10
   4  -4   0  362.56   13.00
   4  -4   0  386.66   13.70
   4  -4   0  388.56   17.50
  -4   4   0  365.66   13.00
  -4   4   0  354.96   17.40
  -4   4   0  399.76   14.00
  -4   4   0  388.26   13.60
  -4   4   0  394.56   13.10
  -4   4   0  403.26   13.40
   3  -4   0 2059.29   69.09
   3  -4   0 1957.20   64.69
   3  -4   0 2092.19   64.49
   3  -4   0 2002.30   64.59
   3  -4   0 1946.01   64.39
  -3   4   0 2107.29   64.89
  -3   4   0 1984.70   64.39
  -3   4   0 2061.19   64.59
  -3   4   0 2039.90   69.09
  -3   4   0 2080.09   64.49
   2  -4   0    3.70    1.20
   2  -4   0    2.10    1.20
   2  -4   0    2.00    1.10
   2  -4   0    5.60    0.60
  -2   4   0    6.40    4.70
  -2   4   0    2.30    1.00
  -2   4   0    3.60    0.50
  -2   4   0    1.60    1.00
  -2   4   0    4.00    1.10
  -2   4   0    1.80    1.10
   1  -4   0  202.28    6.80
   1  -4   0  208.98    7.60
   1  -4   0  193.48    7.40
   1  -4   0  196.48   12.00
   1  -4   0  203.08    7.40
   1  -4   0  197.28    7.20
  -1   4   0  205.18    7.30
  -1   4   0  197.78    6.80
  -1   4   0  206.08    7.50
  -1   4   0  208.08    7.20
  -1   4   0  202.68    7.60
  -1   4   0  199.08   12.30
  -1   4   0  208.38    7.00
   0  -4   0   97.89    4.30
   0  -4   0   79.39    8.80
   0  -4   0   99.19    3.80
   0  -4   0  110.29    4.40
   0  -4   0   95.39    4.50
   0  -4   0   96.09    3.90
   0   4   0  105.69    4.40
   0   4   0   99.39    4.00
   0   4   0   97.79    4.30
   0   4   0  101.79    4.50
   0   4   0   98.29    9.40
   0   4   0  102.09    3.50
  -1  -4   0  417.66   14.60
  -1  -4   0  422.46   14.60
  -1  -4   0  427.66   14.00
  -1  -4   0  422.96   14.80
  -1  -4   0  433.46   20.10
  -1  -4   0  427.16   14.30
   1   4   0  435.56   14.60
   1   4   0  443.36   14.70
   1   4   0  447.36   20.50
   1   4   0  426.86   14.80
   1   4   0  425.46   14.10
  -2  -4   0 2855.61   89.19
  -2  -4   0 2823.32   89.49
  -2  -4   0 2897.01   89.39
  -2  -4   0 2826.92   95.39
  -2  -4   0 2768.42   89.29
  -2  -4   0 2724.93   88.59
  -2  -4   0 2852.01   89.49
   2   4   0 2724.73   89.49
   2   4   0 2906.51   89.39
   2   4   0 2705.63   89.39
   2   4   0 2815.32   88.79
   2   4   0 2963.20   95.99
  -3  -4   0   87.89    4.50
  -3  -4   0   86.89    5.00
  -3  -4   0   96.19    4.70
  -3  -4   0   97.29    4.10
  -3  -4   0   93.59   11.10
  -3  -4   0   95.59    4.90
  -3  -4   0   87.09    4.50
  -3  -4   0   87.99    3.40
   3   4   0   88.09    4.90
   3   4   0   86.89    3.80
   3   4   0   88.99    4.50
   3   4   0   83.29   10.40
  -4  -4   0 3185.48   98.99
  -4  -4   0 2909.51  105.69
  -4  -4   0 3135.49   99.29
  -4  -4   0 3169.38   99.69
  -4  -4   0 3277.77   99.89
  -4  -4   0 2947.80   98.09
  -4  -4   0 3026.30   99.09
  -4  -4   0 3200.78   99.39
   4   4   0 3150.38   99.99
   4   4   0 3281.07  106.89
   4   4   0 3217.28   99.19
   4   4   0 3076.49   99.49
   4   4   0 3081.29   99.79
  -5  -4   0  277.37   10.70
  -5  -4   0  274.87   11.40
  -5  -4   0  268.17   18.40
  -5  -4   0  271.67   10.40
  -5  -4   0  270.67   10.20
  -5  -4   0  247.78   11.20
  -5  -4   0  263.47   10.20
   5   4   0  249.97   17.80
   5   4   0  259.47   11.40
   5   4   0  260.17   11.30
   5   4   0  255.07   10.60
   5   4   0  278.07   10.30
  -6  -4   0  470.15   17.20
  -6  -4   0  441.96   16.50
  -6  -4   0  476.85   16.70
  -6  -4   0  490.05   18.00
  -6  -4   0  474.35   17.20
  -6  -4   0  440.16   26.20
   6   4   0  449.66   17.00
   6   4   0  486.05   18.10
   6   4   0  480.35   16.60
   6   4   0  467.15   18.90
   6   4   0  453.75   24.90
  -7  -4   0   80.19    7.40
  -7  -4   0   63.59    8.20
  -7  -4   0   85.19    7.00
  -7  -4   0   98.39   14.60
  -7  -4   0   88.89    6.00
  -7  -4   0   90.59    6.60
   7   4   0   85.49    7.50
   7   4   0  100.29    7.90
   7   4   0   84.89    6.40
   7   4   0   60.99   11.50
   7   4   0   77.19    5.40
  -8  -4   0  486.95   19.80
  -8  -4   0  478.25   17.20
  -8  -4   0  504.85   19.90
  -8  -4   0  491.95   18.90
  -8  -4   0  495.65   17.90
  -8  -4   0  502.85   31.90
   8   4   0  492.95   20.10
   8   4   0  530.15   20.50
   8   4   0  456.85   18.50
   8   4   0  464.75   18.60
   8   4   0  518.85   27.40
  -9  -4   0    4.80    4.30
  -9  -4   0   -2.10    2.70
  -9  -4   0   -2.70    2.20
  -9  -4   0    3.80    4.70
   9   4   0   -4.80    5.30
   9   4   0    2.20    2.80
   9   4   0   12.30   10.90
 -10  -4   0  170.18   13.10
 -10  -4   0  193.28   11.30
  10   4   0  194.68   19.90
  10   4   0  194.68    9.20
  10   4   0  177.18   11.20
  10   4   0  191.58   22.40
  12  -5   0   20.30    7.40
 -12   5   0   29.30    7.10
 -12   5   0   18.10    4.40
 -12   5   0   19.00    4.50
  11  -5   0  177.58   13.10
 -11   5   0  151.68   12.00
 -11   5   0  176.68    9.30
 -11   5   0  165.78    8.90
  10  -5   0    4.00    4.30
 -10   5   0   -2.20    4.10
 -10   5   0    4.40    2.50
 -10   5   0    1.20    3.30
   9  -5   0  251.57   12.20
   9  -5   0  256.27    9.20
   9  -5   0  234.78    8.90
   9  -5   0  246.28   11.80
  -9   5   0  257.27    9.90
  -9   5   0  265.57   12.00
  -9   5   0  258.87   10.70
   8  -5   0   11.60    2.00
   8  -5   0    7.80    1.80
   8  -5   0   19.40    5.90
   8  -5   0   11.70    3.30
   8  -5   0    5.90    3.10
  -8   5   0   17.80    2.90
  -8   5   0   14.20    7.20
  -8   5   0    9.20    2.10
   7  -5   0  442.26   14.70
   7  -5   0  416.56   16.30
   7  -5   0  442.66   15.90
   7  -5   0  457.25   20.50
  -7   5   0  429.76   20.90
  -7   5   0  391.66   16.70
  -7   5   0  443.16   15.60
  -7   5   0  437.96   14.60
  -7   5   0  426.66   14.60
   6  -5   0  253.57    9.80
   6  -5   0  251.17    9.00
   6  -5   0  215.58   10.00
   6  -5   0  219.58   14.50
  -6   5   0  256.57    9.00
  -6   5   0  218.88   14.90
  -6   5   0  259.07    9.40
  -6   5   0  226.58   10.50
  -6   5   0  259.37    9.70
   5  -5   0  556.84   19.60
   5  -5   0  562.84   25.10
   5  -5   0  595.14   20.50
   5  -5   0  615.34   19.80
   5  -5   0  600.04   20.20
  -5   5   0  588.84   19.10
  -5   5   0  591.64   20.90
  -5   5   0  593.14   25.60
  -5   5   0  625.04   20.20
  -5   5   0  591.54   19.80
  -5   5   0  573.54   19.60
   4  -5   0  684.03   22.90
   4  -5   0  662.53   23.00
   4  -5   0  667.73   22.50
   4  -5   0  705.53   22.70
   4  -5   0  706.43   28.40
  -4   5   0  724.13   23.40
  -4   5   0  700.43   22.80
  -4   5   0  652.43   28.40
  -4   5   0  674.73   22.70
  -4   5   0  674.63   22.50
  -4   5   0  669.43   21.70
   3  -5   0 6084.79  189.78
   3  -5   0 5708.23  189.68
  -3   5   0 5947.50  189.58
  -3   5   0 6191.18  195.78
  -3   5   0 6114.29  189.78
  -3   5   0 6162.18  189.88
   2  -5   0  244.88    7.80
   2  -5   0  230.68    8.60
   2  -5   0  220.88   14.20
   2  -5   0  223.88    8.70
   2  -5   0  242.08    9.00
  -2   5   0  239.88    8.70
  -2   5   0  194.68   16.00
  -2   5   0  242.08    7.80
  -2   5   0  242.78    8.80
  -2   5   0  238.18    8.90
  -2   5   0  240.58    8.60
  -2   5   0  250.97    8.90
   1  -5   0 1404.56   44.10
   1  -5   0 1343.77   43.40
   1  -5   0 1350.96   43.90
   1  -5   0 1346.77   50.29
   1  -5   0 1384.06   44.20
   1  -5   0 1411.86   44.40
  -1   5   0 1342.97   44.00
  -1   5   0 1380.06   43.60
  -1   5   0 1424.76   44.30
  -1   5   0 1350.06   44.30
  -1   5   0 1309.87   43.40
  -1   5   0 1365.36   43.90
  -1   5   0 1444.96   50.99
   0  -5   0  495.25   15.90
   0  -5   0  513.95   16.70
   0  -5   0  472.15   22.80
   0  -5   0  469.65   16.40
   0  -5   0  466.65   16.00
   0  -5   0  487.25   16.40
   0   5   0  469.95   16.30
   0   5   0  510.85   16.60
   0   5   0  485.05   15.40
   0   5   0  480.15   16.00
   0   5   0  463.75   16.60
   0   5   0  465.05   22.90
  -1  -5   0    6.50    1.30
  -1  -5   0   12.30    6.40
  -1  -5   0    4.80    1.50
  -1  -5   0   10.10    1.30
  -1  -5   0    5.80    1.50
  -1  -5   0    5.90    1.70
   1   5   0    9.60    1.80
   1   5   0   -0.30    5.90
   1   5   0    3.70    1.40
   1   5   0    5.90    1.50
   1   5   0    6.50    1.10
  -2  -5   0  451.05   15.30
  -2  -5   0  424.86   14.10
  -2  -5   0  438.56   14.80
  -2  -5   0  405.46   14.90
  -2  -5   0  425.36   22.20
  -2  -5   0  436.16   15.00
  -2  -5   0  435.06   15.20
   2   5   0  447.36   22.70
   2   5   0  410.86   15.30
   2   5   0  428.96   15.10
   2   5   0  440.16   14.40
   2   5   0  410.16   15.10
  -3  -5   0    7.10    2.20
  -3  -5   0    8.70    2.30
  -3  -5   0    8.20    2.10
  -3  -5   0    9.40    7.50
  -3  -5   0    9.30    1.20
  -3  -5   0    9.90    2.10
  -3  -5   0    6.00    1.60
   3   5   0   11.00    7.20
   3   5   0   11.80    2.50
   3   5   0    8.50    2.30
   3   5   0    5.90    1.90
  -4  -5   0 2193.38   72.49
  -4  -5   0 2309.87   72.99
  -4  -5   0 2133.09   71.09
  -4  -5   0 2286.67   72.79
  -4  -5   0 2286.77   80.89
  -4  -5   0 2294.27   72.49
  -4  -5   0 2292.87   71.79
  -4  -5   0 2204.98   72.29
   4   5   0 2199.58   72.89
   4   5   0 2243.58   72.69
   4   5   0 2251.37   72.39
   4   5   0 2454.05   81.99
  -5  -5   0  968.60   32.60
  -5  -5   0  942.41   32.60
  -5  -5   0  955.80   41.80
  -5  -5   0  953.50   31.40
  -5  -5   0  912.71   30.00
  -5  -5   0  954.10   31.90
  -5  -5   0  949.11   31.70
   5   5   0  969.20   41.10
   5   5   0  945.41   31.60
   5   5   0  968.50   32.80
   5   5   0  910.01   32.00
  -6  -5   0    7.40    2.50
  -6  -5   0    8.00    2.70
  -6  -5   0    7.10    3.60
  -6  -5   0    6.60    2.70
  -6  -5   0   -2.30    9.90
  -6  -5   0    0.10    2.40
   6   5   0    5.60    2.80
   6   5   0   10.50    9.00
   6   5   0    5.50    3.40
   6   5   0    4.70    2.40
  -7  -5   0  564.04   21.70
  -7  -5   0  557.44   19.80
  -7  -5   0  553.04   20.60
  -7  -5   0  578.34   20.20
  -7  -5   0  527.95   32.80
  -7  -5   0  551.74   20.60
   7   5   0  522.65   21.00
   7   5   0  536.05   30.50
   7   5   0  574.14   20.70
   7   5   0  577.24   21.80
  -8  -5   0  200.68   11.60
  -8  -5   0  238.28   11.50
  -8  -5   0  239.28   10.70
  -8  -5   0  226.38   12.50
  -8  -5   0  213.58   12.40
  -8  -5   0  205.58   23.70
   8   5   0  227.48   10.30
   8   5   0  220.48   22.30
   8   5   0  210.28   11.40
   8   5   0  245.98   13.10
  -9  -5   0  158.78    8.00
  -9  -5   0  163.58    8.80
  -9  -5   0  163.38   10.20
  -9  -5   0  143.59   11.50
  -9  -5   0  126.19   22.50
   9   5   0  148.99   12.80
   9   5   0  134.69   17.60
   9   5   0  156.78   10.60
   9   5   0  154.68    8.60
 -10  -5   0   64.89    6.40
 -10  -5   0   72.79    7.30
 -10  -5   0   74.49    8.70
 -10  -5   0   65.69    6.90
  10   5   0   64.89    7.20
  10   5   0   45.10   15.40
  12  -6   0   11.50    6.80
 -12   6   0   19.50    4.10
 -12   6   0   14.60    6.50
 -12   6   0    8.70    4.90
  11  -6   0    9.10    6.00
 -11   6   0   10.10    3.30
 -11   6   0   21.90    5.70
 -11   6   0   15.40    4.10
  10  -6   0   43.90    6.30
  10  -6   0   48.90    3.50
 -10   6   0   47.80    5.70
 -10   6   0   54.09    4.80
 -10   6   0   42.10    4.90
   9  -6   0  304.27   10.70
   9  -6   0  297.47   13.80
   9  -6   0  286.87   10.60
   9  -6   0  286.97   16.20
   9  -6   0  277.67   12.90
  -9   6   0  300.07   10.90
  -9   6   0  292.57   12.20
   8  -6   0  354.96   14.50
   8  -6   0  336.47   19.00
   8  -6   0  379.86   12.60
   8  -6   0  320.97   13.50
   8  -6   0  312.17   14.90
  -8   6   0  359.36   13.60
  -8   6   0  337.37   20.70
  -8   6   0  353.06   12.20
  -8   6   0  354.26   12.30
  -8   6   0  353.06   12.20
   7  -6   0  171.48    8.70
   7  -6   0  178.98    8.40
   7  -6   0  152.18    7.80
   7  -6   0  164.28   14.80
   7  -6   0  189.08    7.40
  -7   6   0  174.38    6.80
  -7   6   0  151.98   15.10
  -7   6   0  178.88    7.30
  -7   6   0  183.78    8.20
  -7   6   0  172.98    7.20
   6  -6   0   23.70    3.00
   6  -6   0   20.80    4.00
   6  -6   0   33.50    3.20
   6  -6   0   18.40    7.50
   6  -6   0   27.10    3.40
  -6   6   0   31.90    8.10
  -6   6   0   22.90    3.90
  -6   6   0   20.50    2.80
  -6   6   0   28.20    3.40
  -6   6   0   25.30    3.10
  -6   6   0   25.80    2.20
   5  -6   0   61.29    4.70
   5  -6   0   63.29    4.10
   5  -6   0   57.99    4.50
   5  -6   0   54.39    8.80
   5  -6   0   60.99    3.90
  -5   6   0   65.49    5.30
  -5   6   0   65.39    3.90
  -5   6   0   64.79    4.40
  -5   6   0   61.69    2.60
  -5   6   0   51.99    9.30
  -5   6   0   58.79    4.10
   4  -6   0 3884.21  120.89
   4  -6   0 3960.00  127.99
   4  -6   0 3684.63  120.99
   4  -6   0 3679.53  120.69
   4  -6   0 3717.33  120.89
  -4   6   0 3878.71  120.89
  -4   6   0 3716.93  120.69
  -4   6   0 3852.31  121.29
  -4   6   0 4072.79  128.59
  -4   6   0 3787.32  120.89
   3  -6   0 3792.22  122.09
   3  -6   0 3753.62  122.09
   3  -6   0 3822.82  120.99
   3  -6   0 3922.81  122.29
  -3   6   0 3865.01  129.59
  -3   6   0 3849.61  122.09
  -3   6   0 4029.40  122.29
  -3   6   0 3923.91  122.09
  -3   6   0 3834.82  122.19
  -3   6   0 3840.82  122.29
   2  -6   0    7.90    1.50
   2  -6   0    8.90    1.10
   2  -6   0    8.40    1.90
   2  -6   0    7.20    1.70
   2  -6   0    9.10    6.70
  -2   6   0    9.10    1.70
  -2   6   0   11.90    2.00
  -2   6   0   10.10    1.10
  -2   6   0    5.90    6.40
  -2   6   0   10.30    1.80
  -2   6   0    8.80    1.90
  -2   6   0   12.20    1.70
   1  -6   0 2044.80   67.59
   1  -6   0 2071.79   67.29
   1  -6   0 2179.38   67.89
   1  -6   0 2067.79   75.09
   1  -6   0 2154.78   67.59
   1  -6   0 2124.29   66.79
  -1   6   0 2110.29   67.29
  -1   6   0 2072.39   67.49
  -1   6   0 2086.79   66.89
  -1   6   0 2259.87   76.19
  -1   6   0 2182.68   67.79
  -1   6   0 2060.79   67.89
   0  -6   0  100.79    4.40
   0  -6   0   91.59    4.40
   0  -6   0   95.89    5.00
   0  -6   0  101.59    5.10
   0  -6   0  110.59    5.50
   0  -6   0   98.39   12.10
   0   6   0   97.79    5.10
   0   6   0  100.69    4.60
   0   6   0   99.09    3.60
   0   6   0   98.39   12.40
   0   6   0   99.79    5.00
   0   6   0   97.99    5.30
  -1  -6   0  180.88    7.00
  -1  -6   0  185.38    7.80
  -1  -6   0  192.68    7.30
  -1  -6   0  196.78    8.20
  -1  -6   0  185.58    7.80
  -1  -6   0  177.88   15.80
   1   6   0  192.58    8.20
   1   6   0  200.88    8.00
   1   6   0  185.08    7.80
   1   6   0  185.18   16.40
   1   6   0  181.88    7.10
  -2  -6   0 1120.79   37.50
  -2  -6   0 1171.18   36.90
  -2  -6   0 1068.09   37.10
  -2  -6   0 1166.28   37.10
  -2  -6   0 1143.39   46.00
  -2  -6   0 1122.89   36.20
  -2  -6   0 1143.89   37.40
   2   6   0 1132.79   46.50
   2   6   0 1033.90   37.10
   2   6   0 1207.58   37.40
   2   6   0 1151.58   36.50
   2   6   0 1125.79   37.60
  -3  -6   0  524.15   18.40
  -3  -6   0  523.95   18.30
  -3  -6   0  487.05   17.90
  -3  -6   0  489.25   16.70
  -3  -6   0  525.75   17.80
  -3  -6   0  502.25   27.30
  -3  -6   0  501.35   18.00
   3   6   0  539.65   28.20
   3   6   0  500.25   18.30
   3   6   0  491.75   18.00
   3   6   0  538.05   17.30
   3   6   0  479.25   18.20
  -4  -6   0  166.58    8.20
  -4  -6   0  174.88    8.00
  -4  -6   0  181.68    8.70
  -4  -6   0  179.38    8.00
  -4  -6   0  167.68    6.30
  -4  -6   0  163.28    8.60
  -4  -6   0  166.68   18.20
   4   6   0  178.88    8.10
   4   6   0  176.98    8.70
   4   6   0  176.08    8.50
   4   6   0  185.48   18.50
  -5  -6   0  264.07   11.70
  -5  -6   0  254.67   10.90
  -5  -6   0  255.57    8.70
  -5  -6   0  210.88   21.10
  -5  -6   0  256.47   10.90
   5   6   0  265.07   10.80
   5   6   0  256.77   21.20
   5   6   0  255.17   11.30
   5   6   0  264.77   12.10
  -6  -6   0  125.49    8.50
  -6  -6   0  123.69   18.00
  -6  -6   0  126.99    7.40
  -6  -6   0  122.39    7.40
  -6  -6   0  120.09    7.40
   6   6   0  126.59    7.90
   6   6   0  116.89   16.50
   6   6   0  121.39    8.80
   6   6   0  119.89    8.40
  -7  -6   0 1329.37   44.70
  -7  -6   0 1354.96   45.40
  -7  -6   0 1374.26   46.40
  -7  -6   0 1355.06   44.90
  -7  -6   0 1350.16   45.00
  -7  -6   0 1315.27   58.29
   7   6   0 1376.96   46.60
   7   6   0 1251.37   56.29
   7   6   0 1364.26   45.60
   7   6   0 1383.26   44.90
  -8  -6   0  349.77   14.10
  -8  -6   0  349.96   14.70
  -8  -6   0  349.37   16.50
  -8  -6   0  282.17   31.60
  -8  -6   0  361.16   15.30
   8   6   0  344.47   14.20
   8   6   0  350.96   16.80
   8   6   0  313.17   27.50
   8   6   0  346.77   15.70
  -9  -6   0  155.28    9.90
  -9  -6   0  176.48   12.30
  -9  -6   0  177.18    9.40
  -9  -6   0  147.19   25.90
  -9  -6   0  163.58   11.00
   9   6   0  173.28   13.70
   9   6   0  155.48   11.90
   9   6   0  171.98   21.00
   9   6   0  168.88    9.60
 -10  -6   0   56.99    7.80
 -10  -6   0   55.69    5.60
  10   6   0   69.99    8.00
  11  -7   0    7.10    5.60
 -11   7   0    7.10    3.10
 -11   7   0    9.20    5.50
 -11   7   0   12.90    3.60
 -11   7   0   16.20    4.50
  10  -7   0   65.69    8.80
  10  -7   0   59.39    6.80
  10  -7   0   59.69    6.30
  10  -7   0   66.49    4.90
  10  -7   0   61.29    4.70
  10  -7   0   47.10    8.70
 -10   7   0   57.19    5.60
 -10   7   0   50.09    5.10
 -10   7   0   58.99    6.30
 -10   7   0   55.49    4.60
   9  -7   0  283.97   11.10
   9  -7   0  306.67   13.80
   9  -7   0  295.67   11.20
   9  -7   0  300.67   13.40
   9  -7   0  278.77   19.10
  -9   7   0  287.17   12.50
  -9   7   0  290.57   10.70
  -9   7   0  281.17   10.80
  -9   7   0  281.87   21.30
  -9   7   0  294.77   10.70
  -9   7   0  299.27   10.50
   8  -7   0  621.24   22.80
   8  -7   0  614.14   23.10
   8  -7   0  645.04   29.80
   8  -7   0  668.03   21.60
  -8   7   0  636.14   21.40
  -8   7   0  628.04   22.70
  -8   7   0  610.74   30.70
  -8   7   0  626.64   20.70
  -8   7   0  626.84   21.50
  -8   7   0  634.84   20.70
   7  -7   0  333.47   13.80
   7  -7   0  333.07   21.50
   7  -7   0  330.97   12.50
   7  -7   0  355.16   12.70
  -7   7   0  347.47   12.80
  -7   7   0  316.07   21.80
  -7   7   0  335.57   11.40
  -7   7   0  356.76   13.40
  -7   7   0  342.77   11.40
   6  -7   0  568.14   20.20
   6  -7   0  565.84   19.60
   6  -7   0  595.84   19.80
  -6   7   0  574.04   19.80
  -6   7   0  595.54   20.20
  -6   7   0  489.35   27.60
  -6   7   0  574.04   19.60
   5  -7   0  626.54   20.70
   5  -7   0  559.64   28.80
   5  -7   0  607.54   20.80
   5  -7   0  593.14   20.90
   5  -7   0  569.34   20.30
  -5   7   0  592.54   20.40
  -5   7   0  638.74   20.80
  -5   7   0  604.34   21.40
  -5   7   0  542.25   28.90
  -5   7   0  601.84   20.70
   4  -7   0 1291.37   44.20
   4  -7   0 1378.46   44.20
   4  -7   0 1266.37   44.20
   4  -7   0 1402.36   44.40
  -4   7   0 1356.96   44.20
  -4   7   0 1420.26   44.30
  -4   7   0 1335.37   44.40
  -4   7   0 1410.16   44.60
  -4   7   0 1364.66   53.09
   3  -7   0  202.78    8.30
   3  -7   0  213.48    8.50
   3  -7   0  181.38   16.30
   3  -7   0  207.48    8.40
   3  -7   0  199.38    6.80
  -3   7   0  206.68    8.30
  -3   7   0  212.18    8.20
  -3   7   0  197.98    8.60
  -3   7   0  185.68    6.80
  -3   7   0  156.68   17.90
  -3   7   0  194.78    8.30
  -3   7   0  214.38    8.30
   2  -7   0  394.76   14.00
   2  -7   0  400.46   22.90
   2  -7   0  394.06   14.60
   2  -7   0  405.66   13.10
   2  -7   0  383.46   14.30
  -2   7   0  406.16   13.70
  -2   7   0  379.26   14.50
  -2   7   0  365.16   22.30
  -2   7   0  400.26   14.00
  -2   7   0  395.16   14.20
  -2   7   0  424.66   14.50
  -2   7   0  395.26   13.10
   1  -7   0  934.31   29.70
   1  -7   0  919.61   31.00
   1  -7   0  899.31   30.20
   1  -7   0  881.31   39.40
   1  -7   0  923.61   30.60
   1  -7   0  908.31   30.70
  -1   7   0  958.80   40.30
  -1   7   0  916.91   31.00
  -1   7   0  924.61   30.30
  -1   7   0  944.61   30.90
  -1   7   0  944.11   29.70
  -1   7   0  917.71   30.60
   0  -7   0  715.63   23.50
   0  -7   0  672.63   23.00
   0  -7   0  676.23   23.10
   0  -7   0  678.03   22.30
   0  -7   0  672.63   22.40
   0  -7   0  648.44   32.10
   0   7   0  666.53   23.00
   0   7   0  659.23   23.40
   0   7   0  676.83   23.20
   0   7   0  687.63   32.90
   0   7   0  679.43   22.60
   0   7   0  674.03   21.60
  -1  -7   0   99.59    5.60
  -1  -7   0   94.19    5.90
  -1  -7   0   99.19    4.90
  -1  -7   0   96.99    5.50
  -1  -7   0   96.69   14.00
  -1  -7   0   90.39    4.50
   1   7   0  102.09    5.70
   1   7   0   97.79    6.00
   1   7   0   90.39    4.70
   1   7   0   93.79   13.60
   1   7   0   92.99    5.40
  -2  -7   0 5400.16  166.78
  -2  -7   0 5040.90  166.08
  -2  -7   0 5219.98  166.88
  -2  -7   0 5260.77  167.38
  -2  -7   0 5384.16  177.58
  -2  -7   0 5367.66  167.58
  -2  -7   0 5192.58  167.18
   2   7   0 5861.61  179.58
   2   7   0 5245.08  167.38
   2   7   0 5204.48  167.58
   2   7   0 5078.09  167.18
   2   7   0 5253.87  166.38
  -3  -7   0  351.26   24.00
  -3  -7   0  339.87   13.40
  -3  -7   0  338.97   13.10
  -3  -7   0  331.97   11.60
  -3  -7   0  343.77   13.50
  -3  -7   0  347.47   12.90
  -3  -7   0  327.87   13.00
   3   7   0  347.37   12.30
   3   7   0  346.17   13.60
   3   7   0  362.56   24.90
   3   7   0  318.47   13.90
   3   7   0  325.67   13.10
  -4  -7   0 1040.30   34.70
  -4  -7   0  980.20   32.40
  -4  -7   0  966.70   50.49
  -4  -7   0 1058.69   34.00
  -4  -7   0 1049.89   34.40
   4   7   0 1007.30   34.10
   4   7   0  948.51   34.80
   4   7   0 1003.10   34.60
   4   7   0 1024.80   46.10
  -5  -7   0  125.59    7.60
  -5  -7   0  120.49    7.30
  -5  -7   0  117.99    7.20
  -5  -7   0  122.39    4.80
  -5  -7   0  121.79   17.70
  -5  -7   0  134.39    8.30
   5   7   0  109.89    7.90
   5   7   0  116.99   16.60
   5   7   0  114.39    7.30
   5   7   0  121.99    8.60
  -6  -7   0  444.66   18.30
  -6  -7   0  498.85   18.50
  -6  -7   0  487.75   32.50
  -6  -7   0  511.75   18.30
  -6  -7   0  500.95   19.60
   6   7   0  511.85   19.90
   6   7   0  462.15   31.70
   6   7   0  461.35   18.80
   6   7   0  479.25   18.30
  -7  -7   0  205.18   10.30
  -7  -7   0  199.18   10.60
  -7  -7   0  208.98   24.80
  -7  -7   0  210.28   10.30
  -7  -7   0  200.28   11.80
   7   7   0  194.88   10.10
   7   7   0  197.28   11.40
   7   7   0  180.48   22.10
   7   7   0  202.88   12.50
  -8  -7   0  352.76   16.60
  -8  -7   0  331.97   14.70
  -8  -7   0  269.67   30.90
  -8  -7   0  346.27   14.50
  -8  -7   0  329.37   15.20
   8   7   0  331.47   16.10
   8   7   0  337.87   14.40
   8   7   0  340.77   31.20
   8   7   0  351.96   17.40
  -9  -7   0   41.40    6.90
  -9  -7   0   41.40    5.90
  -9  -7   0   51.69    6.40
  -9  -7   0   46.60    7.90
   9   7   0   29.00   19.80
   9   7   0   45.70    5.40
   9   7   0   48.60   12.00
   9   7   0   52.29    8.90
  11  -8   0  176.98    8.30
  11  -8   0  205.78   13.40
  11  -8   0  181.68    8.30
 -11   8   0  179.88   12.40
 -11   8   0  178.08    8.00
 -11   8   0  189.98    7.80
 -11   8   0  196.68   11.00
  10  -8   0   39.80   16.90
  10  -8   0   35.20    6.00
  10  -8   0   40.60    5.90
  10  -8   0   38.50    3.80
  10  -8   0   34.70    3.60
 -10   8   0   39.30    3.80
 -10   8   0   35.50   12.60
 -10   8   0   33.50    3.80
 -10   8   0   32.40    4.90
   9  -8   0   93.39    8.20
   9  -8   0   85.09    6.00
   9  -8   0  109.99   14.60
   9  -8   0   84.29    8.30
  -9   8   0   89.99    6.20
  -9   8   0   85.99    7.50
  -9   8   0   88.59    4.30
  -9   8   0   95.19   15.70
  -9   8   0   91.19    4.30
  -9   8   0   84.29    5.60
   8  -8   0  158.88    7.80
   8  -8   0  176.18    9.60
   8  -8   0  177.48    8.30
   8  -8   0  160.48    9.30
   8  -8   0  169.78   19.30
  -8   8   0  136.29   16.50
  -8   8   0  165.78    9.00
  -8   8   0  164.28    8.00
  -8   8   0  164.98    6.00
  -8   8   0  167.08    8.20
  -8   8   0  162.88    6.10
   7  -8   0  487.75   16.80
   7  -8   0  456.45   17.40
   7  -8   0  474.85   17.60
   7  -8   0  444.96   16.50
   7  -8   0  451.85   27.20
  -7   8   0  469.45   16.60
  -7   8   0  443.06   19.00
  -7   8   0  491.45   28.00
  -7   8   0  429.56   17.70
   6  -8   0   91.19   14.00
   6  -8   0  113.39    6.60
   6  -8   0  118.49    7.20
   6  -8   0  117.99    6.30
  -6   8   0  122.39    6.40
  -6   8   0  123.39    6.80
  -6   8   0  104.19   14.50
  -6   8   0  123.89    6.90
   5  -8   0   24.30    3.10
   5  -8   0   34.00    4.30
   5  -8   0   28.50    3.10
   5  -8   0   33.30    3.60
   5  -8   0   36.20   10.60
  -5   8   0   24.60    3.00
  -5   8   0   42.00    4.50
  -5   8   0   46.60   11.60
  -5   8   0   32.10    3.90
  -5   8   0   34.30    4.20
   4  -8   0   74.39    5.20
   4  -8   0   80.69    5.50
   4  -8   0   73.39    5.10
   4  -8   0   68.99    5.00
  -4   8   0   81.49    5.60
  -4   8   0   79.59    3.00
  -4   8   0   81.29    5.30
  -4   8   0   71.89   13.10
  -4   8   0   79.29    5.10
  -4   8   0   85.09    5.50
  -4   8   0   82.79    5.30
   3  -8   0  167.18    7.80
   3  -8   0  155.98    7.50
   3  -8   0  154.38    5.80
   3  -8   0  158.08    7.30
   3  -8   0  160.28   17.30
  -3   8   0  169.48   17.40
  -3   8   0  151.58    7.70
  -3   8   0  162.78    7.10
  -3   8   0  171.18    7.50
  -3   8   0  163.78    7.40
  -3   8   0  162.68    7.20
   2  -8   0 1920.71   73.19
   2  -8   0 1932.11   62.69
   2  -8   0 2021.80   63.49
   2  -8   0 1974.60   61.79
   2  -8   0 1916.71   63.09
  -2   8   0 1914.11   63.29
  -2   8   0 1973.80   62.79
  -2   8   0 1930.11   63.19
  -2   8   0 1947.91   62.29
  -2   8   0 1930.31   62.89
  -2   8   0 2024.60   74.39
   1  -8   0 3767.72  120.89
   1  -8   0 3904.11  132.59
   1  -8   0 3856.31  119.79
   1  -8   0 3896.11  120.79
   1  -8   0 3748.43  120.29
   1  -8   0 3899.41  121.29
  -1   8   0 3435.86  119.99
  -1   8   0 3828.52  120.39
  -1   8   0 3813.62  120.99
  -1   8   0 3719.63  120.69
  -1   8   0 3774.32  121.19
  -1   8   0 4026.00  132.89
   0  -8   0  350.46   13.50
   0  -8   0  332.47   23.70
   0  -8   0  338.07   13.00
   0  -8   0  342.27   12.10
   0  -8   0  341.37   12.30
   0  -8   0  318.87   13.00
   0   8   0  344.57   13.50
   0   8   0  333.57   12.40
   0   8   0  374.86   24.70
   0   8   0  363.46   13.40
   0   8   0  337.37   11.20
   0   8   0  332.57   13.00
  -1  -8   0  407.76   14.60
  -1  -8   0  399.86   15.20
  -1  -8   0  393.26   15.10
  -1  -8   0  397.46   14.10
  -1  -8   0  396.66   15.50
  -1  -8   0  399.46   26.20
  -1  -8   0  424.16   14.50
   1   8   0  414.36   15.70
   1   8   0  410.36   14.40
   1   8   0  417.46   15.40
   1   8   0  400.56   26.50
   1   8   0  389.76   15.10
  -2  -8   0  349.47   25.20
  -2  -8   0  345.87   12.80
  -2  -8   0  325.07   12.80
  -2  -8   0  345.17   13.70
  -2  -8   0  339.77   13.50
  -2  -8   0  335.07   13.30
  -2  -8   0  335.17   12.00
   2   8   0  336.87   13.40
   2   8   0  337.57   12.40
   2   8   0  333.47   13.90
   2   8   0  332.37   13.20
   2   8   0  361.86   26.40
  -3  -8   0    8.40    1.80
  -3  -8   0    5.50    2.60
  -3  -8   0    3.80    2.70
  -3  -8   0    1.30    2.90
  -3  -8   0    7.90    2.90
  -3  -8   0   24.60   12.20
  -3  -8   0    6.20    2.80
   3   8   0    8.10    2.50
   3   8   0    6.90    3.20
   3   8   0  -17.10   10.10
   3   8   0    8.40    2.70
   3   8   0    9.20    3.40
  -4  -8   0  959.80   32.50
  -4  -8   0  912.51   33.00
  -4  -8   0  944.61   33.20
  -4  -8   0  981.90   32.90
  -4  -8   0  942.11   30.70
   4   8   0  929.41   46.50
   4   8   0  931.71   32.90
   4   8   0  965.70   32.70
   4   8   0  954.90   33.10
  -5  -8   0    3.10   13.60
  -5  -8   0    8.20    3.30
  -5  -8   0   10.60    3.80
  -5  -8   0    4.10    3.60
  -5  -8   0    7.20    1.70
  -5  -8   0    9.60    2.80
   5   8   0    7.50    3.70
   5   8   0    8.30    3.10
   5   8   0    7.30    3.70
   5   8   0    2.50   12.90
  -6  -8   0  107.29    7.80
  -6  -8   0   88.89    9.00
  -6  -8   0  108.19    8.30
  -6  -8   0   99.09    7.80
  -6  -8   0   96.79   19.50
   6   8   0  110.89    7.80
   6   8   0  100.49    8.60
   6   8   0  105.79    9.70
   6   8   0   92.19   18.50
  -7  -8   0   -0.60   18.50
  -7  -8   0    8.10    5.00
  -7  -8   0    2.20    3.70
  -7  -8   0   10.20    4.10
  -7  -8   0    6.20    4.20
   7   8   0   12.50   16.40
   7   8   0    8.60    5.30
   7   8   0    0.60    3.60
   7   8   0   11.00    4.60
  -8  -8   0   12.20    4.70
  -8  -8   0    9.00   22.80
  -8  -8   0    0.10    5.40
  -8  -8   0    8.20    4.30
  -8  -8   0    5.00    4.60
   8   8   0    4.70   18.50
   8   8   0   17.10    5.90
   8   8   0    7.30    4.30
   8   8   0   12.70    6.60
  -9  -8   0  192.58   12.40
  -9  -8   0  231.58   23.10
   9   8   0  174.48   11.00
  11  -9   0   -1.20    5.80
  11  -9   0    0.60    5.60
  11  -9   0    9.50   12.00
  11  -9   0    6.30    3.30
 -11   9   0    6.40    4.80
  10  -9   0  113.29    7.00
  10  -9   0  100.79   10.30
  10  -9   0   89.89   10.00
  10  -9   0  104.59   18.40
 -10   9   0   93.39    6.20
 -10   9   0  103.79    8.50
 -10   9   0   93.79    6.50
 -10   9   0   96.59   17.60
   9  -9   0  439.56   16.40
   9  -9   0  433.56   18.00
   9  -9   0  456.35   29.40
   9  -9   0  443.76   18.10
   9  -9   0  429.46   16.20
  -9   9   0  438.86   16.40
  -9   9   0  438.66   17.40
  -9   9   0  436.86   16.20
  -9   9   0  431.66   30.50
   8  -9   0   14.70    3.30
   8  -9   0   17.80    4.40
   8  -9   0   17.30    3.20
   8  -9   0   15.50    4.10
   8  -9   0    9.60   12.60
  -8   9   0   11.40    3.30
  -8   9   0   -0.30   12.70
  -8   9   0   11.20    3.30
  -8   9   0   16.90    3.80
   7  -9   0  289.57   12.50
   7  -9   0  274.27   11.60
   7  -9   0  279.47   24.80
   7  -9   0  288.57   11.90
   7  -9   0  273.87   12.50
  -7   9   0  291.17   11.80
  -7   9   0  269.47   24.80
  -7   9   0  300.07   12.30
  -7   9   0  289.07   12.10
   6  -9   0   76.19    6.20
   6  -9   0   63.39   13.80
   6  -9   0   73.89    6.00
   6  -9   0   68.39    5.50
   6  -9   0   81.59    6.50
  -6   9   0   61.89    5.60
  -6   9   0   52.79    6.00
  -6   9   0   86.59   15.80
  -6   9   0   76.59    6.20
   5  -9   0   86.59    6.00
   5  -9   0   92.99    6.30
   5  -9   0   78.89   15.00
   5  -9   0  105.59    6.40
   5  -9   0   98.59    6.30
  -5   9   0   72.99   14.80
  -5   9   0   85.89    6.20
  -5   9   0   94.79    6.00
  -5   9   0   89.89    5.90
  -5   9   0   85.29    6.80
   4  -9   0   29.70    3.80
   4  -9   0   35.00   12.30
   4  -9   0   22.70    3.10
   4  -9   0   28.40    3.60
   4  -9   0   30.40    2.20
  -4   9   0   28.50    3.60
  -4   9   0   31.60    3.80
  -4   9   0   33.20    3.70
  -4   9   0   31.70    3.60
  -4   9   0   24.00    3.10
   3  -9   0  167.58    8.20
   3  -9   0  165.58    7.60
   3  -9   0  162.78   19.40
   3  -9   0  158.98    5.90
   3  -9   0  149.09    7.70
  -3   9   0  163.88    7.70
  -3   9   0  158.98    7.60
  -3   9   0  156.58    8.10
  -3   9   0  151.78    7.20
  -3   9   0  162.28    7.90
  -3   9   0  128.59   17.10
   2  -9   0  668.13   23.40
   2  -9   0  646.64   23.00
   2  -9   0  666.53   35.00
   2  -9   0  638.04   22.50
   2  -9   0  677.13   21.60
  -2   9   0  630.04   22.80
  -2   9   0  669.13   23.20
  -2   9   0  650.03   22.50
  -2   9   0  656.53   21.90
  -2   9   0  653.73   23.40
  -2   9   0  646.84   35.20
   1  -9   0 3458.75  109.09
   1  -9   0 3336.57  108.69
   1  -9   0 3362.66  107.49
   1  -9   0 3399.76  120.79
   1  -9   0 3402.66  108.59
   1  -9   0 3361.16  107.99
  -1   9   0 3468.45  108.19
  -1   9   0 3355.36  108.89
  -1   9   0 3510.65  122.19
  -1   9   0 3410.46  108.49
  -1   9   0 3370.56  109.09
   0  -9   0  558.04   19.30
   0  -9   0  555.24   20.60
   0  -9   0  561.74   19.10
   0  -9   0  566.64   20.20
   0  -9   0  576.34   20.20
   0  -9   0  537.35   32.70
   0   9   0  527.95   32.80
   0   9   0  542.95   20.00
   0   9   0  555.74   19.40
   0   9   0  581.94   20.80
   0   9   0  564.14   20.40
  -1  -9   0 1199.88   40.10
  -1  -9   0 1174.68   38.80
  -1  -9   0 1177.38   52.49
  -1  -9   0 1170.58   38.40
  -1  -9   0 1227.58   38.80
  -1  -9   0 1173.38   39.60
  -1  -9   0 1081.29   39.30
   1   9   0 1152.88   39.50
   1   9   0 1126.69   40.00
   1   9   0 1284.57   54.09
   1   9   0 1245.28   39.90
   1   9   0 1182.18   38.70
  -2  -9   0   14.30    3.20
  -2  -9   0   17.20    3.50
  -2  -9   0   17.10    3.00
  -2  -9   0   40.30   14.40
  -2  -9   0   23.10    4.00
  -2  -9   0   20.40    2.50
  -2  -9   0   19.80    3.60
   2   9   0   22.20    3.00
   2   9   0   22.50    3.80
   2   9   0   23.00    3.80
   2   9   0   23.70   13.60
   2   9   0   17.50    3.30
  -3  -9   0    3.80    2.90
  -3  -9   0    4.70    3.20
  -3  -9   0    3.80    1.90
  -3  -9   0   37.40   18.90
  -3  -9   0    4.80    2.80
  -3  -9   0    6.20    3.40
   3   9   0    4.20    2.70
   3   9   0    8.30    3.70
   3   9   0    4.60    3.70
   3   9   0    5.90    2.80
   3   9   0    4.90   13.10
  -4  -9   0  302.47   13.00
  -4  -9   0  298.47   12.60
  -4  -9   0  296.27   10.80
  -4  -9   0  292.57   13.40
  -4  -9   0  332.07   29.40
  -4  -9   0  316.47   13.60
   4   9   0  285.67   12.80
   4   9   0  300.57   29.20
   4   9   0  281.77   13.50
   4   9   0  305.77   13.80
  -5  -9   0  398.56   16.40
  -5  -9   0  414.16   17.60
  -5  -9   0  420.86   17.10
  -5  -9   0  426.06   16.60
  -5  -9   0  401.86   14.00
  -5  -9   0  454.35   34.80
   5   9   0  408.96   16.80
   5   9   0  423.46   33.60
   5   9   0  406.66   17.70
   5   9   0  403.56   17.60
  -6  -9   0    4.90    4.40
  -6  -9   0    6.60    3.70
  -6  -9   0    4.50    3.70
  -6  -9   0    4.80    1.50
  -6  -9   0   36.40   19.70
  -6  -9   0    7.50    4.20
   6   9   0    5.30    5.10
   6   9   0    1.00    4.70
   6   9   0   22.40   17.50
   6   9   0   -0.70    3.50
  -7  -9   0   86.89   24.60
  -7  -9   0   91.49    8.50
  -7  -9   0   93.09    9.30
  -7  -9   0   79.19    8.10
  -7  -9   0  110.59    9.40
   7   9   0  104.39   11.10
   7   9   0  104.89   11.80
   7   9   0   73.89   21.80
   7   9   0   92.29    8.70
  -8  -9   0   16.90    5.50
  -8  -9   0   21.60    5.90
  -8  -9   0    5.70    6.00
   8   9   0   21.00    5.00
   8   9   0   20.50    8.40
  11 -10   0  141.39    8.80
  11 -10   0  152.48   20.40
  11 -10   0  153.58   13.40
  11 -10   0  145.69   12.70
 -11  10   0  130.09    7.80
 -11  10   0  128.39   10.10
 -11  10   0  122.99   21.00
  10 -10   0  185.48    9.80
  10 -10   0  193.58   12.10
  10 -10   0  207.48   12.90
  10 -10   0  200.68   22.60
  10 -10   0  175.38    9.70
 -10  10   0  201.38    9.20
 -10  10   0  208.78   11.00
 -10  10   0  172.48    9.60
   9 -10   0   25.80    5.60
   9 -10   0   25.00    4.10
   9 -10   0   36.50    5.30
   9 -10   0   24.10    4.00
   9 -10   0   25.00   15.90
  -9  10   0   27.10    4.90
  -9  10   0   19.40    4.00
  -9  10   0   20.40    4.20
  -9  10   0   20.00   16.30
   8 -10   0  351.56   14.30
   8 -10   0  357.06   14.30
   8 -10   0  359.66   15.40
   8 -10   0  365.46   15.20
   8 -10   0  407.26   30.50
  -8  10   0  343.87   14.90
  -8  10   0  341.37   14.50
  -8  10   0  366.76   14.30
  -8  10   0  303.17   29.70
   7 -10   0  422.56   30.40
   7 -10   0  411.06   15.90
   7 -10   0  409.36   16.10
   7 -10   0  393.56   16.50
   7 -10   0  403.76   16.30
  -7  10   0  373.66   30.40
  -7  10   0  422.36   16.00
  -7  10   0  414.86   16.20
  -7  10   0  431.76   16.50
   6 -10   0  799.12   27.90
   6 -10   0  830.12   28.20
   6 -10   0  782.12   41.40
   6 -10   0  804.32   28.30
   6 -10   0  804.72   28.10
  -6  10   0  839.62   28.10
  -6  10   0  809.92   28.30
  -6  10   0  804.32   28.00
  -6  10   0  715.33   40.60
  -6  10   0  792.62   28.10
   5 -10   0  358.56   14.50
   5 -10   0  365.76   14.80
   5 -10   0  372.66   14.50
   5 -10   0  368.86   14.30
  -5  10   0  339.77   14.60
  -5  10   0  356.56   14.20
  -5  10   0  331.37   29.20
  -5  10   0  376.46   14.90
  -5  10   0  368.36   14.50
  -5  10   0  368.46   14.50
   4 -10   0  464.45   17.40
   4 -10   0  458.35   30.30
   4 -10   0  460.25   15.20
   4 -10   0  466.65   17.70
   4 -10   0  463.75   17.20
  -4  10   0  494.25   17.50
  -4  10   0  447.06   17.00
  -4  10   0  431.26   30.90
  -4  10   0  450.95   17.10
  -4  10   0  458.95   17.80
   3 -10   0    0.30    2.40
   3 -10   0    0.30    2.30
   3 -10   0   -1.40    2.60
   3 -10   0    3.20    1.50
   3 -10   0    3.20   11.60
  -3  10   0    4.90    2.80
  -3  10   0    6.60    2.80
  -3  10   0   16.80   12.10
  -3  10   0    3.30    2.50
  -3  10   0    3.30    3.00
  -3  10   0   -0.70    1.90
   2 -10   0   13.00    3.20
   2 -10   0   15.30    2.20
   2 -10   0   15.20    3.50
   2 -10   0    9.00    2.60
   2 -10   0   19.60   12.00
  -2  10   0   19.80    3.20
  -2  10   0   17.80    3.20
  -2  10   0   16.40    3.30
  -2  10   0   20.20    2.50
  -2  10   0   12.10   12.00
   1 -10   0  129.49    7.30
   1 -10   0  126.19    7.70
   1 -10   0  132.99    7.90
   1 -10   0  115.59    7.30
   1 -10   0   91.99   18.00
   1 -10   0  114.59    5.70
  -1  10   0  104.19    6.70
  -1  10   0  126.99   19.60
  -1  10   0  113.49    7.30
  -1  10   0  110.99    7.90
  -1  10   0  114.39    6.70
   0 -10   0  549.05   20.30
   0 -10   0  559.64   20.90
   0 -10   0  563.54   19.20
   0 -10   0  549.74   19.30
   0 -10   0  556.84   34.90
   0 -10   0  538.45   22.60
   0  10   0  556.34   35.10
   0  10   0  544.85   20.10
   0  10   0  553.44   19.60
   0  10   0  568.34   20.70
   0  10   0  532.65   20.80
  -1 -10   0 1106.29   38.10
  -1 -10   0  987.70   42.50
  -1 -10   0 1190.08   39.60
  -1 -10   0 1123.19   53.49
  -1 -10   0 1181.28   39.10
  -1 -10   0 1190.78   38.10
  -1 -10   0 1188.68   37.80
   1  10   0 1142.69   38.90
   1  10   0 1176.48   39.80
   1  10   0 1198.48   38.20
   1  10   0 1145.69   54.89
   1  10   0 1139.59   39.20
  -2 -10   0  179.08    7.80
  -2 -10   0  176.98    9.70
  -2 -10   0  178.08    8.80
  -2 -10   0  185.88   10.10
  -2 -10   0  162.98    9.40
  -2 -10   0  155.58   23.10
   2  10   0  175.28    9.60
   2  10   0  193.78   24.20
   2  10   0  193.28    8.70
   2  10   0  179.68   10.40
   2  10   0  175.18    9.50
  -3 -10   0   28.00   16.20
  -3 -10   0   34.00    4.20
  -3 -10   0   37.80    5.40
  -3 -10   0   42.40    5.00
  -3 -10   0   38.70    4.90
  -3 -10   0   40.80    4.10
   3  10   0   35.60    5.30
   3  10   0   34.80    4.50
   3  10   0   43.80    5.30
   3  10   0   43.60    4.40
  -4 -10   0  778.22   44.80
  -4 -10   0  759.32   25.40
  -4 -10   0  752.82   27.10
  -4 -10   0  738.83   27.60
  -4 -10   0  820.42   28.40
  -4 -10   0  749.13   28.10
   4  10   0  794.02   28.70
   4  10   0  757.32   27.70
   4  10   0  731.63   46.50
   4  10   0  766.92   28.20
  -5 -10   0   86.39    8.50
  -5 -10   0   72.09    8.70
  -5 -10   0   67.49    4.30
  -5 -10   0   73.99    7.80
  -5 -10   0   57.69   20.60
  -5 -10   0   70.69    7.80
   5  10   0   75.69   22.20
   5  10   0   72.89    7.60
   5  10   0   58.29    6.70
   5  10   0   60.99    7.20
  -6 -10   0  170.98   11.40
  -6 -10   0  183.38   12.20
  -6 -10   0  161.58   10.30
  -6 -10   0  175.08   29.10
  -6 -10   0  159.18    6.50
  -6 -10   0  189.78   11.30
   6  10   0  172.28   13.00
   6  10   0  175.58   10.60
   6  10   0  186.08   28.50
   6  10   0  175.88   12.60
  -7 -10   0   18.30    5.60
  -7 -10   0   11.40    4.60
  -7 -10   0   28.60    6.80
  -7 -10   0   16.40    5.40
   7  10   0   15.80    6.70
   7  10   0   19.10    7.40
   7  10   0   18.20    5.00
   7  10   0   34.70   24.50
  10 -11   0  143.69   12.40
  10 -11   0  134.79    9.10
  10 -11   0  162.88   24.20
  10 -11   0  146.89   11.20
  10 -11   0  128.89   10.30
 -10  11   0  123.39    9.10
 -10  11   0  139.39    8.60
 -10  11   0  122.69    9.60
   9 -11   0    3.70    4.10
   9 -11   0    2.80    3.80
   9 -11   0    4.20    4.60
   9 -11   0   -7.40   17.60
   9 -11   0    7.80    4.60
  -9  11   0   15.70   19.00
  -9  11   0    6.00    3.60
  -9  11   0    8.50    4.30
  -9  11   0   -1.70    3.90
   8 -11   0   15.20    4.30
   8 -11   0   36.10   17.10
   8 -11   0   15.20    4.60
   8 -11   0   16.80    3.90
   8 -11   0   16.80    4.00
  -8  11   0   18.90    3.90
  -8  11   0   19.70    4.50
  -8  11   0   40.40   18.10
  -8  11   0   16.10    4.00
   7 -11   0  201.78   11.00
   7 -11   0  200.08   10.40
   7 -11   0  198.28   10.30
   7 -11   0  206.48   10.60
   7 -11   0  205.88   23.50
  -7  11   0  204.98   10.60
  -7  11   0  190.48   10.30
  -7  11   0  204.38   10.50
  -7  11   0  211.38   24.50
  -7  11   0  207.88   10.70
   6 -11   0  552.34   20.70
   6 -11   0  553.44   21.10
   6 -11   0  554.04   37.60
   6 -11   0  536.45   21.00
   6 -11   0  565.14   20.80
  -6  11   0  556.44   20.80
  -6  11   0  559.44   21.10
  -6  11   0  553.04   37.00
  -6  11   0  557.84   20.80
  -6  11   0  583.74   21.00
   5 -11   0  401.16   16.00
   5 -11   0  403.06   16.10
   5 -11   0  360.26   31.20
   5 -11   0  400.76   16.00
   5 -11   0  376.46   17.00
  -5  11   0  424.66   16.20
  -5  11   0  433.06   16.40
  -5  11   0  404.86   16.60
  -5  11   0  389.16   16.20
  -5  11   0  425.26   16.00
   4 -11   0  253.17    8.80
   4 -11   0  263.07   11.30
   4 -11   0  266.77   11.90
   4 -11   0  246.58   11.40
   4 -11   0  220.58   25.70
  -4  11   0  246.58   11.40
  -4  11   0  246.58   10.90
  -4  11   0  259.77   11.60
  -4  11   0  213.88   11.70
  -4  11   0  262.17   11.10
  -4  11   0  256.57   27.10
   3 -11   0   38.50   15.50
   3 -11   0   49.30    5.50
   3 -11   0   41.50    4.80
   3 -11   0   35.10    4.10
   3 -11   0   46.20    3.50
  -3  11   0   33.70   15.20
  -3  11   0   39.00    4.60
  -3  11   0   41.10    4.90
  -3  11   0   47.80    5.90
  -3  11   0   52.59    5.80
  -3  11   0   49.80    4.80
   2 -11   0   -0.70   13.40
   2 -11   0    6.00    2.10
   2 -11   0    2.50    3.10
   2 -11   0    0.60    2.60
  -2  11   0   10.90   14.30
  -2  11   0    3.70    3.20
  -2  11   0    4.00    2.20
  -2  11   0    5.10    3.60
  -2  11   0    5.20    2.90
  -2  11   0    1.00    2.70
   1 -11   0    5.10    3.40
   1 -11   0   13.10    3.50
   1 -11   0    4.50   13.90
   1 -11   0    3.10    3.50
   1 -11   0    2.90    2.30
   1 -11   0    4.90    3.00
  -1  11   0   -5.30   12.70
  -1  11   0    5.30    3.00
  -1  11   0    8.40    3.50
  -1  11   0   10.60    4.00
  -1  11   0    0.50    3.20
   0 -11   0  307.97   11.90
   0 -11   0  319.37   14.00
   0 -11   0  294.07   29.90
   0 -11   0  294.07   13.20
   0 -11   0  307.67   12.10
   0 -11   0  300.67   13.40
   0  11   0  304.57   12.50
   0  11   0  323.47   30.90
   0  11   0  314.47   14.30
   0  11   0  294.17   13.10
  -1 -11   0  368.56   33.20
  -1 -11   0  335.67   14.30
  -1 -11   0  371.46   16.10
  -1 -11   0  381.36   15.70
  -1 -11   0  371.06   13.90
  -1 -11   0  375.76   14.30
  -1 -11   0  338.77   15.20
   1  11   0  375.66   14.50
   1  11   0  375.66   33.20
   1  11   0  394.96   15.40
   1  11   0  379.06   16.60
   1  11   0  380.96   15.80
  -2 -11   0    6.50    4.10
  -2 -11   0    1.40    3.60
  -2 -11   0   -6.60   16.10
  -2 -11   0    3.00    3.20
  -2 -11   0    7.90    3.20
  -2 -11   0    3.30    2.50
   2  11   0  -12.90   16.00
   2  11   0   -0.50    2.90
   2  11   0    6.80    4.30
   2  11   0    5.50    3.20
   2  11   0   10.00    3.80
  -3 -11   0   88.09   20.60
  -3 -11   0   77.89    7.90
  -3 -11   0   84.49    5.50
  -3 -11   0   78.19    8.60
  -3 -11   0   71.59    8.00
  -3 -11   0   88.79    7.00
   3  11   0   90.49    7.40
   3  11   0   89.89   10.90
   3  11   0   71.09   20.70
   3  11   0   87.39    8.40
   3  11   0   88.29    9.40
  -4 -11   0  743.23   28.40
  -4 -11   0  755.22   27.90
  -4 -11   0  799.12   28.60
  -4 -11   0  743.03   27.20
  -4 -11   0  758.32   25.40
  -4 -11   0  756.12   48.30
   4  11   0  712.03   27.90
   4  11   0  769.12   28.50
   4  11   0  798.52   50.19
  -5 -11   0   -1.50    2.30
  -5 -11   0    5.30    5.10
  -5 -11   0   -1.40    4.10
  -5 -11   0   20.70   22.10
  -5 -11   0   -8.20    4.20
  -5 -11   0   -4.00    4.10
   5  11   0  -11.50   22.30
   5  11   0    0.00    4.10
   5  11   0    3.30    5.50
  -6 -11   0  528.95   22.30
  -6 -11   0  605.44   22.90
  -6 -11   0  503.85   21.50
  -6 -11   0  542.85   18.00
  -6 -11   0  468.65   49.80
  -6 -11   0  543.85   23.20
   6  11   0  524.85   24.00
   6  11   0  509.25   47.10
   6  11   0  604.14   24.70
   6  11   0  518.65   21.70
   7  11   0    2.90    8.90
  10 -12   0    7.80    5.70
  10 -12   0    4.40   23.00
  10 -12   0    5.80    4.20
 -10  12   0  -26.30   24.20
 -10  12   0    2.40    4.60
 -10  12   0    1.80    4.60
   9 -12   0    2.80    5.30
   9 -12   0   -1.90   21.20
   9 -12   0   12.50    5.10
   9 -12   0    8.00    4.50
   9 -12   0    2.20    4.00
  -9  12   0   -3.30    4.70
  -9  12   0    2.60    4.30
  -9  12   0    0.70    4.20
  -9  12   0   -1.70   21.10
  -9  12   0   -3.30    5.00
   8 -12   0  374.76   15.90
   8 -12   0  365.06   16.00
   8 -12   0  383.46   16.00
   8 -12   0  371.76   16.90
   8 -12   0  377.56   37.30
  -8  12   0  368.36   16.50
  -8  12   0  389.66   16.10
  -8  12   0  305.67   37.50
  -8  12   0  378.46   16.40
  -8  12   0  367.56   16.10
   7 -12   0  239.78   12.00
   7 -12   0  248.18   11.90
   7 -12   0  224.08   27.40
   7 -12   0  239.28   12.50
   7 -12   0  247.58   12.10
  -7  12   0  250.07   12.60
  -7  12   0  233.28   11.70
  -7  12   0  268.97   32.60
  -7  12   0  233.28   12.00
  -7  12   0  232.78   12.20
   6 -12   0   35.10    4.90
   6 -12   0   27.60   25.40
   6 -12   0   40.20    5.20
   6 -12   0   34.40    4.80
   6 -12   0   40.80    4.90
  -6  12   0   36.50    4.60
  -6  12   0   32.90   19.40
  -6  12   0   39.10    5.00
  -6  12   0   31.60    4.60
  -6  12   0   34.80    5.10
   5 -12   0   86.39   20.90
   5 -12   0   88.49    7.70
   5 -12   0   97.99    7.90
   5 -12   0   74.99    7.30
   5 -12   0   88.49    7.60
  -5  12   0   93.69   20.70
  -5  12   0   81.79    8.20
  -5  12   0   67.19    7.40
  -5  12   0   90.79    6.90
  -5  12   0   93.79    7.90
   4 -12   0  209.88    7.90
   4 -12   0  222.18   27.00
   4 -12   0  218.78   11.00
   4 -12   0  210.88   11.10
   4 -12   0  205.68   10.50
  -4  12   0  214.28   11.60
  -4  12   0  194.88   10.10
  -4  12   0  229.88   10.80
  -4  12   0  224.48   26.90
  -4  12   0  216.98   10.20
  -4  12   0  203.98   10.90
   3 -12   0  -16.40   14.80
   3 -12   0    3.30    2.00
   3 -12   0    3.00    3.20
   3 -12   0    7.10    3.70
  -3  12   0    4.00    3.40
  -3  12   0    8.20    3.90
  -3  12   0    0.90    2.90
  -3  12   0    4.00    2.90
  -3  12   0   -0.20   16.30
  -3  12   0   -2.40    3.60
   2 -12   0    5.00    3.80
   2 -12   0    2.50    3.60
   2 -12   0    3.10    2.30
   2 -12   0    3.00   15.60
   2 -12   0    4.50    3.00
  -2  12   0   -3.60    3.50
  -2  12   0    8.60   16.90
  -2  12   0    3.90    2.50
  -2  12   0    0.10    3.10
  -2  12   0    0.60    3.10
  -2  12   0    1.20    3.30
   1 -12   0  903.31   31.30
   1 -12   0  891.41   31.60
   1 -12   0  865.41   30.90
   1 -12   0  870.81   49.10
   1 -12   0  891.71   30.10
   1 -12   0  903.91   29.40
  -1  12   0  901.71   50.29
  -1  12   0  860.91   30.80
  -1  12   0  859.61   28.50
  -1  12   0  878.71   31.90
  -1  12   0  894.31   31.40
  -1  12   0  801.02   30.80
   0 -12   0   61.49    6.00
   0 -12   0   82.69   21.80
   0 -12   0   54.59    6.20
   0 -12   0   62.89    7.50
   0 -12   0   52.49    6.00
   0 -12   0   63.59    5.80
   0 -12   0   60.49    6.40
   0  12   0   39.50   19.20
   0  12   0   60.39    7.10
   0  12   0   67.19    6.60
   0  12   0   56.09    7.10
   0  12   0   67.89    8.50
  -1 -12   0  231.38   12.60
  -1 -12   0  229.08   11.80
  -1 -12   0  219.18   10.30
  -1 -12   0  220.98   12.00
   1  12   0  227.08   11.90
   1  12   0  239.88   11.20
   1  12   0  270.07   13.40
   1  12   0  269.27   31.60
   1  12   0  233.48   12.40
  -2 -12   0  293.87   12.80
  -2 -12   0  289.47   13.90
  -2 -12   0  302.17   14.40
  -2 -12   0  294.37   17.80
  -2 -12   0  242.58   31.30
  -2 -12   0  306.87   12.00
   2  12   0  274.17   13.90
   2  12   0  305.77   15.50
   2  12   0  296.47   13.20
   2  12   0  289.27   36.10
   2  12   0  314.87   14.30
  -3 -12   0  193.18   10.50
  -3 -12   0  189.58   15.70
  -3 -12   0  168.28   28.20
  -3 -12   0  204.88   11.90
  -3 -12   0  172.88   11.40
  -3 -12   0  210.08    9.00
   3  12   0  192.08   11.60
   3  12   0  199.48   12.20
   3  12   0  186.98   28.80
   3  12   0  198.18   13.10
   3  12   0  204.58   12.50
  -4 -12   0   79.39    9.60
  -4 -12   0  137.29   29.00
  -4 -12   0  100.59    6.20
  -4 -12   0   77.69    9.50
  -4 -12   0   97.49    9.90
  -4 -12   0  115.69    8.90
   4  12   0  123.39   11.80
   4  12   0   86.79    9.00
   4  12   0   55.19   26.30
   4  12   0   88.49   10.50
  -5 -12   0   38.30   26.90
  -5 -12   0   37.40    7.00
  -5 -12   0   47.20    4.70
  -5 -12   0   34.30    6.80
  -5 -12   0   25.70    6.20
  -5 -12   0   37.50    5.40
   5  12   0   42.60    8.00
   5  12   0   52.19   27.20
   5  12   0   24.80    7.50
  -6 -12   0  200.18   13.60
   6  12   0  163.78   15.50
   6  12   0  161.18   40.80
   9 -13   0   18.10    5.40
   9 -13   0    9.70    6.10
   9 -13   0   -8.40   26.10
   9 -13   0   12.80    4.80
  -9  13   0    9.10    5.70
  -9  13   0    7.90    5.00
  -9  13   0   16.40    6.30
  -9  13   0    3.70   25.10
  -9  13   0   24.10    5.20
   8 -13   0  -26.80   21.90
   8 -13   0    0.50    4.80
   8 -13   0    2.40    5.30
   8 -13   0    5.00    4.30
   8 -13   0   -1.50    3.80
  -8  13   0    5.60    4.80
  -8  13   0    7.20    4.30
  -8  13   0  -12.40   22.80
  -8  13   0    3.60    5.20
  -8  13   0   -6.20    4.40
   7 -13   0   40.40    5.50
   7 -13   0   49.70   22.00
   7 -13   0   57.69    5.80
   7 -13   0   58.19    6.50
   7 -13   0   38.20    6.10
  -7  13   0   36.40   23.20
  -7  13   0   38.70    5.70
  -7  13   0   50.29    6.40
  -7  13   0   46.10    6.00
  -7  13   0   53.39    5.90
   6 -13   0   90.79    8.30
   6 -13   0   98.89    9.20
   6 -13   0   91.09    8.90
   6 -13   0   99.79    8.60
  -6  13   0  116.39   27.60
  -6  13   0   93.89    8.60
  -6  13   0   87.09    8.70
  -6  13   0   76.89    7.70
  -6  13   0   96.39    9.50
   5 -13   0  102.19    8.30
   5 -13   0   99.99    8.50
   5 -13   0   94.69    9.20
   5 -13   0   90.89    8.60
   5 -13   0   94.79   23.70
  -5  13   0   91.39    8.50
  -5  13   0  127.89   25.20
  -5  13   0  103.19    8.90
  -5  13   0  104.29    8.00
  -5  13   0  102.79    9.60
   4 -13   0  263.47   12.40
   4 -13   0  282.27   31.90
   4 -13   0  271.27   13.40
   4 -13   0  249.68    9.60
   4 -13   0  269.57   13.30
  -4  13   0  288.17   13.30
  -4  13   0  270.77   12.40
  -4  13   0  247.68   13.80
  -4  13   0  300.47   35.30
  -4  13   0  251.07   12.60
  -4  13   0  246.68   12.00
   3 -13   0   26.60    4.70
   3 -13   0   32.20    3.20
   3 -13   0   25.20    4.50
   3 -13   0   23.90    4.60
   3 -13   0   42.50   20.80
  -3  13   0   26.40    5.70
  -3  13   0   29.90    4.50
  -3  13   0   29.00    4.90
  -3  13   0   25.50    4.10
  -3  13   0   26.50    5.80
  -3  13   0   25.60   20.50
   2 -13   0  241.38   30.10
   2 -13   0  193.18   11.50
   2 -13   0  193.88   10.10
   2 -13   0  193.08   11.30
   2 -13   0  209.78    8.80
  -2  13   0  186.18   12.00
  -2  13   0  182.88   10.60
  -2  13   0  194.48   10.10
  -2  13   0  200.08   11.20
  -2  13   0  213.38   28.90
  -2  13   0  196.68    8.50
   1 -13   0  480.45   41.00
   1 -13   0  531.95   20.90
   1 -13   0  505.35   21.20
   1 -13   0  519.55   19.50
   1 -13   0  530.85   18.80
  -1  13   0  521.55   20.00
  -1  13   0  540.75   21.20
  -1  13   0  530.95   21.90
  -1  13   0  527.45   20.50
  -1  13   0  517.45   44.10
   0 -13   0  103.39    8.70
   0 -13   0  102.09    7.20
   0 -13   0  107.89    9.50
   0 -13   0  101.99    9.40
   0 -13   0  106.39    7.20
   0 -13   0  115.69   26.30
   0  13   0  100.79   25.10
   0  13   0   96.29    9.00
   0  13   0   99.49    8.10
   0  13   0  112.59   10.60
   0  13   0  111.79    8.90
  -1 -13   0  398.66   40.40
  -1 -13   0  304.47   13.10
  -1 -13   0  287.97   15.00
  -1 -13   0  288.57   14.70
  -1 -13   0  311.37   12.80
  -1 -13   0  308.87   15.30
   1  13   0  305.17   14.70
   1  13   0  329.67   16.30
   1  13   0  315.27   13.70
   1  13   0  291.97   14.70
  -2 -13   0  249.08   13.50
  -2 -13   0  247.08   12.00
  -2 -13   0  243.18   13.70
  -2 -13   0  261.17   14.10
  -2 -13   0  273.27   34.20
  -2 -13   0  254.37   11.10
   2  13   0  249.58   14.00
   2  13   0  262.97   13.20
   2  13   0  259.67   15.00
   2  13   0  242.18   13.20
   2  13   0  248.78   33.40
  -3 -13   0  314.37   38.20
  -3 -13   0  312.17   16.40
  -3 -13   0  344.57   13.30
  -3 -13   0  324.87   14.60
  -3 -13   0  289.47   15.60
  -3 -13   0  311.27   16.00
   3  13   0  351.46   17.60
   3  13   0  303.27   38.30
   3  13   0  333.87   15.30
   3  13   0  299.97   15.50
   3  13   0  318.37   16.70
  -4 -13   0   13.70    4.70
  -4 -13   0   12.10    5.90
  -4 -13   0   15.60    6.50
  -4 -13   0   15.90    3.50
  -4 -13   0    3.80    4.90
  -4 -13   0   54.59   29.20
   4  13   0   10.10    6.20
   4  13   0    7.30    4.30
   4  13   0   32.20   28.40
   4  13   0   23.60    7.40
  -5 -13   0   33.90    6.70
  -5 -13   0   39.80    4.90
  -5 -13   0   46.10    6.10
   5  13   0   31.90    8.70
   5  13   0  -14.70   28.80
   8 -14   0   47.30    6.00
   8 -14   0   50.29    7.30
   8 -14   0   41.30    5.90
  -8  14   0   37.70    7.10
  -8  14   0   46.90    7.30
  -8  14   0   46.00    6.50
  -8  14   0   43.20    5.90
  -8  14   0   57.19   31.50
   7 -14   0   75.39   26.90
   7 -14   0   68.69    7.80
   7 -14   0   92.89    8.30
   7 -14   0   80.79    8.90
   7 -14   0   95.19   10.70
  -7  14   0   75.19    8.60
  -7  14   0   81.49    8.20
  -7  14   0   63.79    7.30
  -7  14   0   75.89    8.10
  -7  14   0  123.79   29.20
   6 -14   0   81.19    9.40
   6 -14   0   79.49   26.10
   6 -14   0   86.99    8.60
   6 -14   0   68.29    8.50
   6 -14   0   88.29   10.20
  -6  14   0   84.19   28.70
  -6  14   0   80.59   10.30
  -6  14   0   80.79    9.60
  -6  14   0   76.29    9.30
  -6  14   0   72.79    8.20
   5 -14   0  303.37   14.90
   5 -14   0  257.67   34.20
   5 -14   0  256.27   14.20
   5 -14   0  288.77   13.30
   5 -14   0  285.67   14.10
  -5  14   0  308.37   14.90
  -5  14   0  289.57   15.30
  -5  14   0  332.27   41.40
  -5  14   0  289.97   14.40
  -5  14   0  276.77   13.60
   4 -14   0  762.32   51.59
   4 -14   0  771.62   28.20
   4 -14   0  764.42   24.60
   4 -14   0  752.72   27.40
   4 -14   0  712.43   28.20
  -4  14   0  728.93   27.20
  -4  14   0  717.03   26.40
  -4  14   0  771.92   28.30
  -4  14   0  830.82   54.49
  -4  14   0  729.93   28.70
  -4  14   0  718.63   27.40
   3 -14   0  172.48   11.40
   3 -14   0  163.18   29.40
   3 -14   0  146.09    9.60
   3 -14   0  155.08    7.40
   3 -14   0  151.68   11.10
  -3  14   0  158.18   12.10
  -3  14   0  147.69   10.30
  -3  14   0  143.79    8.60
  -3  14   0  164.78   10.90
  -3  14   0  149.39    9.60
  -3  14   0  149.39   29.50
   2 -14   0  200.48   10.80
   2 -14   0  194.08   12.40
   2 -14   0  205.08   12.30
   2 -14   0  204.08    9.30
   2 -14   0  232.58   32.70
  -2  14   0  192.88   11.80
  -2  14   0  202.78   32.90
  -2  14   0  206.18   13.70
  -2  14   0  209.68   11.20
  -2  14   0  203.48   12.20
  -2  14   0  202.08    8.70
   1 -14   0   29.20    5.70
   1 -14   0   19.20    4.20
   1 -14   0    4.30   23.70
   1 -14   0   20.80    3.80
   1 -14   0   17.50    5.60
  -1  14   0   28.10    6.30
  -1  14   0   17.40    5.10
  -1  14   0   23.10    5.40
  -1  14   0  -42.80   23.20
  -1  14   0   31.60    5.10
   0 -14   0   15.70    4.50
   0 -14   0   18.00    5.90
   0 -14   0    9.20    3.80
   0 -14   0    6.60   23.40
   0 -14   0   10.40    5.00
   0 -14   0    6.50    3.70
   0  14   0    5.20    5.50
   0  14   0   10.60    4.30
   0  14   0   14.50    4.80
   0  14   0    5.10    5.00
   0  14   0   24.70   25.20
  -1 -14   0   15.10    5.00
  -1 -14   0   15.60   25.40
  -1 -14   0   29.40    6.20
  -1 -14   0   25.50    4.30
  -1 -14   0   32.70    4.90
  -1 -14   0   28.60    5.30
   1  14   0   29.70    7.10
   1  14   0   30.00    5.50
   1  14   0   67.59   27.90
   1  14   0   35.30    5.40
   1  14   0   21.70    5.40
  -2 -14   0  127.29   30.10
  -2 -14   0   86.39    8.70
  -2 -14   0   69.39    7.50
  -2 -14   0   85.09    9.20
  -2 -14   0   89.59   10.80
  -2 -14   0   86.39    7.10
   2  14   0  100.49    9.80
   2  14   0   98.69   10.50
   2  14   0   85.39   30.80
   2  14   0   67.19    8.10
   2  14   0  106.79   12.60
  -3 -14   0   -3.40    4.50
  -3 -14   0  -19.90   28.90
  -3 -14   0   13.10    5.30
  -3 -14   0    3.80    5.70
  -3 -14   0    5.20    3.70
   3  14   0    6.90   29.80
   3  14   0    8.90    6.10
   3  14   0    5.50    6.70
   3  14   0    7.40    4.60
  -4 -14   0    6.60    3.80
  -4 -14   0   -0.10    4.80
  -4 -14   0  -15.80   32.10
  -4 -14   0    2.60    6.50
   4  14   0   -3.70    7.80
   4  14   0  -80.19   29.80
   7 -15   0    2.90    5.00
   7 -15   0    9.50    5.80
   7 -15   0   12.10    5.50
  -7  15   0    3.60    5.90
  -7  15   0   -0.50    5.60
   6 -15   0   11.40    4.80
   6 -15   0   -7.40   26.90
   6 -15   0    4.70    4.60
   6 -15   0    1.00    5.80
  -6  15   0    9.80    4.60
  -6  15   0   -0.50    5.20
  -6  15   0    8.40    7.00
  -6  15   0  -12.70   28.00
   5 -15   0   28.20    6.10
   5 -15   0   49.30   28.50
   5 -15   0   26.90    6.00
   5 -15   0   29.60    5.20
   5 -15   0   27.90    5.30
  -5  15   0   36.80    6.60
  -5  15   0   27.40    6.50
  -5  15   0   12.70    6.60
  -5  15   0   27.80    5.20
  -5  15   0   86.39   30.20
   4 -15   0   41.40    6.40
   4 -15   0   53.79    4.90
   4 -15   0   52.49    6.80
   4 -15   0   62.59   28.40
   4 -15   0   41.60    5.80
  -4  15   0   56.49    7.10
  -4  15   0   54.99    6.30
  -4  15   0   42.40    7.20
  -4  15   0   37.70    6.00
  -4  15   0   25.60   29.90
   3 -15   0   95.69   31.10
   3 -15   0   54.59    6.90
   3 -15   0   69.69    8.60
   3 -15   0   73.79    6.00
   3 -15   0   70.19    7.60
  -3  15   0   65.99    7.20
  -3  15   0   76.59    8.90
  -3  15   0   82.69    9.60
  -3  15   0   75.29    7.30
  -3  15   0   94.89   29.50
   2 -15   0   74.79    6.70
   2 -15   0   52.19    7.00
   2 -15   0   43.10   29.90
   2 -15   0   69.39    6.70
   2 -15   0   69.69    8.00
  -2  15   0   45.60    7.70
  -2  15   0   62.89    6.70
  -2  15   0   62.99    7.10
  -2  15   0   62.19    7.40
  -2  15   0   51.89   30.60
   1 -15   0    5.70    4.00
   1 -15   0    2.00    4.20
   1 -15   0   -5.50    4.80
   1 -15   0  -21.40   42.80
   1 -15   0    3.20    5.30
  -1  15   0   44.90   30.00
  -1  15   0    6.40    6.40
  -1  15   0    5.60    5.30
  -1  15   0   13.70    5.50
  -1  15   0   -1.70    4.60
   0 -15   0   16.50    6.00
   0 -15   0   16.50    4.30
   0 -15   0   22.00    5.80
   0 -15   0   15.90    4.40
   0 -15   0   21.30    5.50
   0 -15   0   56.89   29.40
   0  15   0   25.90    5.70
   0  15   0   13.40    5.70
   0  15   0   22.90    7.40
   0  15   0   11.20   30.60
   0  15   0   19.20    5.40
  -1 -15   0  289.57   16.20
  -1 -15   0  251.37   14.80
  -1 -15   0  292.87   12.90
  -1 -15   0  259.47   13.20
  -1 -15   0  255.37   16.10
  -1 -15   0  346.37   44.30
   1  15   0  246.18   14.60
   1  15   0  250.17   41.70
   1  15   0  307.77   15.00
   1  15   0  292.17   18.00
  -2 -15   0  127.29   13.20
  -2 -15   0  151.78   10.60
  -2 -15   0  143.49    9.20
  -2 -15   0  150.78   38.70
   2  15   0  119.99   37.80
   2  15   0  136.99   15.20
   2  15   0  126.69   12.30
   2  15   0  131.69   12.50
   6 -16   0   14.40    6.80
   6 -16   0   -2.00    5.20
  -6  16   0   -4.80    6.10
   5 -16   0    6.00    5.30
   5 -16   0   -6.20    6.00
  -5  16   0   -3.00    6.10
  -5  16   0   31.00   51.39
  -5  16   0   -4.20    7.80
  -5  16   0    3.40    5.30
   4 -16   0   53.79   33.60
   4 -16   0   20.50    6.20
   4 -16   0   28.50    4.00
   4 -16   0   25.70    7.00
   4 -16   0   24.60    7.80
  -4  16   0   92.09   34.90
  -4  16   0   28.90    7.00
  -4  16   0   34.40    7.20
  -4  16   0   17.70    5.20
   3 -16   0   73.69    8.50
   3 -16   0   98.19   10.20
   3 -16   0   99.69    7.20
   3 -16   0   62.99   35.00
   3 -16   0   89.09    9.60
  -3  16   0   85.89    9.50
  -3  16   0   80.69   36.90
  -3  16   0   95.99   11.60
  -3  16   0  103.39   12.10
   2 -16   0   54.89    6.50
   2 -16   0   60.99    5.70
   2 -16   0   49.70    8.00
   2 -16   0   44.30    7.10
   2 -16   0   40.20   35.30
  -2  16   0   53.39    8.00
  -2  16   0   74.09   10.60
  -2  16   0   66.49    7.40
  -2  16   0   54.09   34.60
   1 -16   0   55.09    5.70
   1 -16   0   -1.70   34.50
   1 -16   0   36.80    8.60
   1 -16   0   41.70    6.00
   1 -16   0   34.90    6.90
  -1  16   0   24.50   35.50
  -1  16   0   40.60    8.70
  -1  16   0   51.09    7.50
  -1  16   0   63.69    7.30
   0 -16   0   47.60    6.20
   0 -16   0   41.40    5.80
   0 -16   0   41.00   37.40
   0 -16   0   22.70    6.20
   0  16   0   50.49    7.10
   0  16   0   51.29   35.60
   0  16   0   48.20    7.40
   0  16   0   34.00    9.00
  -1 -16   0  424.76   18.10
  -1 -16   0  430.76   18.50
  -1 -16   0  596.94   63.39
  -1 -16   0  424.86   21.40
   1  16   0  422.96   54.59
   1  16   0  420.96   23.20
   1  16   0  468.85   20.50
  -1  17  -1   12.20    5.80
  -1  17  -1   20.80    6.10
  -1  17  -1  -27.10   35.10
   1 -17   1    9.20    4.90
   1 -17   1    4.70    6.40
   1 -17   1    7.10    5.60
   1 -17   1   73.09   40.90
  -2  17  -1   24.90    5.70
  -2  17  -1   14.40    6.40
  -2  17  -1  105.99   40.40
   2 -17   1   67.69   39.60
   2 -17   1   29.00    5.50
   2 -17   1   23.30    7.90
  -3  17  -1   19.70   36.10
  -3  17  -1   11.20    5.50
  -3  17  -1    9.80    5.90
   3 -17   1  -14.80   49.30
   3 -17   1   -0.50    7.10
   3 -17   1    9.70    4.40
  -4  17  -1   51.39    7.90
   4 -17   1   45.60    7.70
   1  16  -1   29.40    6.70
   1  16  -1   44.30   34.80
   1  16  -1   13.50    6.10
   1  16  -1   11.00    8.60
  -1 -16   1   11.30    4.70
  -1 -16   1   15.90    6.40
  -1 -16   1   16.60   34.40
  -1 -16   1   10.70    5.10
   0  16  -1    8.20    5.00
   0  16  -1    7.60    7.80
   0  16  -1   18.00    5.80
   0  16  -1   -6.90   34.80
   0 -16   1    7.60    4.70
   0 -16   1   10.70    4.70
   0 -16   1   13.70    7.20
   0 -16   1    1.50    5.50
   0 -16   1   -6.30   33.60
  -1  16  -1   22.10    8.10
  -1  16  -1   66.89   41.10
  -1  16  -1   40.50    7.10
  -1  16  -1   41.90    6.20
  -1  16  -1   27.70    8.00
   1 -16   1   38.90   34.40
   1 -16   1   28.70    7.70
   1 -16   1   35.00    5.60
   1 -16   1   39.60    6.50
   1 -16   1   40.30    5.30
  -2  16  -1  292.27   41.90
  -2  16  -1  231.68   16.40
  -2  16  -1  237.48   13.00
  -2  16  -1  236.88   14.60
  -2  16  -1  218.58   14.20
   2 -16   1  251.67   41.50
   2 -16   1  247.88   11.20
   2 -16   1  237.38   15.10
   2 -16   1  242.48   13.10
   2 -16   1  215.18   14.20
  -3  16  -1  103.89   35.50
  -3  16  -1   53.39    8.10
  -3  16  -1   60.89    7.80
  -3  16  -1   50.99    6.20
  -3  16  -1   59.69    7.70
   3 -16   1   77.49    6.70
   3 -16   1   94.19   34.30
   3 -16   1   50.89    6.90
   3 -16   1   75.39    8.80
   3 -16   1   56.19    6.90
  -4  16  -1  -20.70   30.90
  -4  16  -1    3.60    5.00
  -4  16  -1    2.30    5.50
  -4  16  -1   12.90    4.80
   4 -16   1    7.40   30.60
   4 -16   1   14.70    6.70
   4 -16   1    0.90    5.60
   4 -16   1    9.50    3.50
   4 -16   1    9.10    5.30
  -5  16  -1    0.40    4.30
  -5  16  -1    0.70    5.90
  -5  16  -1   -3.60   31.10
  -5  16  -1   -2.40    5.80
   5 -16   1    8.20    5.40
   5 -16   1   -5.10    5.40
   5 -16   1   -2.60    6.20
   5 -16   1    4.90   32.70
  -6  16  -1   33.90    7.30
   6 -16   1   40.30    6.80
   6 -16   1   32.40    7.60
   3  15  -1    6.70   32.90
   3  15  -1   35.00    7.90
   3  15  -1   41.70    9.50
  -3 -15   1   44.20    8.00
  -3 -15   1   47.60    5.40
  -3 -15   1   29.80    5.60
  -3 -15   1   91.69   34.10
   2  15  -1   25.60    8.00
   2  15  -1   54.59   32.40
   2  15  -1   30.00    6.70
   2  15  -1   20.20    5.70
  -2 -15   1   29.90    5.40
  -2 -15   1   12.40    6.70
  -2 -15   1   25.30   30.90
  -2 -15   1   27.10    4.60
  -2 -15   1   20.90    5.90
   1  15  -1   18.00    5.70
   1  15  -1    7.40    5.40
   1  15  -1   18.80    7.60
   1  15  -1   28.10    6.00
   1  15  -1    3.10   30.20
  -1 -15   1   19.80    5.20
  -1 -15   1    9.30    4.10
  -1 -15   1   13.90    5.70
  -1 -15   1   18.20    4.50
  -1 -15   1  -24.20   29.70
  -1 -15   1   13.20    6.80
   0  15  -1   16.90    4.80
   0  15  -1    7.90   28.30
   0  15  -1    5.90    6.50
   0  15  -1    4.30    5.10
   0  15  -1    2.50    4.50
   0 -15   1    7.90    3.90
   0 -15   1    5.00    4.00
   0 -15   1    7.40   28.50
   0 -15   1    6.40    5.80
   0 -15   1   13.10    6.00
  -1  15  -1   27.10   27.20
  -1  15  -1   15.70    6.40
  -1  15  -1    0.60    4.60
  -1  15  -1   14.30    5.10
  -1  15  -1   10.90    4.30
   1 -15   1   15.20    5.50
   1 -15   1   15.00    5.60
   1 -15   1   25.50   28.50
   1 -15   1    7.30    4.00
  -2  15  -1  806.42   27.00
  -2  15  -1  782.52   29.10
  -2  15  -1  736.63   29.90
  -2  15  -1  767.62   29.50
  -2  15  -1  869.91   59.59
  -2  15  -1  774.72   31.10
   2 -15   1  803.92   30.30
   2 -15   1  789.22   28.60
   2 -15   1  812.92   30.20
   2 -15   1  807.12   56.69
   2 -15   1  836.42   27.30
  -3  15  -1   12.10    5.80
  -3  15  -1   19.30    4.70
  -3  15  -1  -18.40   27.10
  -3  15  -1   11.90    4.80
  -3  15  -1   15.80    5.20
  -3  15  -1   11.90    4.20
   3 -15   1   15.70    5.90
   3 -15   1   15.90    5.30
   3 -15   1   23.40    3.60
   3 -15   1   41.30   25.90
   3 -15   1   30.10    5.50
  -4  15  -1  454.65   20.30
  -4  15  -1  500.55   50.59
  -4  15  -1  458.35   21.00
  -4  15  -1  467.95   19.80
  -4  15  -1  450.55   18.90
   4 -15   1  471.15   20.30
   4 -15   1  471.45   20.20
   4 -15   1  476.15   16.40
   4 -15   1  454.45   19.20
   4 -15   1  406.56   46.70
  -5  15  -1   18.80    6.30
  -5  15  -1   20.50    6.40
  -5  15  -1   26.90    6.00
  -5  15  -1   25.10    4.90
  -5  15  -1   21.60   28.10
   5 -15   1   25.20    5.60
   5 -15   1   21.80    5.60
   5 -15   1   27.10   27.60
   5 -15   1   33.70    5.80
   5 -15   1   42.20    6.80
  -6  15  -1   51.49   29.30
  -6  15  -1   51.49    6.00
  -6  15  -1   44.70    7.00
  -6  15  -1   52.69    7.90
  -6  15  -1   62.49    7.70
   6 -15   1   55.79    7.70
   6 -15   1   34.00    5.90
   6 -15   1   58.69    7.10
   6 -15   1   62.69   28.90
   6 -15   1   59.69    7.60
  -7  15  -1   -1.30    6.00
  -7  15  -1   -7.00    5.20
  -7  15  -1   -6.20    5.10
   7 -15   1   -3.40    5.30
   7 -15   1   -0.20    4.40
   7 -15   1    0.70    6.90
   4  14  -1  236.78   16.70
   4  14  -1  206.28   16.40
   4  14  -1  218.48   37.50
  -4 -14   1  244.18   10.80
  -4 -14   1  230.88   14.60
  -4 -14   1  228.38   15.50
  -4 -14   1  204.78   12.50
  -4 -14   1  221.08   37.50
   3  14  -1   31.30    6.60
   3  14  -1   37.20    7.90
   3  14  -1   36.90    7.10
   3  14  -1   34.50    6.20
   3  14  -1   32.40   30.00
  -3 -14   1   32.00    5.50
  -3 -14   1  114.99   30.30
  -3 -14   1   48.20    7.20
  -3 -14   1   36.00    7.00
  -3 -14   1   46.50    7.70
  -3 -14   1   40.60    4.60
   2  14  -1   23.20    6.40
   2  14  -1   24.20    5.60
   2  14  -1   23.80    6.90
   2  14  -1   15.30   24.30
   2  14  -1   18.20    5.30
  -2 -14   1   18.60    5.60
  -2 -14   1   10.40    4.90
  -2 -14   1   15.90    3.80
  -2 -14   1   17.20    4.40
  -2 -14   1   18.90    5.70
  -2 -14   1   31.40   27.30
   1  14  -1  295.47   15.40
   1  14  -1  324.07   14.60
   1  14  -1  298.47   15.40
   1  14  -1  404.26   46.30
   1  14  -1  336.77   17.20
  -1 -14   1  319.47   16.10
  -1 -14   1  333.77   36.80
  -1 -14   1  334.67   13.50
  -1 -14   1  307.87   13.50
  -1 -14   1  306.97   15.20
  -1 -14   1  307.87   15.90
   0  14  -1   46.10    5.80
   0  14  -1   71.69   26.40
   0  14  -1   45.50    5.60
   0  14  -1   36.60    6.40
   0  14  -1   36.60    6.10
   0 -14   1   42.40    4.70
   0 -14   1   43.90    6.40
   0 -14   1   44.20    4.80
   0 -14   1   33.70    5.90
   0 -14   1   37.00    5.70
  -1  14  -1    7.70    4.70
  -1  14  -1    9.50    5.00
  -1  14  -1    8.30    4.20
  -1  14  -1   11.70    3.40
  -1  14  -1   14.40    4.10
  -1  14  -1   17.60   22.40
   1 -14   1   16.50    5.20
   1 -14   1    8.10    3.80
   1 -14   1    8.20    4.80
   1 -14   1    5.50    3.30
   1 -14   1   36.50   24.10
  -2  14  -1   29.10   23.80
  -2  14  -1   19.80    4.70
  -2  14  -1   15.90    4.10
  -2  14  -1   21.50    3.60
  -2  14  -1   14.70    4.60
  -2  14  -1   10.40    5.60
   2 -14   1   13.40    3.20
   2 -14   1   30.50   22.30
   2 -14   1   24.30    5.30
   2 -14   1   16.40    4.40
   2 -14   1    7.80    4.70
  -3  14  -1    4.30    4.60
  -3  14  -1    4.30    4.50
  -3  14  -1   11.30    4.00
  -3  14  -1    7.20    3.90
  -3  14  -1   28.90   22.80
  -3  14  -1   12.20    4.10
   3 -14   1    8.70    4.50
   3 -14   1    8.80    2.80
   3 -14   1   17.30    4.50
   3 -14   1    2.40    3.80
   3 -14   1   -4.80   20.70
  -4  14  -1  586.24   23.00
  -4  14  -1  663.13   49.50
  -4  14  -1  631.04   23.60
  -4  14  -1  630.34   24.90
  -4  14  -1  635.94   24.00
   4 -14   1  624.54   23.60
   4 -14   1  625.74   24.20
   4 -14   1  553.54   45.80
   4 -14   1  651.13   21.10
   4 -14   1  622.24   24.40
  -5  14  -1  129.39   28.80
  -5  14  -1  105.89    8.60
  -5  14  -1  102.59    9.50
  -5  14  -1  126.69   10.10
  -5  14  -1   98.79   10.40
   5 -14   1  115.59   26.60
   5 -14   1  118.99    9.50
   5 -14   1  134.89    9.80
   5 -14   1  118.99    9.40
   5 -14   1  122.19   10.00
  -6  14  -1   -3.50    4.70
  -6  14  -1   20.10   33.00
  -6  14  -1    4.10    4.80
  -6  14  -1    3.10    3.90
  -6  14  -1    4.90    4.90
   6 -14   1   12.20    4.90
   6 -14   1   11.40   22.70
   6 -14   1    1.40    4.20
   6 -14   1   -1.40    5.00
  -7  14  -1   64.29    8.00
  -7  14  -1   51.99    7.40
  -7  14  -1   62.79    6.90
  -7  14  -1   42.30   26.70
  -7  14  -1   57.69    7.00
   7 -14   1   55.69    7.20
   7 -14   1   55.29    7.00
   7 -14   1   67.19    7.10
   7 -14   1   66.29    6.70
   7 -14   1   67.19   26.20
  -8  14  -1  -32.80   25.80
  -8  14  -1    6.50    5.40
  -8  14  -1    1.90    5.70
  -8  14  -1   -0.20    5.70
  -8  14  -1    0.40    4.80
   8 -14   1    1.40    5.40
   8 -14   1  -11.20   30.30
   8 -14   1    0.50    5.60
   8 -14   1   -2.30    4.50
   5  13  -1    4.40    6.50
   5  13  -1  -37.70   26.40
   5  13  -1    0.60    4.30
  -5 -13   1   24.20   29.90
  -5 -13   1   -6.30    4.50
  -5 -13   1   -2.00    5.90
  -5 -13   1   -1.40    3.60
  -5 -13   1    4.40    5.00
   4  13  -1    6.30    4.10
   4  13  -1    5.70    6.20
   4  13  -1   42.40   26.30
   4  13  -1   14.70    6.10
  -4 -13   1    9.80    4.20
  -4 -13   1    4.10    4.70
  -4 -13   1   10.00   25.70
  -4 -13   1   -3.20    5.50
  -4 -13   1   13.60    5.90
  -4 -13   1    8.20    3.30
   3  13  -1  387.86   18.70
   3  13  -1  350.16   16.80
   3  13  -1  354.26   17.40
   3  13  -1  460.55   44.00
   3  13  -1  390.36   16.70
  -3 -13   1  373.76   15.80
  -3 -13   1  391.56   14.60
  -3 -13   1  390.66   43.30
  -3 -13   1  362.86   17.00
  -3 -13   1  383.86   17.80
  -3 -13   1  361.76   17.10
   2  13  -1  120.29    9.90
   2  13  -1  126.29   28.30
   2  13  -1  130.49    9.50
   2  13  -1  133.49   11.60
  -2 -13   1  133.69   10.30
  -2 -13   1  124.79   10.20
  -2 -13   1  142.79   27.40
  -2 -13   1  127.29    9.90
  -2 -13   1  129.19    7.60
  -2 -13   1  134.29    8.50
   1  13  -1  287.37   13.80
   1  13  -1  300.37   13.10
   1  13  -1  290.67   34.20
   1  13  -1  295.97   15.20
   1  13  -1  258.37   13.60
  -1 -13   1  281.47   14.10
  -1 -13   1  285.47   12.30
  -1 -13   1  276.27   13.90
  -1 -13   1  291.37   33.10
  -1 -13   1  277.67   12.00
  -1 -13   1  273.67   13.40
   0  13  -1   43.80    5.90
   0  13  -1   36.80    5.60
   0  13  -1   42.00    5.40
   0  13  -1   49.20    5.30
   0  13  -1   30.40   20.90
   0 -13   1   31.60    5.20
   0 -13   1   43.90    5.80
   0 -13   1   35.80    4.40
   0 -13   1   47.10    4.50
   0 -13   1   63.29   23.00
   0 -13   1   33.00    5.00
  -1  13  -1   53.19    5.70
  -1  13  -1   59.59    4.40
  -1  13  -1   65.39   22.00
  -1  13  -1   53.59    6.60
  -1  13  -1   57.79    6.50
  -1  13  -1   46.10    5.50
   1 -13   1   61.99    6.10
   1 -13   1   47.80    5.40
   1 -13   1   41.40   21.90
   1 -13   1   50.59    5.30
   1 -13   1   46.60    5.50
  -2  13  -1  206.78   10.70
  -2  13  -1  196.48    8.80
  -2  13  -1  133.39   25.40
  -2  13  -1  202.48   11.80
  -2  13  -1  200.78   10.20
  -2  13  -1  181.38   10.80
   2 -13   1  207.88   11.10
   2 -13   1  205.38    8.60
   2 -13   1  197.38   10.00
   2 -13   1  185.48   11.40
   2 -13   1  202.58   26.70
  -3  13  -1   35.50    4.80
  -3  13  -1   39.90    5.10
  -3  13  -1   40.00    4.60
  -3  13  -1   37.90    5.60
  -3  13  -1   46.00   20.10
  -3  13  -1   44.00    4.50
   3 -13   1   44.70    4.70
   3 -13   1   38.20    5.20
   3 -13   1   36.40    5.10
   3 -13   1   40.80   19.40
   3 -13   1   43.80    4.10
  -4  13  -1  122.89    9.50
  -4  13  -1  141.49    9.30
  -4  13  -1  135.19    8.60
  -4  13  -1  135.79   10.00
  -4  13  -1  115.49    8.40
  -4  13  -1  139.39   25.10
   4 -13   1  141.29    8.80
   4 -13   1  144.49   24.00
   4 -13   1  132.09    6.00
   4 -13   1  116.19   11.80
   4 -13   1  134.39   10.60
  -5  13  -1  207.38   12.00
  -5  13  -1  199.28   10.90
  -5  13  -1  217.78   11.60
  -5  13  -1  197.68   11.00
  -5  13  -1  196.18   28.50
   5 -13   1  209.48   11.30
   5 -13   1  187.38   11.00
   5 -13   1  189.28   11.00
   5 -13   1  202.68   11.50
   5 -13   1  196.68   27.00
  -6  13  -1    2.90    4.40
  -6  13  -1    5.90    4.30
  -6  13  -1   13.40   21.20
  -6  13  -1   10.20    4.60
  -6  13  -1    6.20    4.10
   6 -13   1    8.70    4.50
   6 -13   1    6.30    4.20
   6 -13   1    1.30    4.20
   6 -13   1    5.80    4.10
  -7  13  -1   94.49    8.60
  -7  13  -1   80.99    9.20
  -7  13  -1   97.19   25.80
  -7  13  -1   93.99    9.30
  -7  13  -1   97.59    9.10
   7 -13   1   94.79    9.40
   7 -13   1   78.19   23.40
   7 -13   1  102.79    8.60
   7 -13   1   91.29    9.00
   7 -13   1  110.79    9.40
  -8  13  -1    5.20    5.00
  -8  13  -1    5.10    5.10
  -8  13  -1  -19.50   22.80
  -8  13  -1   13.40    4.50
  -8  13  -1   -0.70    4.70
   8 -13   1   33.20   23.80
   8 -13   1    9.70    5.50
   8 -13   1    1.60    4.00
   8 -13   1    2.10    4.60
   8 -13   1   18.50    5.30
  -9  13  -1  152.58   30.90
  -9  13  -1  148.19   11.90
  -9  13  -1  144.79   11.50
  -9  13  -1  132.49   10.60
  -9  13  -1  140.59   12.40
   9 -13   1  162.68   11.80
   9 -13   1  106.59   28.50
   9 -13   1  162.28   12.60
   9 -13   1  134.89   10.10
   6  12  -1  133.99   15.80
   6  12  -1   99.29   30.00
   6  12  -1   93.79    9.10
  -6 -12   1  124.09    6.20
  -6 -12   1  128.19   35.00
  -6 -12   1   99.69   11.30
  -6 -12   1  117.39   11.60
  -6 -12   1  101.89    9.30
   5  12  -1  195.28   13.70
   5  12  -1  225.88   14.30
   5  12  -1  179.18   32.10
   5  12  -1  184.48   11.20
  -5 -12   1  212.78    8.90
  -5 -12   1  192.08   30.80
  -5 -12   1  185.78   12.50
  -5 -12   1  207.68   12.80
  -5 -12   1  192.88   11.30
  -5 -12   1  216.98   13.30
   4  12  -1  397.86   18.50
   4  12  -1  405.56   17.80
   4  12  -1  387.86   41.90
   4  12  -1  350.66   16.40
  -4 -12   1  411.16   39.90
  -4 -12   1  373.56   17.20
  -4 -12   1  377.26   16.80
  -4 -12   1  374.16   16.00
  -4 -12   1  386.86   17.40
  -4 -12   1  392.96   14.30
   3  12  -1   30.90    5.80
   3  12  -1   15.30    5.00
   3  12  -1   27.80    4.90
   3  12  -1   19.90    4.20
   3  12  -1   65.19   22.40
  -3 -12   1    8.30   20.40
  -3 -12   1   24.30    4.10
  -3 -12   1   25.50    3.40
  -3 -12   1   12.80    4.30
  -3 -12   1   24.30    5.30
  -3 -12   1   21.90    5.10
   2  12  -1  108.49   10.00
   2  12  -1  106.79    8.40
   2  12  -1  121.89    7.90
   2  12  -1   97.19    8.50
  -2 -12   1  106.19    8.50
  -2 -12   1  102.09    8.80
  -2 -12   1   97.29    6.60
  -2 -12   1  103.09    8.90
  -2 -12   1  135.29   23.40
  -2 -12   1  101.99    7.40
   1  12  -1   61.29    7.30
   1  12  -1   43.00    5.10
   1  12  -1  103.49   21.50
   1  12  -1   59.59    6.40
   1  12  -1   60.99    6.70
  -1 -12   1   48.10    5.40
  -1 -12   1   53.89    8.30
  -1 -12   1   52.89    5.90
  -1 -12   1   53.59    6.00
  -1 -12   1   40.90   19.30
  -1 -12   1   55.49    6.70
   0  12  -1   14.70    4.40
   0  12  -1    5.50    3.20
   0  12  -1    4.60   17.10
   0  12  -1   16.70    4.30
   0  12  -1   11.50    3.40
   0 -12   1    9.50    3.30
   0 -12   1   12.30    3.20
   0 -12   1   11.50    3.90
   0 -12   1   -7.60   16.80
   0 -12   1   15.50    3.10
   0 -12   1   17.80    4.60
  -1  12  -1   79.69    7.20
  -1  12  -1   73.49    7.80
  -1  12  -1   73.29    4.50
  -1  12  -1   69.19    7.90
  -1  12  -1   71.59    8.40
  -1  12  -1   46.50   19.40
   1 -12   1   90.29   19.70
   1 -12   1   76.89    5.50
   1 -12   1   77.69    7.40
   1 -12   1   72.49    6.10
   1 -12   1   76.49    7.20
  -2  12  -1    1.70    3.00
  -2  12  -1   17.70   16.80
  -2  12  -1   -1.70    2.30
  -2  12  -1    1.30    3.40
  -2  12  -1   -1.50    3.30
  -2  12  -1    0.70    2.90
   2 -12   1    7.20    2.20
   2 -12   1    2.10    3.50
   2 -12   1    8.10   16.10
   2 -12   1    0.00    2.90
   2 -12   1    2.10    3.40
  -3  12  -1   13.40    3.40
  -3  12  -1   14.40    3.90
  -3  12  -1   21.30   17.60
  -3  12  -1   10.30    3.40
  -3  12  -1   13.60    4.30
  -3  12  -1   10.90    3.40
   3 -12   1   13.40    4.00
   3 -12   1   11.10    3.40
   3 -12   1    6.50   16.20
   3 -12   1   13.50    2.30
   3 -12   1    7.90    3.40
  -4  12  -1  456.95   17.10
  -4  12  -1  410.16   17.30
  -4  12  -1  445.86   16.80
  -4  12  -1  392.26   34.70
  -4  12  -1  411.76   17.50
  -4  12  -1  402.66   16.60
   4 -12   1  436.06   16.90
   4 -12   1  429.86   17.20
   4 -12   1  421.26   34.70
   4 -12   1  440.86   17.60
   4 -12   1  442.06   14.60
  -5  12  -1   15.80    3.70
  -5  12  -1   14.60    4.30
  -5  12  -1   11.80   17.40
  -5  12  -1   14.50    4.10
  -5  12  -1   13.80    3.90
   5 -12   1   31.70   17.80
   5 -12   1    8.50    3.60
   5 -12   1   15.00    3.90
   5 -12   1   11.10    3.80
   5 -12   1    9.50    4.10
  -6  12  -1  500.15   19.90
  -6  12  -1  507.45   19.80
  -6  12  -1  551.84   20.30
  -6  12  -1  511.15   20.30
  -6  12  -1  527.55   38.50
   6 -12   1  534.25   20.20
   6 -12   1  502.35   20.10
   6 -12   1  514.65   20.30
   6 -12   1  530.45   19.90
   6 -12   1  466.95   43.80
  -7  12  -1  228.78   11.40
  -7  12  -1  220.08   11.90
  -7  12  -1  218.78   11.60
  -7  12  -1  228.48   11.80
  -7  12  -1  239.48   28.50
   7 -12   1  229.08   12.00
   7 -12   1  216.38   11.30
   7 -12   1  271.27   32.20
   7 -12   1  209.28   11.00
   7 -12   1  208.28   11.90
  -8  12  -1   14.40   20.60
  -8  12  -1   31.70    5.10
  -8  12  -1   37.50    5.20
  -8  12  -1   26.00    5.00
  -8  12  -1   21.60    5.40
   8 -12   1   28.60   19.90
   8 -12   1   29.20    4.90
   8 -12   1   24.80    4.70
   8 -12   1   33.90    5.70
   8 -12   1   27.60    5.90
  -9  12  -1    9.50    4.90
  -9  12  -1   53.89   21.60
  -9  12  -1   10.10    4.50
  -9  12  -1    1.80    4.30
   9 -12   1  -10.70   20.70
   9 -12   1    2.40    4.30
   9 -12   1    6.70    5.20
   9 -12   1   11.60    5.90
   9 -12   1    8.10    4.30
 -10  12  -1   45.30   25.20
 -10  12  -1   24.00    5.20
 -10  12  -1   31.20    5.70
  10 -12   1   18.00    4.60
  10 -12   1    8.70   23.30
  10 -12   1   24.60    6.60
   7  11  -1   -2.30    4.10
   7  11  -1   76.29   26.90
   7  11  -1   -0.70    6.40
  -7 -11   1    0.00    6.90
  -7 -11   1   -6.80    5.60
  -7 -11   1   -6.60    4.90
  -7 -11   1    6.80    5.30
   6  11  -1   93.39   25.00
   6  11  -1  103.39   11.80
   6  11  -1   94.29    8.50
   6  11  -1  101.49   12.20
  -6 -11   1   93.59    9.80
  -6 -11   1   95.49    5.40
  -6 -11   1  107.59   10.10
  -6 -11   1  112.79   26.10
  -6 -11   1   91.19    9.80
  -6 -11   1   95.99    8.50
   5  11  -1  122.59    9.10
   5  11  -1  129.09   11.20
   5  11  -1  138.59   10.80
   5  11  -1   97.39   23.50
  -5 -11   1  119.49    8.80
  -5 -11   1  130.99    6.40
  -5 -11   1  163.18   26.40
  -5 -11   1  128.09   10.20
  -5 -11   1  117.49    9.60
  -5 -11   1  131.89    9.90
   4  11  -1  196.88   11.10
   4  11  -1  210.18   12.60
   4  11  -1  222.38   12.10
   4  11  -1  246.68   29.10
  -4 -11   1  203.18   11.50
  -4 -11   1  215.18    8.90
  -4 -11   1  210.18   11.40
  -4 -11   1  207.38   11.70
  -4 -11   1  210.58   10.70
  -4 -11   1  203.58   27.30
   3  11  -1  101.59    7.70
   3  11  -1  106.49    9.70
   3  11  -1  112.59    7.60
   3  11  -1   96.59    8.60
   3  11  -1  117.39   22.30
  -3 -11   1   98.49    5.90
  -3 -11   1  106.39    8.40
  -3 -11   1   93.99    8.10
  -3 -11   1  106.09    8.00
  -3 -11   1   92.49    7.20
  -3 -11   1  101.69   21.40
   2  11  -1   87.29    7.70
   2  11  -1   81.29   20.40
   2  11  -1   90.89    8.70
   2  11  -1   85.89    7.30
   2  11  -1   97.59    6.90
  -2 -11   1   82.09    7.70
  -2 -11   1   86.69    5.60
  -2 -11   1   99.09    7.80
  -2 -11   1   90.79    7.30
  -2 -11   1   70.79    7.80
   1  11  -1  449.46   33.70
   1  11  -1  394.56   16.10
   1  11  -1  379.26   15.80
   1  11  -1  407.46   15.30
  -1 -11   1  398.56   14.70
  -1 -11   1  388.36   16.30
  -1 -11   1  386.06   15.80
  -1 -11   1  374.86   16.00
  -1 -11   1  413.56   33.10
  -1 -11   1  398.46   14.90
   0  11  -1  152.48    8.80
   0  11  -1  144.59    7.90
   0  11  -1  150.78    9.30
   0  11  -1  142.99    8.40
   0  11  -1  113.69   26.90
   0  11  -1  146.89    5.70
   0 -11   1  151.58    8.80
   0 -11   1  148.49    7.30
   0 -11   1  157.78    7.60
   0 -11   1  146.09    8.50
   0 -11   1  156.98    9.10
   0 -11   1  127.99   21.20
  -1  11  -1   84.69    7.20
  -1  11  -1   77.49    6.10
  -1  11  -1   70.59    6.50
  -1  11  -1   75.89    4.30
  -1  11  -1   76.19    6.60
  -1  11  -1   73.39   18.20
   1 -11   1   68.89    7.10
   1 -11   1   63.99   16.80
   1 -11   1   73.19    4.90
   1 -11   1   81.59    6.90
  -2  11  -1   20.30    3.70
  -2  11  -1   28.10    4.60
  -2  11  -1   23.60   14.10
  -2  11  -1   24.30    4.00
  -2  11  -1   28.30    3.80
  -2  11  -1   33.30    3.20
   2 -11   1   34.70   15.50
   2 -11   1   27.50    4.30
   2 -11   1   34.60    3.60
   2 -11   1   25.40    3.40
   2 -11   1   26.00    3.80
  -3  11  -1   28.80    4.00
  -3  11  -1   31.50    4.00
  -3  11  -1   31.70    3.70
  -3  11  -1   52.79   16.10
  -3  11  -1   26.00    4.10
   3 -11   1   31.00    4.20
   3 -11   1   10.00   13.00
   3 -11   1   21.60    4.10
   3 -11   1   35.50    4.20
   3 -11   1   30.90    3.20
  -4  11  -1  218.08   11.10
  -4  11  -1  225.18   10.50
  -4  11  -1  224.58   10.80
  -4  11  -1  231.58   10.20
  -4  11  -1  217.98   26.20
  -4  11  -1  225.68   10.50
   4 -11   1  195.58   24.70
   4 -11   1  240.48   10.50
   4 -11   1  227.58   10.70
   4 -11   1  234.08    8.30
   4 -11   1  212.28   10.70
  -5  11  -1    3.00    3.00
  -5  11  -1   -0.10    3.20
  -5  11  -1    4.20    3.10
  -5  11  -1   -2.40   15.20
  -5  11  -1   -4.80    2.40
   5 -11   1    3.00    3.50
   5 -11   1   -0.50    2.70
   5 -11   1   -4.50    3.20
   5 -11   1    0.50    3.00
  -6  11  -1 1812.02   60.19
  -6  11  -1 1840.82   60.39
  -6  11  -1 1806.72   60.09
  -6  11  -1 1753.42   74.89
  -6  11  -1 1879.01   60.29
   6 -11   1 1825.82   60.29
   6 -11   1 1816.52   60.29
   6 -11   1 1817.02   60.49
   6 -11   1 1896.51   75.19
   6 -11   1 1836.62   60.09
  -7  11  -1   15.70   16.50
  -7  11  -1   10.30    3.70
  -7  11  -1   10.80    3.70
  -7  11  -1   10.10    3.90
   7 -11   1   11.40    4.30
   7 -11   1   11.70    3.50
   7 -11   1    7.70    4.20
   7 -11   1  -14.90   14.50
   7 -11   1    7.80    3.40
  -8  11  -1    6.70    3.70
  -8  11  -1   -4.20   16.60
  -8  11  -1    4.60    3.60
  -8  11  -1    5.40    3.90
   8 -11   1   10.30    4.80
   8 -11   1    1.00    4.20
   8 -11   1    2.50   17.00
   8 -11   1    6.80    3.40
   8 -11   1    5.80    3.60
  -9  11  -1    4.20    3.80
  -9  11  -1  -22.00   18.30
  -9  11  -1    3.50    3.90
  -9  11  -1    9.40    4.20
   9 -11   1    6.00    5.10
   9 -11   1   -1.50   17.30
   9 -11   1    6.80    4.00
   9 -11   1    4.60    3.90
   9 -11   1   10.60    5.10
 -10  11  -1   67.89    6.70
 -10  11  -1   68.69    7.90
 -10  11  -1   68.99    7.20
  10 -11   1   62.59    8.10
  10 -11   1   95.79   11.20
  10 -11   1   68.59    7.60
  10 -11   1   69.39   22.30
   8  10  -1    5.30    4.50
  -8 -10   1   -2.30    5.30
  -8 -10   1    5.80    6.80
   7  10  -1   88.19   11.00
   7  10  -1   74.09    8.60
   7  10  -1   66.39    8.10
   7  10  -1   70.39   23.20
  -7 -10   1   97.69   25.20
  -7 -10   1   87.39    9.20
  -7 -10   1   58.19    7.10
  -7 -10   1   72.09    7.30
  -7 -10   1   80.59    8.30
   6  10  -1   44.50   19.90
   6  10  -1   25.00    6.40
   6  10  -1   44.90    6.30
   6  10  -1   31.90    4.80
  -6 -10   1   15.00   18.40
  -6 -10   1   29.00    3.50
  -6 -10   1   29.60    4.80
  -6 -10   1   20.00    4.60
  -6 -10   1   23.40    4.80
  -6 -10   1   24.10    6.00
   5  10  -1    6.20   17.20
   5  10  -1   21.10    4.40
   5  10  -1   25.60    5.40
   5  10  -1   27.20    4.90
  -5 -10   1   29.80    4.60
  -5 -10   1   35.70   17.90
  -5 -10   1   31.80    5.60
  -5 -10   1   21.50    4.50
  -5 -10   1   24.70    3.00
  -5 -10   1   21.10    4.40
   4  10  -1   20.50   15.70
   4  10  -1   25.20    4.50
   4  10  -1   21.00    3.70
   4  10  -1   25.50    4.80
  -4 -10   1   20.10    4.30
  -4 -10   1   27.20    4.00
  -4 -10   1   17.70    4.40
  -4 -10   1   28.50    4.50
  -4 -10   1   56.99   17.50
  -4 -10   1   32.50    3.80
   3  10  -1   44.20    4.90
   3  10  -1   33.10   16.70
   3  10  -1   50.19    6.00
   3  10  -1   39.10    5.00
   3  10  -1   53.29    5.70
  -3 -10   1   44.20    5.10
  -3 -10   1   53.69    6.40
  -3 -10   1   49.90    5.30
  -3 -10   1   48.10   17.10
  -3 -10   1   55.09    5.70
  -3 -10   1   46.50    4.20
   2  10  -1   32.90    3.80
   2  10  -1   38.70    4.70
   2  10  -1   43.30   14.90
   2  10  -1   22.50    4.10
  -2 -10   1   27.40   14.60
  -2 -10   1   27.60    4.10
  -2 -10   1   29.00    3.50
  -2 -10   1   30.10    4.20
  -2 -10   1   31.40    5.20
  -2 -10   1   30.50    3.10
  -2 -10   1   24.50    3.90
   1  10  -1 2428.96   79.89
   1  10  -1 2427.86   80.19
   1  10  -1 2525.35   78.99
   1  10  -1 2361.56   79.49
   1  10  -1 2560.84   95.29
  -1 -10   1 2368.16   78.59
  -1 -10   1 2385.16   93.39
  -1 -10   1 2541.55   80.19
  -1 -10   1 2545.35   78.79
  -1 -10   1 2477.55   79.79
  -1 -10   1 2450.05   79.69
   0  10  -1  297.27   27.10
   0  10  -1  351.96   13.40
   0  10  -1  351.86   11.80
   0  10  -1  347.67   14.60
   0  10  -1  377.76   14.50
   0 -10   1  344.97   14.40
   0 -10   1  343.27   27.50
   0 -10   1  352.86   12.90
   0 -10   1  366.66   14.20
   0 -10   1  350.16   13.10
   0 -10   1  336.07   13.90
  -1  10  -1  413.76   15.00
  -1  10  -1  398.46   13.80
  -1  10  -1  400.86   15.30
  -1  10  -1  416.36   15.70
  -1  10  -1  378.86   15.90
  -1  10  -1  423.66   29.00
   1 -10   1  402.26   14.80
   1 -10   1  393.36   15.50
   1 -10   1  408.46   14.10
   1 -10   1  372.36   28.40
   1 -10   1  389.56   15.80
  -2  10  -1   40.80    4.40
  -2  10  -1   29.60    4.10
  -2  10  -1   36.70    3.00
  -2  10  -1   29.50    3.30
  -2  10  -1   34.70    3.60
  -2  10  -1   25.10   12.70
  -2  10  -1   36.50    3.80
   2 -10   1   33.30   13.20
   2 -10   1   39.70    4.50
   2 -10   1   24.60    3.70
   2 -10   1   34.90    3.20
   2 -10   1   42.00    5.10
  -3  10  -1   12.30    3.10
  -3  10  -1   -6.80   10.00
  -3  10  -1   12.30    2.90
  -3  10  -1    6.60    3.40
  -3  10  -1   12.90    3.00
  -3  10  -1   10.30    1.60
  -3  10  -1   13.40    2.70
   3 -10   1    9.90   11.80
   3 -10   1   11.50    3.30
   3 -10   1    7.50    2.80
   3 -10   1   10.90    1.80
  -4  10  -1   49.20    5.20
  -4  10  -1   46.90    4.80
  -4  10  -1   54.49   15.00
  -4  10  -1   45.80    5.60
  -4  10  -1   30.90    4.80
  -4  10  -1   43.40    2.60
  -4  10  -1   47.80    5.10
   4 -10   1   53.29    5.30
   4 -10   1   42.10   14.10
   4 -10   1   45.30    3.10
   4 -10   1   42.90    5.30
   4 -10   1   38.30    4.20
  -5  10  -1  125.69    8.30
  -5  10  -1  124.79   18.90
  -5  10  -1  121.39    7.70
  -5  10  -1  129.19    7.20
  -5  10  -1  124.69    4.60
  -5  10  -1  119.09    7.30
  -5  10  -1  122.69    7.80
   5 -10   1  122.69    7.40
   5 -10   1  126.59    7.50
   5 -10   1  125.69    7.90
   5 -10   1  114.59    9.20
   5 -10   1  120.19   19.60
  -6  10  -1  237.58   10.70
  -6  10  -1  244.98   24.60
  -6  10  -1  232.38   10.70
  -6  10  -1  232.48   10.90
   6 -10   1  234.08   24.80
   6 -10   1  233.78   10.70
   6 -10   1  237.28   11.50
   6 -10   1  233.08   11.00
   6 -10   1  227.58   10.60
  -7  10  -1  380.86   15.30
  -7  10  -1  391.66   15.10
  -7  10  -1  397.76   15.20
  -7  10  -1  367.56   29.60
   7 -10   1  377.46   14.90
   7 -10   1  360.46   14.90
   7 -10   1  362.36   29.10
   7 -10   1  388.56   16.10
   7 -10   1  370.66   15.50
  -8  10  -1  236.78   11.00
  -8  10  -1  235.68   28.30
  -8  10  -1  255.67   11.40
  -8  10  -1  221.68   11.40
   8 -10   1  253.97   11.00
   8 -10   1  238.68   10.90
   8 -10   1  247.38   27.10
   8 -10   1  244.68   12.70
   8 -10   1  231.28   12.20
  -9  10  -1   89.29    7.40
  -9  10  -1  101.89    8.20
  -9  10  -1   98.49   10.00
  -9  10  -1   92.69   19.60
   9 -10   1  105.09    9.80
   9 -10   1  101.29    7.40
   9 -10   1   96.79   19.00
   9 -10   1  101.09    9.50
   9 -10   1   91.19    7.40
 -10  10  -1  167.68   35.40
 -10  10  -1  167.58    9.00
 -10  10  -1  163.58    8.60
 -10  10  -1  166.08   10.40
  10 -10   1  157.88   12.10
  10 -10   1  169.18    9.30
  10 -10   1  166.08   21.70
  10 -10   1  172.18   12.50
  10 -10   1  164.68    9.30
 -11  10  -1   16.10    3.60
 -11  10  -1   23.30    5.90
 -11  10  -1   15.50   18.90
  11 -10   1   23.00    4.40
  11 -10   1   13.80   16.60
  11 -10   1   19.40    7.50
  11 -10   1   16.00    6.80
   8   9  -1   58.19   20.90
   8   9  -1   81.79    8.10
   8   9  -1   70.89    8.00
   8   9  -1   71.49    9.40
  -8  -9   1   60.19    7.30
  -8  -9   1   75.39    8.70
  -8  -9   1   85.79    9.30
  -8  -9   1   70.99    7.00
   7   9  -1   -5.10    4.50
   7   9  -1    6.20    3.90
   7   9  -1    3.60    5.80
   7   9  -1   -3.60   17.30
  -7  -9   1    2.90    4.10
  -7  -9   1   -1.90   17.70
  -7  -9   1    1.40    3.90
  -7  -9   1   -2.80    4.80
  -7  -9   1    1.30    4.10
   6   9  -1  279.27   29.30
   6   9  -1  265.27   13.70
   6   9  -1  239.78   11.90
   6   9  -1  258.77   13.20
  -6  -9   1  262.37   12.00
  -6  -9   1  271.77   30.40
  -6  -9   1  253.37   12.30
  -6  -9   1  232.98   13.20
  -6  -9   1  256.67    9.20
  -6  -9   1  249.88   12.10
   5   9  -1   14.40    3.60
   5   9  -1   10.00    4.20
   5   9  -1    9.50    3.80
   5   9  -1   18.40   15.20
  -5  -9   1    7.80    3.40
  -5  -9   1    9.10   14.50
  -5  -9   1   14.70    4.10
  -5  -9   1   11.60    2.20
  -5  -9   1   12.00    3.40
  -5  -9   1    9.00    4.10
   4   9  -1  183.08    9.90
   4   9  -1  163.58    9.00
   4   9  -1  165.68    9.80
   4   9  -1  123.49   24.20
  -4  -9   1  190.08   22.00
  -4  -9   1  181.28    8.90
  -4  -9   1  172.78    9.30
  -4  -9   1  161.98    7.00
  -4  -9   1  176.58    9.10
  -4  -9   1  161.88    9.10
   3   9  -1  116.59    7.60
   3   9  -1  119.29    8.30
   3   9  -1  129.19    6.90
   3   9  -1  136.89   19.40
   3   9  -1  123.89    7.80
  -3  -9   1  122.79    7.70
  -3  -9   1  124.29    7.80
  -3  -9   1  116.49    6.90
  -3  -9   1  128.79   18.40
  -3  -9   1  116.29    7.40
  -3  -9   1  127.79    5.80
   2   9  -1  307.87   25.60
   2   9  -1  218.58   13.90
   2   9  -1  276.87   11.60
   2   9  -1  264.07   12.10
   2   9  -1  284.17   10.90
  -2  -9   1  281.37   11.60
  -2  -9   1  274.87   11.90
  -2  -9   1  291.37   11.00
  -2  -9   1  252.07   11.10
  -2  -9   1  270.67   24.60
  -2  -9   1  271.07   10.20
   1   9  -1 1220.88   38.90
   1   9  -1 1139.59   52.29
   1   9  -1 1163.78   40.00
   1   9  -1 1187.48   39.40
   1   9  -1 1219.78   39.80
  -1  -9   1 1217.78   40.00
  -1  -9   1 1176.38   39.50
  -1  -9   1 1153.68   38.50
  -1  -9   1 1155.88   39.50
  -1  -9   1 1125.09   51.39
  -1  -9   1 1236.68   38.80
   0   9  -1   18.20    1.70
   0   9  -1   18.80    3.50
   0   9  -1   16.80    2.60
   0   9  -1   19.70    3.40
   0   9  -1   15.50   10.90
   0   9  -1   15.30    3.10
   0  -9   1   17.30    2.90
   0  -9   1    6.00   11.00
   0  -9   1   17.60    2.30
   0  -9   1   10.40    2.70
   0  -9   1   10.30    2.90
   0  -9   1   19.00    2.50
  -1   9  -1 1347.77   44.90
  -1   9  -1 1373.16   45.20
  -1   9  -1 1337.97   45.40
  -1   9  -1 1397.86   44.60
  -1   9  -1 1378.36   43.80
  -1   9  -1 1344.77   56.99
  -1   9  -1 1349.77   43.80
   1  -9   1 1388.76   44.50
   1  -9   1 1279.57   56.09
   1  -9   1 1408.26   45.40
   1  -9   1 1352.76   45.10
   1  -9   1 1395.86   43.90
  -2   9  -1    5.50    1.80
  -2   9  -1    6.10    2.20
  -2   9  -1    4.60    2.60
  -2   9  -1    6.70   10.50
  -2   9  -1    4.00    2.40
  -2   9  -1    4.20    1.40
  -2   9  -1    3.10    2.40
   2  -9   1   14.10   10.00
   2  -9   1    3.00    2.40
   2  -9   1    2.30    1.50
   2  -9   1    1.70    2.30
   2  -9   1    0.00    2.00
  -3   9  -1  143.39   17.30
  -3   9  -1  171.98    6.20
  -3   9  -1  171.08    8.10
  -3   9  -1  172.28    7.60
  -3   9  -1  176.68    7.70
  -3   9  -1  164.98    8.00
  -3   9  -1  162.38    8.30
   3  -9   1  164.78    8.20
   3  -9   1  172.78    7.80
   3  -9   1  153.38    7.90
   3  -9   1  172.98    6.30
   3  -9   1  174.08   19.20
  -4   9  -1   -2.70   11.00
  -4   9  -1   13.30    3.10
  -4   9  -1    9.50    2.50
  -4   9  -1    8.40    2.60
  -4   9  -1   10.00    1.30
  -4   9  -1   11.20    3.10
  -4   9  -1    8.30    2.40
   4  -9   1   10.20    2.60
   4  -9   1   -5.40   11.00
   4  -9   1   12.20    2.80
   4  -9   1   11.60    2.90
   4  -9   1    8.60    1.60
   4  -9   1   12.80    3.00
  -5   9  -1  171.18   21.00
  -5   9  -1  139.69    8.40
  -5   9  -1  139.79    5.20
  -5   9  -1  148.69    7.50
  -5   9  -1  151.98    7.50
   5  -9   1  145.19    7.70
   5  -9   1  137.29    7.50
   5  -9   1  135.49    8.40
   5  -9   1  153.08   19.10
   5  -9   1  144.69    7.40
  -6   9  -1  -14.20   11.20
  -6   9  -1    5.10    2.90
  -6   9  -1    8.90    2.70
  -6   9  -1    4.40    1.10
  -6   9  -1   -0.50    4.00
   6  -9   1    3.70    3.10
   6  -9   1    9.60   11.10
   6  -9   1    5.10    3.20
   6  -9   1    3.20    2.60
   6  -9   1    4.80    2.60
  -7   9  -1   22.50    3.40
  -7   9  -1   18.20    2.10
  -7   9  -1   18.80   13.30
  -7   9  -1   24.50    3.80
  -7   9  -1   23.90    3.70
   7  -9   1   19.60    3.20
   7  -9   1   21.20    4.30
   7  -9   1   17.30    3.80
   7  -9   1   30.10   14.00
   7  -9   1   19.30    3.30
  -8   9  -1  284.17   12.30
  -8   9  -1  286.27   11.90
  -8   9  -1  266.87   26.30
  -8   9  -1  286.47   11.70
  -8   9  -1  248.98   10.30
   8  -9   1  313.67   25.90
   8  -9   1  284.47   12.80
   8  -9   1  287.77   13.40
   8  -9   1  273.07   11.60
   8  -9   1  269.67   11.50
  -9   9  -1  451.05   15.40
  -9   9  -1  471.25   15.40
  -9   9  -1  476.45   31.80
  -9   9  -1  465.25   17.00
  -9   9  -1  439.46   16.90
  -9   9  -1  443.06   17.80
   9  -9   1  436.56   16.90
   9  -9   1  474.15   19.40
   9  -9   1  490.65   30.40
   9  -9   1  472.25   17.00
   9  -9   1  452.05   18.60
 -10   9  -1   46.00   16.70
 -10   9  -1   60.69    5.60
 -10   9  -1   60.19    4.30
 -10   9  -1   49.50    5.60
 -10   9  -1   49.40    5.70
 -10   9  -1   55.89    4.30
  10  -9   1   62.79    7.60
  10  -9   1   52.39    6.80
  10  -9   1   51.69    6.00
 -11   9  -1   46.40    5.40
 -11   9  -1   33.00    5.80
 -11   9  -1   42.80    5.30
 -11   9  -1   43.90    6.60
  11  -9   1   38.20    4.40
  11  -9   1   12.20   12.70
  11  -9   1   55.19    7.80
  11  -9   1   37.00    7.40
  11  -9   1   43.60   12.90
   9   8  -1   61.99    6.10
   9   8  -1   55.89    8.70
  -9  -8   1   72.19    8.90
  -9  -8   1   51.09    7.90
  -9  -8   1   49.80   10.40
   8   8  -1   86.49   18.20
   8   8  -1   59.09    6.00
   8   8  -1   70.19    7.40
   8   8  -1   87.39    8.90
  -8  -8   1   70.89    7.40
  -8  -8   1   39.80   21.80
  -8  -8   1   73.19    8.30
  -8  -8   1   76.39    8.30
  -8  -8   1   95.49    8.20
   7   8  -1   38.20    4.70
   7   8  -1   30.50   16.80
   7   8  -1   42.10    5.40
   7   8  -1   44.00    6.60
  -7  -8   1   35.60    5.00
  -7  -8   1   30.40    5.70
  -7  -8   1   52.59   18.60
  -7  -8   1   40.00    4.90
  -7  -8   1   38.20    4.70
   6   8  -1  542.45   21.40
   6   8  -1  560.04   20.20
   6   8  -1  558.64   21.00
   6   8  -1  480.65   33.80
  -6  -8   1  538.15   17.80
  -6  -8   1  535.65   21.10
  -6  -8   1  537.65   35.10
  -6  -8   1  540.85   20.20
  -6  -8   1  526.65   19.90
  -6  -8   1  539.85   20.30
   5   8  -1   61.09   14.50
   5   8  -1   44.30    4.90
   5   8  -1   52.49    5.70
   5   8  -1   38.80    4.90
  -5  -8   1   56.59    5.90
  -5  -8   1   46.80    5.80
  -5  -8   1   40.80    4.80
  -5  -8   1   46.50    3.40
  -5  -8   1   46.40    5.30
  -5  -8   1   40.20   15.10
   4   8  -1 1034.00   35.70
   4   8  -1 1066.79   48.80
   4   8  -1 1017.70   35.60
   4   8  -1 1076.79   35.40
  -4  -8   1 1030.50   35.10
  -4  -8   1 1050.69   35.60
  -4  -8   1  992.10   48.00
  -4  -8   1 1078.69   35.60
  -4  -8   1 1048.80   35.10
  -4  -8   1 1022.70   33.70
   3   8  -1   63.69    5.30
   3   8  -1   61.69    4.80
   3   8  -1   54.09    5.60
   3   8  -1   49.20    5.40
   3   8  -1   67.89   14.30
  -3  -8   1   58.39    3.80
  -3  -8   1   67.49    5.40
  -3  -8   1   50.29    5.60
  -3  -8   1   61.39   14.70
  -3  -8   1   66.49    5.60
  -3  -8   1   60.19    5.20
  -3  -8   1   64.19    4.90
   2   8  -1  167.48    8.30
   2   8  -1  161.48   18.40
   2   8  -1  162.68    7.80
   2   8  -1  155.38    7.10
   2   8  -1  156.08    7.80
  -2  -8   1  161.08    7.60
  -2  -8   1  160.18    7.30
  -2  -8   1  145.89    7.60
  -2  -8   1  159.68    7.90
  -2  -8   1  167.98    8.20
  -2  -8   1  149.09   18.30
  -2  -8   1  160.38    6.60
   1   8  -1 1078.29   35.00
   1   8  -1 1063.89   36.00
   1   8  -1 1039.50   46.60
   1   8  -1 1070.49   35.80
   1   8  -1 1041.70   35.50
  -1  -8   1 1082.19   35.60
  -1  -8   1 1076.59   46.50
  -1  -8   1 1102.29   35.00
  -1  -8   1 1037.30   35.60
  -1  -8   1 1053.99   34.70
  -1  -8   1 1099.79   36.00
   0   8  -1  119.19    6.90
   0   8  -1  128.79    4.80
   0   8  -1  127.69    6.70
   0   8  -1  124.19    5.50
   0   8  -1  125.79   15.60
   0   8  -1  127.69    5.90
   0   8  -1  116.99    6.30
   0  -8   1  123.79    6.50
   0  -8   1  136.39    7.00
   0  -8   1  121.59   15.90
   0  -8   1  130.89    5.60
   0  -8   1  127.19    6.50
   0  -8   1  114.29    5.70
  -1   8  -1  690.43   23.20
  -1   8  -1  725.23   23.90
  -1   8  -1  688.13   33.80
  -1   8  -1  695.93   22.60
  -1   8  -1  696.23   22.60
  -1   8  -1  674.03   23.50
  -1   8  -1  693.73   24.00
   1  -8   1  674.53   22.60
   1  -8   1  693.03   23.90
   1  -8   1  671.03   23.70
   1  -8   1  680.93   33.50
   1  -8   1  675.73   23.10
  -2   8  -1 1837.72   59.59
  -2   8  -1 1949.20   59.89
  -2   8  -1 1808.52   58.49
  -2   8  -1 1886.51   59.39
  -2   8  -1 1655.13   59.69
  -2   8  -1 1881.21   59.09
  -2   8  -1 1866.41   70.09
   2  -8   1 1900.71   58.49
   2  -8   1 1819.22   59.69
   2  -8   1 1947.11   60.09
   2  -8   1 1743.33   68.89
   2  -8   1 1848.52   59.39
  -3   8  -1   25.90    3.00
  -3   8  -1   21.30    2.60
  -3   8  -1   29.30    3.60
  -3   8  -1   25.00    3.10
  -3   8  -1   30.10   10.00
  -3   8  -1   27.50    3.20
  -3   8  -1   25.40    2.00
   3  -8   1   19.90    2.60
   3  -8   1   26.40    2.10
   3  -8   1   17.30    9.00
   3  -8   1   22.40    2.70
   3  -8   1   22.00    2.80
  -4   8  -1  736.73   24.10
  -4   8  -1  729.03   35.80
  -4   8  -1  689.73   25.60
  -4   8  -1  799.12   25.70
  -4   8  -1  769.82   25.70
  -4   8  -1  767.72   25.90
   4  -8   1  736.73   25.60
   4  -8   1  778.32   25.70
   4  -8   1  801.32   25.90
   4  -8   1  710.43   25.70
  -5   8  -1  254.17   20.90
  -5   8  -1  302.37   11.40
  -5   8  -1  282.97   12.10
  -5   8  -1  281.37    9.40
  -5   8  -1  283.27   11.40
  -5   8  -1  286.57   11.20
   5  -8   1  293.57   11.20
   5  -8   1  262.87   20.60
   5  -8   1  278.27   11.40
   5  -8   1  301.17   11.40
   5  -8   1  257.57   12.20
  -6   8  -1  534.45   17.60
  -6   8  -1  565.84   19.50
  -6   8  -1  574.54   19.50
  -6   8  -1  560.64   19.20
  -6   8  -1  496.75   29.10
   6  -8   1  551.24   19.30
   6  -8   1  535.25   20.10
   6  -8   1  498.85   28.70
   6  -8   1  533.45   19.10
  -7   8  -1    5.80    1.50
  -7   8  -1    2.50    2.90
  -7   8  -1   -5.50   10.60
  -7   8  -1    6.10    2.50
   7  -8   1    7.90    3.50
   7  -8   1    0.70    9.90
   7  -8   1    5.20    2.50
   7  -8   1    3.10    3.30
   7  -8   1    3.70    2.40
  -8   8  -1  224.98    8.40
  -8   8  -1  224.88   22.00
  -8   8  -1  229.08    9.80
  -8   8  -1  233.18   10.60
  -8   8  -1  231.28    9.90
   8  -8   1  202.28   12.90
   8  -8   1  249.18   21.50
   8  -8   1  218.58    9.70
   8  -8   1  242.98   11.90
   8  -8   1  239.18   11.20
  -9   8  -1   -1.90    2.60
  -9   8  -1   -0.50    2.00
  -9   8  -1    6.80    3.40
  -9   8  -1    5.00    2.20
  -9   8  -1    0.30    2.50
  -9   8  -1  -14.50   12.40
   9  -8   1    2.80    2.60
   9  -8   1    3.40   10.80
   9  -8   1    0.50    4.40
   9  -8   1    9.10    4.00
 -10   8  -1    0.90    2.80
 -10   8  -1   -2.70    2.80
 -10   8  -1   11.40   13.30
 -10   8  -1   -1.50    3.60
 -10   8  -1    0.60    2.30
  10  -8   1   -0.60    5.30
  10  -8   1   -2.90   11.20
  10  -8   1   -2.50    2.70
  10  -8   1   -0.80    2.80
  10  -8   1   -0.70    4.80
 -11   8  -1   28.50    4.10
 -11   8  -1   31.20    3.60
 -11   8  -1   33.20    6.10
 -11   8  -1   31.30    5.40
  11  -8   1   28.40    7.20
  11  -8   1   44.00    7.10
  11  -8   1   29.10    6.50
  11  -8   1   24.10    4.40
  11  -8   1   34.30    3.90
   9   7  -1  248.28   16.30
   9   7  -1  256.17   12.30
   9   7  -1  268.37   14.10
   9   7  -1  242.88   29.00
  -9  -7   1  223.88   14.00
  -9  -7   1  279.77   15.00
  -9  -7   1  251.47   13.70
  -9  -7   1  293.97   35.00
  -9  -7   1  291.67   12.80
   8   7  -1  117.29   11.10
   8   7  -1   90.89    9.10
   8   7  -1   95.09    7.60
   8   7  -1   83.49   17.10
  -8  -7   1  101.19    7.60
  -8  -7   1   98.59    7.80
  -8  -7   1  101.69    9.90
  -8  -7   1  110.29   20.50
  -8  -7   1  109.19    8.30
   7   7  -1  354.56   15.20
   7   7  -1  346.57   16.20
   7   7  -1  364.76   14.40
   7   7  -1  317.87   28.60
  -7  -7   1  366.66   14.40
  -7  -7   1  362.36   14.40
  -7  -7   1  323.27   28.50
  -7  -7   1  333.17   14.70
  -7  -7   1  376.26   15.90
   6   7  -1  263.17   11.50
   6   7  -1  286.17   13.00
   6   7  -1  267.67   12.20
   6   7  -1  250.57   24.40
  -6  -7   1  272.67   11.40
  -6  -7   1  260.77   12.60
  -6  -7   1  244.88   24.20
  -6  -7   1  272.37   11.60
  -6  -7   1  265.47    9.30
  -6  -7   1  268.67   11.70
   5   7  -1    6.50    2.80
   5   7  -1    3.20    2.50
   5   7  -1    7.70    3.40
   5   7  -1   -8.70   12.20
  -5  -7   1    7.10    2.90
  -5  -7   1    4.70    1.50
  -5  -7   1    0.30   10.60
  -5  -7   1    4.90    3.00
  -5  -7   1    3.30    2.60
   4   7  -1  892.21   29.60
   4   7  -1  847.92   29.80
   4   7  -1  919.61   40.90
   4   7  -1  861.71   29.90
  -4  -7   1  833.32   40.00
  -4  -7   1  876.51   29.40
  -4  -7   1  882.21   29.40
  -4  -7   1  883.11   29.90
  -4  -7   1  815.42   29.70
  -4  -7   1  896.01   29.70
  -4  -7   1  843.72   28.10
   3   7  -1  332.07   23.30
   3   7  -1  345.27   12.80
   3   7  -1  329.07   12.50
   3   7  -1  313.57   12.90
   3   7  -1  323.17   10.80
   3   7  -1  342.27   12.10
  -3  -7   1  328.07   12.80
  -3  -7   1  316.27   12.40
  -3  -7   1  317.67   22.80
  -3  -7   1  316.77   11.30
  -3  -7   1  328.07   12.70
  -3  -7   1  326.47   12.30
  -3  -7   1  323.77   12.80
   2   7  -1  188.88   18.00
   2   7  -1  191.58    8.30
   2   7  -1  188.18    7.50
   2   7  -1  181.28    8.40
   2   7  -1  186.28    8.20
  -2  -7   1  178.18    8.00
  -2  -7   1  188.18   17.50
  -2  -7   1  185.38    7.70
  -2  -7   1  178.38    7.10
  -2  -7   1  187.38    8.40
  -2  -7   1  195.48    8.30
  -2  -7   1  179.58    7.90
   1   7  -1  116.69    6.20
   1   7  -1  104.69    5.70
   1   7  -1  111.19    5.20
   1   7  -1  135.49   15.40
   1   7  -1  115.79    5.90
  -1  -7   1  104.59    6.00
  -1  -7   1  115.69    5.80
  -1  -7   1  105.89    5.00
  -1  -7   1  113.39   14.10
  -1  -7   1  102.69    5.70
  -1  -7   1  111.79    5.10
   0   7  -1   43.50    2.90
   0   7  -1   42.90    3.70
   0   7  -1   43.40   10.10
   0   7  -1   44.30    3.90
   0   7  -1   42.40    3.30
   0   7  -1   35.20    4.10
   0  -7   1   41.10    3.00
   0  -7   1   60.69   10.90
   0  -7   1   40.60    3.80
   0  -7   1   38.70    3.10
   0  -7   1   41.10    4.10
   0  -7   1   44.90    3.70
  -1   7  -1 2364.46   76.59
  -1   7  -1 2491.05   85.79
  -1   7  -1 2441.66   76.49
  -1   7  -1 2376.66   75.39
  -1   7  -1 2253.17   76.09
  -1   7  -1 2417.66   75.99
  -1   7  -1 2401.66   75.59
   1  -7   1 2399.16   75.39
   1  -7   1 2453.45   76.59
   1  -7   1 2481.95   85.39
   1  -7   1 2259.57   75.89
   1  -7   1 2338.77   76.29
  -2   7  -1  566.94   18.30
  -2   7  -1  558.64   18.80
  -2   7  -1  555.74   27.20
  -2   7  -1  556.64   18.50
  -2   7  -1  504.75   18.80
  -2   7  -1  548.65   17.60
  -2   7  -1  540.65   18.60
   2  -7   1  484.15   18.30
   2  -7   1  540.65   18.90
   2  -7   1  564.04   17.60
   2  -7   1  530.75   18.70
   2  -7   1  514.75   26.80
  -3   7  -1   71.89   14.20
  -3   7  -1   85.09    5.10
  -3   7  -1   86.89    4.90
  -3   7  -1   87.19    3.50
  -3   7  -1   87.39    4.80
  -3   7  -1   86.99    4.90
   3  -7   1   81.89   11.60
   3  -7   1   86.29    3.60
   3  -7   1   84.19    4.70
   3  -7   1   81.29    4.80
   3  -7   1   81.89    4.80
  -4   7  -1   52.79   10.50
  -4   7  -1   62.69    4.20
  -4   7  -1   57.59    4.70
  -4   7  -1   56.49    4.20
  -4   7  -1   56.69    2.60
  -4   7  -1   64.29    4.40
   4  -7   1   56.19   10.60
   4  -7   1   56.79    4.30
   4  -7   1   59.99    4.30
   4  -7   1   58.79    4.20
   4  -7   1   54.59    4.70
  -5   7  -1  135.59   14.90
  -5   7  -1  121.99    6.00
  -5   7  -1  117.09    6.00
  -5   7  -1  119.69    7.20
  -5   7  -1  115.49    4.50
  -5   7  -1  124.99    6.20
   5  -7   1  114.69    7.10
   5  -7   1  127.99    6.10
   5  -7   1  112.69    5.80
   5  -7   1  117.29   13.50
   5  -7   1  118.39    6.20
  -6   7  -1  102.69   12.90
  -6   7  -1  123.99    6.50
  -6   7  -1  117.09    6.20
  -6   7  -1  111.79    4.70
  -6   7  -1  118.49    6.00
   6  -7   1  115.69    5.90
   6  -7   1  122.09   13.70
   6  -7   1  121.39    7.40
   6  -7   1  121.19    6.10
   6  -7   1  120.29    6.50
  -7   7  -1  296.67   11.40
  -7   7  -1  289.87   10.40
  -7   7  -1  309.67   11.90
  -7   7  -1  300.27   21.50
   7  -7   1  289.57   11.30
   7  -7   1  308.77   20.80
   7  -7   1  276.47   11.20
   7  -7   1  289.57   12.80
   7  -7   1  307.07   12.40
  -8   7  -1  104.69    5.90
  -8   7  -1  116.59   15.00
  -8   7  -1  112.29    7.00
  -8   7  -1  111.49    5.60
  -8   7  -1  114.59    6.00
   8  -7   1   95.49    6.70
   8  -7   1  120.59    8.40
   8  -7   1  118.89    6.30
   8  -7   1  111.09    7.60
   8  -7   1  118.79   13.80
  -9   7  -1  155.08    7.30
  -9   7  -1  163.18    8.80
  -9   7  -1  158.78    7.00
  -9   7  -1  167.78    7.60
  -9   7  -1  159.98   17.00
  -9   7  -1  173.28    7.20
   9  -7   1  152.48    9.60
   9  -7   1  153.38    7.50
   9  -7   1  187.58   10.90
   9  -7   1  158.58    7.60
   9  -7   1  153.38   16.70
 -10   7  -1  113.69    7.20
 -10   7  -1   94.89    8.00
 -10   7  -1  121.29    6.40
 -10   7  -1  109.29    9.30
  10  -7   1  108.69   10.90
  10  -7   1   93.49   10.40
  10  -7   1   96.39    6.00
  10  -7   1  148.89   16.30
  10  -7   1  109.29    9.40
 -11   7  -1   32.70    5.00
 -11   7  -1   33.90    5.20
 -11   7  -1   30.10    4.50
 -11   7  -1   48.90    6.80
  11  -7   1   31.70    7.40
  10   6  -1   24.90    4.60
  10   6  -1   17.40    8.00
  10   6  -1    5.90   15.20
 -10  -6   1   16.30    5.40
 -10  -6   1   10.60    5.80
 -10  -6   1   16.20    4.00
   9   6  -1   83.99    9.10
   9   6  -1   76.19    8.10
   9   6  -1   79.89    6.90
   9   6  -1   65.19   15.40
  -9  -6   1   73.29    7.40
  -9  -6   1   88.19    6.30
  -9  -6   1   97.29    7.50
  -9  -6   1   76.39   20.60
  -9  -6   1  108.49    8.80
   8   6  -1  396.36   29.10
   8   6  -1  457.35   17.00
   8   6  -1  431.96   17.90
   8   6  -1  457.05   19.40
  -8  -6   1  469.95   33.30
  -8  -6   1  473.15   19.20
  -8  -6   1  448.46   17.20
  -8  -6   1  463.85   18.00
  -8  -6   1  455.35   17.00
   7   6  -1  766.32   27.70
   7   6  -1  776.62   37.10
   7   6  -1  749.73   25.80
   7   6  -1  728.73   26.30
  -7  -6   1  721.43   38.20
  -7  -6   1  712.23   25.70
  -7  -6   1  737.13   26.40
  -7  -6   1  752.72   27.20
  -7  -6   1  763.02   25.80
   6   6  -1  353.36   13.30
   6   6  -1  348.27   14.70
   6   6  -1  329.47   13.60
   6   6  -1  317.97   23.10
  -6  -6   1  337.27   24.30
  -6  -6   1  318.77   11.30
  -6  -6   1  355.46   14.40
  -6  -6   1  321.97   13.10
  -6  -6   1  356.66   13.30
  -6  -6   1  342.67   13.50
   5   6  -1    7.10    3.00
   5   6  -1    5.90    1.90
   5   6  -1    3.30    2.50
   5   6  -1    1.30    9.00
   5   6  -1    3.50    2.40
  -5  -6   1    3.40    2.70
  -5  -6   1    4.30    1.30
  -5  -6   1    5.70    2.40
  -5  -6   1    5.60    2.60
  -5  -6   1    4.90    2.40
   4   6  -1   50.39    5.00
   4   6  -1   54.69   11.10
   4   6  -1   51.39    4.80
   4   6  -1   51.99    4.40
   4   6  -1   46.20    3.10
  -4  -6   1   49.99    4.30
  -4  -6   1   50.59   11.00
  -4  -6   1   53.39    4.50
  -4  -6   1   47.30    2.90
  -4  -6   1   44.90    5.10
  -4  -6   1   49.70    5.00
  -4  -6   1   52.09    4.30
   3   6  -1    1.70    1.00
   3   6  -1    2.70    2.00
   3   6  -1    2.40    2.10
   3   6  -1   -2.70    7.00
   3   6  -1    2.40    1.60
  -3  -6   1    6.10    7.40
  -3  -6   1    2.80    1.90
  -3  -6   1    0.80    1.20
  -3  -6   1    0.70    1.50
  -3  -6   1    2.40    1.90
  -3  -6   1    2.10    2.00
  -3  -6   1    3.00    1.90
   2   6  -1  116.89    5.10
   2   6  -1  138.69   14.10
   2   6  -1  128.09    6.10
   2   6  -1  116.39    4.30
   2   6  -1  112.69    5.80
   2   6  -1  122.79    5.80
  -2  -6   1  123.49    5.70
  -2  -6   1  104.29   12.50
  -2  -6   1  119.29    6.00
  -2  -6   1  121.49    4.90
  -2  -6   1  113.69    5.90
  -2  -6   1  116.89    5.40
  -2  -6   1  114.29    5.60
   1   6  -1  826.22   34.20
   1   6  -1  754.42   25.10
   1   6  -1  793.72   25.70
   1   6  -1  774.62   25.90
   1   6  -1  740.43   25.50
   1   6  -1  751.12   25.10
  -1  -6   1  743.33   25.50
  -1  -6   1  780.82   25.60
  -1  -6   1  770.42   25.80
  -1  -6   1  740.23   25.00
  -1  -6   1  769.92   25.10
  -1  -6   1  788.92   33.60
   0   6  -1  140.39    6.50
   0   6  -1  141.99    6.20
   0   6  -1  141.89    5.60
   0   6  -1  150.78    6.50
   0   6  -1  162.98   13.80
   0   6  -1  146.09    5.90
   0  -6   1  140.99    5.80
   0  -6   1  152.88    6.30
   0  -6   1  145.59    6.60
   0  -6   1  145.19    6.30
   0  -6   1  141.69   13.00
   0  -6   1  148.89    5.60
  -1   6  -1 2395.76   80.39
  -1   6  -1 2306.77   72.29
  -1   6  -1 2269.17   72.39
  -1   6  -1 2089.89   71.69
  -1   6  -1 2309.17   72.59
  -1   6  -1 2229.48   72.69
   1  -6   1 2225.88   72.19
   1  -6   1 2326.37   80.09
   1  -6   1 2312.07   71.79
   1  -6   1 2264.57   72.49
   1  -6   1 2314.57   72.69
  -2   6  -1  209.28    8.00
  -2   6  -1  206.58    7.70
  -2   6  -1  201.68    6.90
  -2   6  -1  198.28    7.70
  -2   6  -1  207.08    8.10
  -2   6  -1  212.98   14.80
  -2   6  -1  206.98    8.00
   2  -6   1  155.48   14.00
   2  -6   1  203.48    6.90
   2  -6   1  203.68    7.80
   2  -6   1  199.48    8.00
   2  -6   1  198.38    8.10
  -3   6  -1 4221.78  132.99
  -3   6  -1 4585.74  141.19
  -3   6  -1 4234.98  133.09
  -3   6  -1 4220.48  133.29
  -3   6  -1 3801.72  133.09
   3  -6   1 4311.27  133.19
   3  -6   1 4113.49  133.09
   3  -6   1 4285.87  132.29
   3  -6   1 4185.68  133.09
  -4   6  -1   18.50    2.10
  -4   6  -1   27.60    3.30
  -4   6  -1   13.00    6.90
  -4   6  -1   25.80    3.10
  -4   6  -1   23.50    1.70
  -4   6  -1   18.60    2.20
   4  -6   1   20.20    2.20
   4  -6   1   17.50    2.20
   4  -6   1   17.20    2.20
   4  -6   1   15.00    6.90
   4  -6   1   17.50    2.60
  -5   6  -1    1.50    6.60
  -5   6  -1    9.70    2.20
  -5   6  -1    8.40    1.80
  -5   6  -1    9.00    2.00
  -5   6  -1   14.00    3.00
  -5   6  -1    9.50    1.40
   5  -6   1    8.90    1.90
   5  -6   1   10.00    2.70
   5  -6   1    9.60    1.90
   5  -6   1   10.00    2.40
   5  -6   1    6.80    6.40
  -6   6  -1   28.80    3.40
  -6   6  -1   22.80    2.70
  -6   6  -1   33.10    3.90
  -6   6  -1   23.20    8.90
  -6   6  -1   30.40    4.50
  -6   6  -1   28.30    3.40
   6  -6   1   27.20    3.30
   6  -6   1   33.40    3.90
   6  -6   1   28.00    3.10
   6  -6   1   31.80    3.50
   6  -6   1   31.50    8.50
  -7   6  -1  365.06   13.90
  -7   6  -1  385.26   14.10
  -7   6  -1  409.66   22.60
  -7   6  -1  396.66   14.10
  -7   6  -1  428.26   14.80
   7  -6   1  397.86   15.80
   7  -6   1  410.26   21.60
   7  -6   1  404.76   15.00
   7  -6   1  415.76   14.10
   7  -6   1  375.96   14.00
  -8   6  -1   14.30    9.20
  -8   6  -1   15.20    3.10
  -8   6  -1   17.60    2.30
  -8   6  -1   11.10    2.30
   8  -6   1    6.90    7.60
   8  -6   1   11.90    3.30
   8  -6   1   14.80    3.10
   8  -6   1   15.50    3.70
   8  -6   1   19.10    2.60
  -9   6  -1  211.08    9.50
  -9   6  -1  203.78    8.60
  -9   6  -1  198.38   10.60
   9  -6   1  214.78   15.90
   9  -6   1  189.78    8.00
   9  -6   1  196.98    8.30
   9  -6   1  221.28   11.70
   9  -6   1  179.68   14.70
   9  -6   1  207.08   10.60
 -10   6  -1   39.40    4.80
 -10   6  -1   35.30    5.50
 -10   6  -1   46.60    5.10
  10  -6   1   49.80    4.90
  10  -6   1   37.00    3.90
  10  -6   1   43.20    6.30
 -11   6  -1   85.69    7.10
 -11   6  -1  104.49   10.40
 -11   6  -1   88.09    8.00
  11  -6   1  111.79   11.70
  10   5  -1   85.59    9.40
  10   5  -1  110.59    7.40
  10   5  -1   86.29   14.70
 -10  -5   1   98.59    5.10
 -10  -5   1   88.29   10.70
 -10  -5   1   83.99    9.10
 -10  -5   1   96.59    5.90
   9   5  -1   -0.40    2.80
   9   5  -1   -6.10    5.30
   9   5  -1    0.90   10.50
  -9  -5   1    7.50    4.30
  -9  -5   1    0.70    2.90
  -9  -5   1   14.70   15.30
  -9  -5   1   -0.30    2.40
  -9  -5   1    0.80    4.80
   8   5  -1  200.18   11.60
   8   5  -1  180.48    9.70
   8   5  -1  199.78    9.00
   8   5  -1  219.18   20.40
  -8  -5   1  193.28   10.30
  -8  -5   1  190.98    9.30
  -8  -5   1  196.38   11.20
  -8  -5   1  194.88   22.80
  -8  -5   1  192.88    8.70
  -8  -5   1  187.28   11.20
   7   5  -1  163.78   16.80
   7   5  -1  160.58    9.80
   7   5  -1  151.78    7.80
   7   5  -1  154.98    7.40
  -7  -5   1  140.79    5.30
  -7  -5   1  149.99    9.40
  -7  -5   1  152.88    8.20
  -7  -5   1  142.99    8.50
  -7  -5   1  132.09    7.20
  -7  -5   1  134.99    8.50
  -7  -5   1  137.49   16.60
   6   5  -1  227.88    9.40
   6   5  -1  223.18    9.80
   6   5  -1  222.18   11.30
   6   5  -1  214.28   18.20
  -6  -5   1  232.88    9.40
  -6  -5   1  216.28    7.90
  -6  -5   1  231.98   19.20
  -6  -5   1  240.38   10.00
  -6  -5   1  229.08    9.40
  -6  -5   1  226.08   10.00
  -6  -5   1  242.88   10.90
   5   5  -1  320.27   13.00
   5   5  -1  301.37   11.50
   5   5  -1  332.07   20.50
   5   5  -1  311.17   12.20
   5   5  -1  321.67   11.90
  -5  -5   1  278.67   19.80
  -5  -5   1  318.67   11.90
  -5  -5   1  314.47   11.80
  -5  -5   1  309.57   10.70
  -5  -5   1  306.67   12.90
  -5  -5   1  332.57   12.90
  -5  -5   1  336.07   12.40
  -5  -5   1  328.07   11.90
   4   5  -1 3205.48  104.29
   4   5  -1 3466.15  103.89
   4   5  -1 3157.88  103.19
   4   5  -1 3154.68  103.99
   4   5  -1 3543.35  112.39
  -4  -5   1 3308.17  103.89
  -4  -5   1 3333.17  104.19
  -4  -5   1 3295.97  104.19
  -4  -5   1 3271.27  103.89
  -4  -5   1 3056.79  102.79
  -4  -5   1 3151.98  103.59
  -4  -5   1 3334.37  111.59
   3   5  -1  258.27    9.30
   3   5  -1  282.27   17.50
   3   5  -1  258.37   10.30
   3   5  -1  254.57   10.20
   3   5  -1  281.77   10.20
  -3  -5   1  254.47   16.90
  -3  -5   1  275.57   10.20
  -3  -5   1  267.17   10.00
  -3  -5   1  279.47   10.40
  -3  -5   1  280.77   10.40
  -3  -5   1  267.57    9.20
  -3  -5   1  266.57   10.00
   2   5  -1 2042.30   66.39
   2   5  -1 2156.78   66.89
   2   5  -1 2070.29   67.29
   2   5  -1 2124.59   67.49
   2   5  -1 2226.88   74.79
   2   5  -1 2048.00   67.39
  -2  -5   1 2072.49   67.19
  -2  -5   1 2027.00   66.59
  -2  -5   1 2118.49   67.29
  -2  -5   1 2143.09   67.09
  -2  -5   1 2115.99   67.39
  -2  -5   1 2132.79   67.29
  -2  -5   1 2155.68   74.09
   1   5  -1   43.20    3.00
   1   5  -1   34.90    7.30
   1   5  -1   40.90    3.30
   1   5  -1   41.40    3.10
   1   5  -1   39.50    2.50
   1   5  -1   39.70    2.60
  -1  -5   1   41.40    3.00
  -1  -5   1   41.70    7.80
  -1  -5   1   45.30    2.60
  -1  -5   1   41.60    3.00
  -1  -5   1   37.20    2.40
  -1  -5   1   43.80    3.30
   0   5  -1  279.47   10.00
   0   5  -1  273.87    9.40
   0   5  -1  265.67    9.80
   0   5  -1  279.67   16.00
   0   5  -1  273.17    9.60
   0   5  -1  265.17   10.10
   0  -5   1  282.47   10.10
   0  -5   1  276.47    9.40
   0  -5   1  286.57   16.20
   0  -5   1  275.17    9.90
   0  -5   1  276.27    9.90
   0  -5   1  269.17    9.50
  -1   5  -1  150.98    6.30
  -1   5  -1  151.18   11.50
  -1   5  -1  155.88    6.00
  -1   5  -1  153.58    6.20
  -1   5  -1  154.58    5.50
  -1   5  -1  158.28    6.20
   1  -5   1  151.88    6.20
   1  -5   1  162.28    5.50
   1  -5   1  150.98   11.60
   1  -5   1  152.78    6.30
   1  -5   1  157.28    6.00
  -2   5  -1    7.50    1.50
  -2   5  -1    7.60    1.40
  -2   5  -1    7.90    1.50
  -2   5  -1    7.10    0.90
  -2   5  -1    8.70    1.60
  -2   5  -1    4.40    6.70
   2  -5   1    6.60    1.40
   2  -5   1    7.90    0.90
   2  -5   1    2.70    4.30
   2  -5   1    8.20    1.50
   2  -5   1    5.60    1.40
  -3   5  -1 1988.30   61.39
  -3   5  -1 1894.21   60.19
  -3   5  -1 2023.30   67.39
  -3   5  -1 1853.91   60.99
  -3   5  -1 1958.30   60.99
  -3   5  -1 1971.30   60.99
   3  -5   1 1892.61   60.99
   3  -5   1 1999.50   61.09
   3  -5   1 1880.11   61.29
   3  -5   1 1857.01   60.89
   3  -5   1 1719.73   69.39
  -4   5  -1 1003.20   33.60
  -4   5  -1 1030.20   33.00
  -4   5  -1 1015.90   33.50
  -4   5  -1 1003.60   39.40
  -4   5  -1 1075.99   34.40
  -4   5  -1 1084.69   33.80
   4  -5   1 1035.60   33.80
   4  -5   1 1038.80   39.30
   4  -5   1 1079.89   33.70
   4  -5   1 1007.60   34.30
   4  -5   1 1008.40   33.50
  -5   5  -1    9.10    2.00
  -5   5  -1   10.90    1.70
  -5   5  -1    2.60    5.60
  -5   5  -1   13.00    1.70
  -5   5  -1    7.00    2.80
  -5   5  -1   10.00    2.00
   5  -5   1   11.20    1.70
   5  -5   1    7.60    5.70
   5  -5   1    8.90    1.60
   5  -5   1    9.20    2.00
   5  -5   1    9.30    2.60
  -6   5  -1  229.28    8.90
  -6   5  -1  255.57    9.40
  -6   5  -1  232.08   10.90
  -6   5  -1  239.28    8.80
  -6   5  -1  225.28   15.60
  -6   5  -1  223.68   10.40
   6  -5   1  238.68    9.60
   6  -5   1  241.38    8.90
   6  -5   1  227.58    8.80
   6  -5   1  229.88   10.40
   6  -5   1  256.17   15.20
  -7   5  -1  593.54   19.50
  -7   5  -1  568.14   19.60
  -7   5  -1  572.34   26.70
  -7   5  -1  605.34   20.30
  -7   5  -1  554.14   21.70
   7  -5   1  586.14   20.60
   7  -5   1  598.64   21.60
   7  -5   1  610.04   19.70
   7  -5   1  586.54   25.40
  -8   5  -1  109.29    4.80
  -8   5  -1  106.39    5.30
  -8   5  -1  107.59    6.20
  -8   5  -1  111.49    7.40
   8  -5   1  110.09   11.40
   8  -5   1  116.79    7.00
   8  -5   1  107.49    5.40
   8  -5   1  121.09    8.10
   8  -5   1  115.29    5.40
  -9   5  -1  412.16   16.90
  -9   5  -1  415.36   15.00
  -9   5  -1  424.46   15.30
   9  -5   1  397.76   19.40
   9  -5   1  384.36   17.40
   9  -5   1  431.36   17.60
   9  -5   1  426.56   14.50
   9  -5   1  405.66   16.10
   9  -5   1  395.46   14.00
 -10   5  -1   14.80    4.80
 -10   5  -1   11.80    3.20
 -10   5  -1   13.60    3.50
  10  -5   1   14.60    5.70
 -11   5  -1    1.80    6.50
 -11   5  -1    6.00    5.10
 -11   5  -1    7.10    3.60
  11  -5   1    3.00    5.80
  11   4  -1   -3.90    3.00
 -11  -4   1   -0.80    6.30
 -11  -4   1    0.20    4.60
  10   4  -1  120.29   16.00
  10   4  -1  117.49    7.30
  10   4  -1  118.29   12.40
  10   4  -1  136.49    9.00
 -10  -4   1  112.69   11.20
 -10  -4   1   99.19    9.10
   9   4  -1  426.76   18.50
   9   4  -1  381.56   16.10
   9   4  -1  420.96   23.60
   9   4  -1  429.26   16.80
  -9  -4   1  463.45   18.50
  -9  -4   1  419.86   17.10
  -9  -4   1  406.46   14.70
  -9  -4   1  423.36   14.40
  -9  -4   1  421.46   28.30
   8   4  -1  199.58   11.10
   8   4  -1  182.88   16.90
   8   4  -1  197.78    8.40
  -8  -4   1  165.78   10.60
  -8  -4   1  196.38    9.80
  -8  -4   1  174.98   21.00
  -8  -4   1  199.28   10.70
  -8  -4   1  183.58    7.70
  -8  -4   1  183.88    8.40
   7   4  -1  263.67   10.90
   7   4  -1  261.07   12.50
   7   4  -1  286.57   10.50
   7   4  -1  288.27   18.70
  -7  -4   1  267.87    9.20
  -7  -4   1  281.97   10.60
  -7  -4   1  266.27    9.10
  -7  -4   1  263.77   11.90
  -7  -4   1  238.98   11.70
  -7  -4   1  266.97   10.20
  -7  -4   1  270.67   12.20
  -7  -4   1  255.67   20.30
   6   4  -1  327.97   18.90
   6   4  -1  283.77   11.40
   6   4  -1  288.67   11.40
   6   4  -1  298.07   12.70
   6   4  -1  316.57   11.20
  -6  -4   1  286.07   10.00
  -6  -4   1  304.97   12.50
  -6  -4   1  281.67   11.00
  -6  -4   1  282.57   12.00
  -6  -4   1  296.97   11.80
  -6  -4   1  308.77   12.00
   5   4  -1  499.65   17.40
   5   4  -1  505.35   24.10
   5   4  -1  511.05   17.20
   5   4  -1  481.75   17.20
   5   4  -1  507.85   18.40
  -5  -4   1  536.65   18.20
  -5  -4   1  509.25   17.60
  -5  -4   1  492.95   17.10
  -5  -4   1  499.45   17.60
  -5  -4   1  496.05   16.30
  -5  -4   1  478.65   23.90
  -5  -4   1  485.65   17.10
  -5  -4   1  487.15   18.20
   4   4  -1 5320.67  171.98
   4   4  -1 5293.57  171.58
   4   4  -1 5138.09  171.18
   4   4  -1 5875.61  178.38
   4   4  -1 5576.44  171.38
  -4  -4   1 5548.25  171.48
  -4  -4   1 5506.15  171.58
  -4  -4   1 5483.25  171.88
  -4  -4   1 5276.77  171.28
  -4  -4   1 5570.74  177.68
  -4  -4   1 5502.15  171.88
  -4  -4   1 5278.17  171.38
   3   4  -1    1.20    5.10
   3   4  -1    5.20    1.60
   3   4  -1    4.70    1.40
   3   4  -1    7.80    1.30
   3   4  -1    4.40    1.50
  -3  -4   1    5.20    1.10
  -3  -4   1    5.40    1.30
  -3  -4   1    6.80    5.30
  -3  -4   1    7.00    1.30
  -3  -4   1    6.80    1.70
  -3  -4   1    7.10    1.50
  -3  -4   1    8.90    2.00
   2   4  -1 3116.09   98.99
   2   4  -1 3323.57  104.99
   2   4  -1 3029.50   98.79
   2   4  -1 3048.09   99.09
   2   4  -1 3260.77   98.79
   2   4  -1 3108.29   99.19
  -2  -4   1 3082.59  104.29
  -2  -4   1 3001.10   98.89
  -2  -4   1 3141.09   99.09
  -2  -4   1 3107.89   98.49
  -2  -4   1 3302.87   99.19
  -2  -4   1 3087.89   99.09
  -2  -4   1 3146.59   98.89
   1   4  -1 1591.34   51.99
   1   4  -1 1603.04   52.39
   1   4  -1 1795.22   58.09
   1   4  -1 1685.63   52.29
   1   4  -1 1610.04   51.99
   1   4  -1 1595.44   52.19
  -1  -4   1 1620.64   51.89
  -1  -4   1 1663.03   57.49
  -1  -4   1 1638.64   52.29
  -1  -4   1 1655.73   51.99
  -1  -4   1 1620.84   52.39
  -1  -4   1 1625.94   52.29
   0   4  -1   80.39    3.70
   0   4  -1   78.19    3.30
   0   4  -1   81.49    3.20
   0   4  -1   78.29    3.70
   0   4  -1   75.09    8.30
   0  -4   1   78.09    3.60
   0  -4   1   76.39    3.70
   0  -4   1   76.39    3.60
   0  -4   1   74.29    3.30
   0  -4   1   76.39    8.00
   0  -4   1   78.09    3.10
  -1   4  -1  551.94   17.90
  -1   4  -1  555.04   17.80
  -1   4  -1  532.75   17.70
  -1   4  -1  523.75   17.90
  -1   4  -1  542.25   22.70
  -1   4  -1  523.75   17.30
   1  -4   1  541.15   22.60
   1  -4   1  545.55   17.30
   1  -4   1  547.55   18.00
   1  -4   1  535.25   17.80
   1  -4   1  537.15   17.70
  -2   4  -1 1033.90   37.80
  -2   4  -1 1037.90   32.90
  -2   4  -1 1059.09   33.00
  -2   4  -1 1025.50   33.00
  -2   4  -1  934.01   32.30
   2  -4   1 1030.70   32.40
   2  -4   1 1061.29   33.00
   2  -4   1  998.50   32.90
   2  -4   1 1025.10   32.90
  -3   4  -1  615.84   19.70
  -3   4  -1  580.24   19.10
  -3   4  -1  575.84   19.10
  -3   4  -1  569.34   23.80
  -3   4  -1  596.64   19.20
  -3   4  -1  576.24   18.60
   3  -4   1  600.14   19.10
   3  -4   1  554.64   19.00
   3  -4   1  548.05   19.60
   3  -4   1  578.64   19.20
   3  -4   1  569.14   23.60
  -4   4  -1  111.09    5.30
  -4   4  -1  104.39    4.50
  -4   4  -1  100.69    4.60
  -4   4  -1  109.29    4.80
  -4   4  -1  107.19    5.60
  -4   4  -1  109.19    9.60
   4  -4   1  111.09    5.60
   4  -4   1  104.49    4.50
   4  -4   1  105.59    4.80
   4  -4   1  107.59    4.60
   4  -4   1  106.79    9.20
  -5   4  -1  223.18    8.20
  -5   4  -1  225.98    8.20
  -5   4  -1  240.38   14.00
  -5   4  -1  229.78    8.50
  -5   4  -1  221.08    9.60
  -5   4  -1  221.18    9.40
   5  -4   1  221.78    9.50
   5  -4   1  218.98    8.10
   5  -4   1  223.58    8.60
   5  -4   1  227.18    8.20
   5  -4   1  220.68   13.00
  -6   4  -1 1502.65   53.09
  -6   4  -1 1480.65   49.00
  -6   4  -1 1395.76   49.10
  -6   4  -1 1573.14   47.90
  -6   4  -1 1474.35   47.40
  -6   4  -1 1485.25   47.30
   6  -4   1 1540.55   47.40
   6  -4   1 1450.25   48.00
   6  -4   1 1480.25   49.00
   6  -4   1 1452.05   51.79
  -7   4  -1  411.66   17.40
  -7   4  -1  430.06   15.00
  -7   4  -1  448.26   16.40
  -7   4  -1  456.45   15.50
  -7   4  -1  443.46   14.60
   7  -4   1  448.56   14.90
   7  -4   1  411.26   14.80
   7  -4   1  437.96   17.00
   7  -4   1  446.26   15.80
   7  -4   1  454.95   19.70
  -8   4  -1  310.17   13.20
  -8   4  -1  314.37   11.70
   8  -4   1  299.87   12.30
   8  -4   1  311.67   13.60
   8  -4   1  322.77   11.20
   8  -4   1  299.77   10.80
   8  -4   1  306.77   15.00
  -9   4  -1  126.79    6.60
  -9   4  -1  114.29    6.60
  -9   4  -1  118.29    8.90
   9  -4   1  114.09    5.00
   9  -4   1  120.39    9.40
   9  -4   1  112.09    5.50
 -10   4  -1   13.20    3.40
 -10   4  -1    2.60    4.60
 -10   4  -1   14.70    3.30
  10  -4   1   14.50    5.60
 -11   4  -1   89.29   10.60
 -11   4  -1  112.89    8.00
 -11   4  -1   96.49    7.30
  11  -4   1  120.29   12.40
 -11  -3   1   -8.40    4.40
 -11  -3   1   -4.10    5.60
  10   3  -1   78.39    6.30
  10   3  -1   78.89    5.20
 -10  -3   1   85.29    9.80
 -10  -3   1   89.99    8.30
   9   3  -1  905.11   37.30
   9   3  -1  906.71   28.90
   9   3  -1  889.81   32.20
   9   3  -1  831.62   33.60
   9   3  -1  862.41   29.60
  -9  -3   1  882.31   30.70
  -9  -3   1  867.61   31.70
   8   3  -1  124.19    7.60
   8   3  -1  135.49   13.10
   8   3  -1  135.39    9.00
   8   3  -1  133.59    6.20
   8   3  -1  137.49    9.10
  -8  -3   1  128.89    5.40
  -8  -3   1  128.69    5.80
  -8  -3   1  127.59   14.30
  -8  -3   1  126.59    7.70
  -8  -3   1  130.89    5.10
   7   3  -1  814.02   31.90
   7   3  -1  802.92   25.80
   7   3  -1  780.92   27.80
   7   3  -1  709.43   27.40
  -7  -3   1  768.42   27.40
  -7  -3   1  786.92   25.60
  -7  -3   1  788.22   34.30
  -7  -3   1  769.82   26.00
  -7  -3   1  784.22   25.20
  -7  -3   1  796.82   27.70
  -7  -3   1  812.52   27.00
   6   3  -1  459.85   17.70
   6   3  -1  448.86   17.00
   6   3  -1  496.15   16.20
   6   3  -1  456.75   17.70
   6   3  -1  479.55   22.00
  -6  -3   1  489.55   16.30
  -6  -3   1  428.66   17.60
  -6  -3   1  470.65   16.00
  -6  -3   1  476.65   15.60
  -6  -3   1  471.25   17.40
  -6  -3   1  495.85   23.30
  -6  -3   1  502.35   17.10
  -6  -3   1  500.95   17.70
   5   3  -1 1594.14   51.89
   5   3  -1 1598.84   52.79
   5   3  -1 1573.44   52.79
   5   3  -1 1661.33   57.09
   5   3  -1 1667.23   51.69
   5   3  -1 1578.74   52.09
  -5  -3   1 1554.24   51.59
  -5  -3   1 1586.04   51.59
  -5  -3   1 1624.44   52.69
  -5  -3   1 1677.23   52.29
  -5  -3   1 1655.83   52.69
  -5  -3   1 1662.63   52.39
  -5  -3   1 1609.64   57.19
   4   3  -1  120.89    5.00
   4   3  -1  111.39    4.90
   4   3  -1   98.89    9.40
   4   3  -1  104.49    5.60
   4   3  -1  104.29    4.70
   4   3  -1  103.99    5.60
  -4  -3   1  104.79    4.60
  -4  -3   1  108.69    5.20
  -4  -3   1  112.49    5.50
  -4  -3   1  104.49    9.60
  -4  -3   1  103.69    5.50
  -4  -3   1  104.29    4.70
  -4  -3   1  108.99    5.10
   3   3  -1   79.29    3.70
   3   3  -1   72.09    7.90
   3   3  -1   81.09    3.60
   3   3  -1   77.89    3.80
   3   3  -1   76.69    4.20
  -3  -3   1   81.19    3.60
  -3  -3   1   82.49    3.70
  -3  -3   1   79.29    3.80
  -3  -3   1   74.89    7.90
  -3  -3   1   75.89    4.20
  -3  -3   1   81.49    3.30
  -3  -3   1   81.39    3.90
  -3  -3   1   89.29    4.20
   2   3  -1 8065.69  254.27
  -2  -3   1 7891.71  254.07
   1   3  -1   69.89    3.10
   1   3  -1   64.89    3.20
   1   3  -1   67.49    6.80
   1   3  -1   67.49    2.90
   1   3  -1   73.39    3.20
   1   3  -1   73.09    2.90
  -1  -3   1   65.59    3.10
  -1  -3   1   68.39    2.80
  -1  -3   1   70.89    3.10
  -1  -3   1   69.39    3.00
  -1  -3   1   70.69    3.20
  -1  -3   1   64.59    6.70
   0   3  -1  164.48    5.80
   0   3  -1  157.98    5.50
   0   3  -1  166.88    5.90
   0   3  -1  150.88    9.20
   0   3  -1  158.68    5.70
   0   3  -1  160.48    5.60
   0  -3   1  155.98    5.50
   0  -3   1  165.18    5.80
   0  -3   1  149.19    9.30
   0  -3   1  153.98    5.80
   0  -3   1  164.58    5.60
   0  -3   1  156.88    5.80
  -1   3  -1 3820.72  128.39
   1  -3   1 3977.00  122.59
  -2   3  -1 1040.30   38.10
  -2   3  -1 1076.49   34.60
  -2   3  -1 1126.29   34.60
  -2   3  -1 1072.49   34.60
  -2   3  -1 1067.29   34.30
   2  -3   1 1087.39   34.60
   2  -3   1 1096.09   34.60
   2  -3   1 1085.59   34.60
   2  -3   1 1097.49   34.90
  -3   3  -1 1024.70   32.90
  -3   3  -1 1016.30   33.00
  -3   3  -1  999.60   36.60
  -3   3  -1 1028.30   33.50
  -3   3  -1 1054.69   33.00
  -3   3  -1 1110.99   33.70
   3  -3   1 1038.40   33.60
   3  -3   1 1010.80   32.90
   3  -3   1 1035.30   36.60
   3  -3   1  989.20   32.90
   3  -3   1 1024.60   33.10
  -4   3  -1   12.80    2.30
  -4   3  -1    8.40    2.10
  -4   3  -1    5.70    3.80
  -4   3  -1    5.90    1.10
  -4   3  -1    4.60    1.00
  -4   3  -1    7.10    1.40
   4  -3   1    3.80    3.30
   4  -3   1    4.90    1.30
   4  -3   1    4.00    1.80
   4  -3   1    5.70    1.10
  -5   3  -1 1097.29   36.10
  -5   3  -1 1104.49   35.00
  -5   3  -1 1100.49   39.50
  -5   3  -1 1072.49   36.10
  -5   3  -1 1073.09   34.60
  -5   3  -1 1049.99   34.80
   5  -3   1 1070.29   36.00
   5  -3   1 1067.09   35.10
   5  -3   1 1109.99   34.70
   5  -3   1 1096.79   38.60
  -6   3  -1  668.43   21.40
  -6   3  -1  637.84   22.80
  -6   3  -1  653.63   22.20
  -6   3  -1  657.83   20.80
  -6   3  -1  633.54   21.20
  -6   3  -1  635.74   23.00
   6  -3   1  654.63   25.60
   6  -3   1  643.14   21.60
   6  -3   1  671.13   25.20
   6  -3   1  672.23   21.00
   6  -3   1  628.64   22.70
   6  -3   1  552.94   21.20
  -7   3  -1  212.48    8.20
  -7   3  -1  216.68    7.30
  -7   3  -1  199.78    7.50
  -7   3  -1  218.88    9.70
   7  -3   1  220.58   14.00
   7  -3   1  206.78   10.00
   7  -3   1  210.38    7.70
   7  -3   1  213.38    8.00
   7  -3   1  199.68   11.70
   7  -3   1  204.28    8.70
  -8   3  -1   71.19    6.80
  -8   3  -1   70.09    4.70
   8  -3   1   87.69    7.30
   8  -3   1   74.09    3.90
   8  -3   1   83.99    8.50
   8  -3   1   76.49    7.50
   8  -3   1   82.79    4.40
  -9   3  -1  604.74   23.30
  -9   3  -1  622.74   20.90
  -9   3  -1  624.34   21.60
   9  -3   1  572.64   19.70
   9  -3   1  617.94   19.90
   9  -3   1  630.74   23.90
 -10   3  -1   17.30    3.80
 -10   3  -1   18.50    3.20
 -10   3  -1    9.30    4.80
  10  -3   1   21.70    6.00
 -11   3  -1   57.29    7.60
 -11   3  -1   66.79    7.30
 -11   3  -1   70.49    6.10
  11  -3   1   57.19    7.80
 -11  -2   1  119.49   11.80
 -11  -2   1  137.89   10.00
  10   2  -1  205.78   12.60
 -10  -2   1  185.18   12.00
 -10  -2   1  200.78   10.70
 -10  -2   1  192.18    7.30
   9   2  -1   28.00    5.00
   9   2  -1   32.30    3.90
   9   2  -1   32.50    3.30
  -9  -2   1   34.90    3.10
  -9  -2   1   49.00    5.70
  -9  -2   1   24.30    4.20
   8   2  -1  348.47   11.80
   8   2  -1  324.67   12.40
   8   2  -1  285.77   17.20
   8   2  -1  347.47   14.70
   8   2  -1  355.46   18.10
  -8  -2   1  360.36   11.70
  -8  -2   1  337.47   16.30
  -8  -2   1  345.07   14.50
   7   2  -1  640.14   22.50
   7   2  -1  651.73   23.10
   7   2  -1  622.14   22.80
   7   2  -1  657.63   21.00
   7   2  -1  634.74   25.10
   7   2  -1  605.74   21.60
  -7  -2   1  662.63   23.00
  -7  -2   1  628.54   20.50
  -7  -2   1  589.44   29.30
  -7  -2   1  667.83   22.20
  -7  -2   1  647.84   20.70
  -7  -2   1  633.64   20.80
  -7  -2   1  621.44   23.00
   6   2  -1   84.59    3.90
   6   2  -1   78.39    8.30
   6   2  -1   76.49    5.70
   6   2  -1   82.79    5.80
  -6  -2   1   82.39    5.80
  -6  -2   1   76.99    5.00
  -6  -2   1   83.59    3.60
  -6  -2   1   76.69    3.60
  -6  -2   1   72.69    6.00
  -6  -2   1   83.59    5.80
  -6  -2   1   76.99    4.00
  -6  -2   1   71.39    9.00
   5   2  -1   74.39    5.00
   5   2  -1   82.79    3.60
   5   2  -1   75.39    5.30
   5   2  -1   84.09    7.90
   5   2  -1   77.49    4.60
  -5  -2   1   78.49    3.70
  -5  -2   1   76.29    5.00
  -5  -2   1   56.69    7.10
  -5  -2   1   76.39    4.70
  -5  -2   1   76.69    3.50
  -5  -2   1   83.89    5.10
  -5  -2   1   76.69    3.40
  -5  -2   1   73.69    4.30
   4   2  -1   41.00    5.30
   4   2  -1   42.10    3.50
   4   2  -1   40.70    3.10
   4   2  -1   42.30    2.40
   4   2  -1   37.40    3.50
  -4  -2   1   44.00    3.30
  -4  -2   1   42.40    3.50
  -4  -2   1   38.80    5.40
  -4  -2   1   39.60    2.40
  -4  -2   1   45.70    3.00
  -4  -2   1   47.00    3.50
  -4  -2   1   40.80    2.40
   3   2  -1  372.96   12.80
   3   2  -1  386.46   12.20
   3   2  -1  320.57   12.20
   3   2  -1  365.86   15.40
   3   2  -1  363.26   12.80
   3   2  -1  365.96   12.50
  -3  -2   1  366.76   12.10
  -3  -2   1  388.96   12.70
  -3  -2   1  352.86   15.20
  -3  -2   1  390.66   12.80
  -3  -2   1  358.06   12.20
  -3  -2   1  380.96   12.50
   2   2  -1 4044.20  130.89
  -2  -2   1 4117.29  130.79
   1   2  -1  443.06   14.00
   1   2  -1  428.16   16.50
   1   2  -1  430.66   14.00
   1   2  -1  424.56   13.90
   1   2  -1  422.76   14.00
   1   2  -1  431.26   14.00
  -1  -2   1  433.26   13.90
  -1  -2   1  431.16   14.00
  -1  -2   1  436.76   14.00
  -1  -2   1  439.56   16.60
  -1  -2   1  415.86   14.00
  -1  -2   1  434.66   14.00
   0   2  -1 3501.65  111.79
   0  -2   1 3464.05  111.79
  -1   2  -1 1281.07   40.50
  -1   2  -1 1278.47   40.20
  -1   2  -1 1264.27   40.40
  -1   2  -1 1301.07   43.10
  -1   2  -1 1253.87   40.50
   1  -2   1 1280.87   40.50
   1  -2   1 1303.47   40.30
   1  -2   1 1287.37   40.40
   1  -2   1 1261.07   40.40
  -2   2  -1  207.98    7.60
  -2   2  -1  207.68    7.10
  -2   2  -1  200.58    7.60
  -2   2  -1  207.58   10.00
  -2   2  -1  210.78    7.10
   2  -2   1  215.68    7.20
   2  -2   1  203.88    9.90
   2  -2   1  210.88    7.10
   2  -2   1  210.88    7.60
   2  -2   1  211.68    7.10
  -3   2  -1 2415.96   73.59
  -3   2  -1 2244.38   72.79
  -3   2  -1 2163.88   72.69
  -3   2  -1 2308.87   73.49
  -3   2  -1 2373.56   76.19
  -3   2  -1 2345.97   72.79
   3  -2   1 2300.17   75.69
   3  -2   1 2284.47   72.89
   3  -2   1 2348.67   72.79
   3  -2   1 2330.67   73.59
  -4   2  -1  397.86   13.10
  -4   2  -1  404.36   13.40
  -4   2  -1  405.96   13.30
  -4   2  -1  368.06   17.10
  -4   2  -1  426.86   14.40
  -4   2  -1  403.96   14.30
   4  -2   1  400.76   13.20
   4  -2   1  399.16   13.40
   4  -2   1  396.96   16.40
   4  -2   1  373.56   14.20
  -5   2  -1 1426.66   44.10
  -5   2  -1 1395.56   45.30
  -5   2  -1 1366.46   45.30
  -5   2  -1 1331.67   44.10
  -5   2  -1 1373.56   43.70
  -5   2  -1 1446.56   44.90
   5  -2   1 1365.76   45.30
   5  -2   1 1371.06   44.20
   5  -2   1 1412.66   44.00
   5  -2   1 1420.26   48.40
   5  -2   1 1275.77   44.00
   5  -2   1 1386.36   47.30
  -6   2  -1   26.40    3.80
  -6   2  -1   22.80    2.00
  -6   2  -1   18.00    3.30
  -6   2  -1   26.30    3.40
  -6   2  -1   19.00    2.30
  -6   2  -1   22.20    2.60
   6  -2   1   25.60    3.40
   6  -2   1   21.80    2.40
   6  -2   1   25.00    2.90
   6  -2   1   21.50    4.90
   6  -2   1   22.70    5.70
   6  -2   1   25.10    2.80
  -7   2  -1   55.89    5.60
  -7   2  -1   50.09    3.50
   7  -2   1   48.90    6.80
   7  -2   1   51.99    6.10
   7  -2   1   46.40    5.40
   7  -2   1   48.90    3.20
   7  -2   1   52.99    3.60
  -8   2  -1  106.29    5.40
  -8   2  -1   99.29    7.70
   8  -2   1  111.79    4.80
   8  -2   1  106.69    4.80
   8  -2   1  112.39    8.10
   8  -2   1  106.09    7.70
   8  -2   1  111.29    8.40
  -9   2  -1  638.74   24.60
  -9   2  -1  654.73   23.00
  -9   2  -1  660.33   21.90
   9  -2   1  639.44   25.20
   9  -2   1  658.33   21.10
 -10   2  -1   -5.10    4.30
 -10   2  -1    2.40    3.50
 -10   2  -1    4.20    2.50
  10  -2   1   -2.00    5.30
 -11   2  -1  339.37   15.10
 -11   2  -1  345.27   13.10
 -11   2  -1  341.97   17.50
  11  -2   1  394.06   18.80
  11   1  -1  243.88   14.90
 -11  -1   1  245.78   12.60
 -11  -1   1  250.87    9.20
 -11  -1   1  218.98   14.30
  10   1  -1  326.77   15.70
 -10  -1   1  331.37   11.30
 -10  -1   1  301.97   13.60
 -10  -1   1  272.47   14.80
   9   1  -1   17.90    4.90
  -9  -1   1   16.20    2.20
  -9  -1   1   15.20    4.30
  -9  -1   1   14.40    3.50
   8   1  -1  674.93   21.70
   8   1  -1  657.53   24.50
  -8  -1   1  668.13   24.50
  -8  -1   1  679.53   22.10
  -8  -1   1  672.63   23.40
   7   1  -1  972.90   30.90
   7   1  -1  980.70   31.40
   7   1  -1  873.21   31.30
   7   1  -1  901.21   29.40
   7   1  -1  915.21   29.10
   7   1  -1  865.61   30.90
  -7  -1   1  914.41   30.40
  -7  -1   1  906.61   31.30
  -7  -1   1  863.61   31.40
  -7  -1   1  912.51   29.40
   6   1  -1   24.00    4.00
   6   1  -1   22.10    3.20
   6   1  -1   28.80    3.20
   6   1  -1   26.10    2.10
   6   1  -1   21.00    3.00
   6   1  -1   23.60    2.70
  -6  -1   1   28.00    2.80
  -6  -1   1   28.30    2.40
  -6  -1   1   30.90    3.70
  -6  -1   1   22.00    3.10
  -6  -1   1   25.20    3.20
   5   1  -1   21.60    2.90
   5   1  -1   15.30    2.30
   5   1  -1   17.80    3.40
   5   1  -1   15.70    1.70
   5   1  -1   21.40    2.50
   5   1  -1   22.00    1.60
  -5  -1   1    8.30    4.30
  -5  -1   1   18.80    1.40
  -5  -1   1   16.70    2.10
  -5  -1   1   13.60    2.30
  -5  -1   1   17.20    2.50
  -5  -1   1   16.80    1.80
  -5  -1   1   19.70    1.50
  -5  -1   1   19.60    2.80
   4   1  -1  212.08    8.60
   4   1  -1  262.17   10.50
   4   1  -1  242.68    9.40
   4   1  -1  260.47    8.30
   4   1  -1  240.08    9.20
   4   1  -1  246.68    9.30
  -4  -1   1  246.28    8.20
  -4  -1   1  245.38    8.30
  -4  -1   1  261.67    9.50
  -4  -1   1  252.17    9.40
  -4  -1   1  243.98   10.90
  -4  -1   1  252.87    8.50
  -4  -1   1  259.27    9.40
  -4  -1   1  259.57    8.90
   3   1  -1 1085.39   35.80
   3   1  -1 1055.99   34.70
   3   1  -1 1028.90   34.60
   3   1  -1 1065.69   34.70
   3   1  -1 1064.79   34.10
   3   1  -1 1087.39   34.00
  -3  -1   1 1110.29   34.70
  -3  -1   1 1059.09   33.90
  -3  -1   1 1101.09   34.70
  -3  -1   1 1102.39   34.40
  -3  -1   1 1055.99   34.00
  -3  -1   1 1110.29   35.80
  -3  -1   1 1063.69   34.80
   1   1  -1  197.38    6.30
   1   1  -1  193.18    7.70
  -1  -1   1  195.18    6.30
  -1  -1   1  161.88    7.50
  -1  -1   1  195.68    6.30
  -1  -1   1  207.58    6.30
  -1   1  -1   11.30    0.90
  -1   1  -1   11.50    0.80
  -1   1  -1   12.60    2.30
  -1   1  -1   11.70    1.20
   1  -1   1   10.70    1.20
   1  -1   1   10.00    0.80
   1  -1   1   11.60    0.90
   1  -1   1   10.90    2.30
   1  -1   1   11.20    0.90
  -2   1  -1  361.56   11.60
  -2   1  -1  347.57   14.50
  -2   1  -1  364.66   11.70
  -2   1  -1  377.26   11.90
  -2   1  -1  323.47   12.50
   2  -1   1  371.96   12.30
   2  -1   1  371.56   11.70
   2  -1   1  361.16   11.60
   2  -1   1  345.57   14.10
  -3   1  -1  602.84   19.90
  -3   1  -1  594.64   20.30
  -3   1  -1  586.94   19.50
  -3   1  -1  647.74   20.20
  -3   1  -1  590.94   20.30
  -3   1  -1  623.94   19.50
   3  -1   1  599.34   22.90
   3  -1   1  623.24   19.70
   3  -1   1  608.34   22.60
   3  -1   1  617.24   20.40
   3  -1   1  607.34   19.60
  -4   1  -1 4110.79  129.69
  -4   1  -1 3961.20  130.69
  -4   1  -1 3953.50  129.99
  -4   1  -1 4242.38  130.59
  -4   1  -1 4263.37  130.89
   4  -1   1 4028.20  130.79
   4  -1   1 4147.69  130.19
   4  -1   1 4347.17  133.39
   4  -1   1 4157.98  133.99
  -5   1  -1    6.90    2.40
  -5   1  -1    6.20    1.10
  -5   1  -1    6.90    1.20
  -5   1  -1    3.90    1.90
  -5   1  -1    9.60    2.30
  -5   1  -1    6.50    1.30
   5  -1   1    8.00    1.40
   5  -1   1    6.50    3.90
   5  -1   1    5.20    4.60
   5  -1   1    6.70    1.40
   5  -1   1    4.40    1.20
  -6   1  -1   94.89    4.10
  -6   1  -1   87.19    6.50
  -6   1  -1   89.79    4.00
  -6   1  -1   92.29    6.20
  -6   1  -1   97.09    3.90
  -6   1  -1   94.49    6.50
   6  -1   1  107.49    6.30
   6  -1   1   84.89    8.80
   6  -1   1   87.89    9.00
   6  -1   1   93.79    4.40
   6  -1   1   94.79    4.40
  -7   1  -1  124.79    7.80
  -7   1  -1  133.69    5.30
  -7   1  -1  113.19    8.10
  -7   1  -1  129.79    4.80
  -7   1  -1  120.79    4.80
   7  -1   1  130.49    5.50
   7  -1   1  139.69   10.30
   7  -1   1  148.39   10.60
   7  -1   1  128.59    5.50
  -8   1  -1  366.76   21.90
  -8   1  -1  454.05   16.50
  -8   1  -1  452.95   15.10
   8  -1   1  444.96   15.10
   8  -1   1  463.15   18.10
   8  -1   1  458.95   18.50
   8  -1   1  456.15   15.00
  -9   1  -1  164.58    8.70
  -9   1  -1  170.78    6.90
  -9   1  -1  151.98   10.50
   9  -1   1  161.68    6.50
   9  -1   1  165.48   11.30
   9  -1   1  169.08    6.40
 -10   1  -1   35.20    5.70
 -10   1  -1   34.50    4.70
 -10   1  -1   26.70    3.00
  10  -1   1   24.10    6.10
 -11   1  -1   65.59    6.60
 -11   1  -1   54.69    7.20
 -11   1  -1   55.39    4.50
  11  -1   1   63.89    8.80
  12   0  -1   56.59    8.20
 -12   0   1   72.39    6.90
 -12   0   1   63.19    8.20
  11   0  -1  577.64   23.40
 -11   0   1  523.95   22.70
 -11   0   1  524.75   20.90
 -11   0   1  557.04   18.80
  10   0  -1  226.58   12.90
 -10   0   1  198.88   12.20
 -10   0   1  230.68   10.70
 -10   0   1  222.18    8.90
   9   0  -1   10.30    4.50
  -9   0   1   12.70    3.20
  -9   0   1   10.80    2.40
   8   0  -1  454.75   18.00
  -8   0   1  468.75   16.70
  -8   0   1  454.45   17.80
  -8   0   1  459.05   15.70
   7   0  -1 1127.89   38.40
   7   0  -1 1122.19   38.30
  -7   0   1 1092.59   38.70
  -7   0   1 1163.58   38.50
  -7   0   1 1208.58   37.60
  -7   0   1 1203.68   36.90
  -7   0   1 1082.59   38.50
   6   0  -1  345.97   13.50
   6   0  -1  354.96   13.60
  -6   0   1  369.36   12.20
  -6   0   1  347.17   13.70
  -6   0   1  366.26   12.70
  -6   0   1  350.76   13.50
  -6   0   1  345.47   13.50
   5   0  -1 3006.30   98.99
   5   0  -1 3038.30   98.89
  -5   0   1 3196.38   98.29
  -5   0   1 3076.99   97.99
  -5   0   1 3126.29   98.99
  -5   0   1 3070.59   98.89
  -5   0   1 3267.57   99.19
   4   0  -1    8.10    1.70
   4   0  -1    8.20    1.70
  -4   0   1    7.80    1.60
  -4   0   1    9.60    1.30
  -4   0   1    8.30    1.60
  -4   0   1    8.20    1.10
  -4   0   1   11.60    2.00
   3   0  -1   40.50    2.50
   3   0  -1   39.00    2.60
  -3   0   1   40.80    2.00
  -3   0   1   39.10    2.10
  -3   0   1   41.00    2.70
  -3   0   1   38.70    2.40
  -3   0   1   36.50    2.40
   2   0  -1  475.95   15.60
   2   0  -1  476.25   16.00
   2   0  -1  479.05   15.80
  -2   0   1  486.85   15.80
  -2   0   1  497.75   15.70
  -2   0   1  513.35   16.00
  -2   0   1  478.95   15.60
  -1   0   1   63.09    2.50
  -1   0  -1  109.69    3.90
  -1   0  -1  107.99    3.80
  -1   0  -1  101.59    3.40
  -1   0  -1  100.89    6.30
  -1   0  -1   91.29    4.20
   1   0   1   97.49    6.10
   1   0   1  107.09    3.90
   1   0   1  100.39    3.80
   1   0   1  104.29    3.90
   1   0   1   99.49    3.90
  -2   0  -1   76.39    3.10
  -2   0  -1   81.49    3.80
  -2   0  -1   79.19    3.60
  -2   0  -1   74.29    3.20
  -2   0  -1   69.59    6.40
  -2   0  -1   66.89    3.60
  -2   0  -1   76.69    2.60
   2   0   1   75.69    3.50
   2   0   1   75.59    3.50
   2   0   1   70.29    3.30
   2   0   1   67.49    6.30
   2   0   1   73.29    3.20
   2   0   1   75.29    2.60
  -3   0  -1 1985.20   65.19
  -3   0  -1 2034.40   68.99
  -3   0  -1 2057.09   65.09
  -3   0  -1 2127.69   65.79
  -3   0  -1 2148.19   65.59
  -3   0  -1 2039.10   64.69
  -3   0  -1 2161.28   65.69
   3   0   1 2139.79   68.99
   3   0   1 2004.60   65.59
   3   0   1 1952.40   64.69
   3   0   1 2058.09   65.19
   3   0   1 2028.20   65.69
  -4   0  -1 1037.20   34.00
  -4   0  -1 1052.79   34.10
  -4   0  -1 1078.99   33.90
  -4   0  -1 1025.20   32.70
  -4   0  -1  977.60   33.00
  -4   0  -1 1019.60   33.20
   4   0   1 1026.90   34.10
   4   0   1 1034.40   33.20
   4   0   1 1054.69   37.30
   4   0   1 1016.40   38.40
  -5   0  -1   28.10    1.90
  -5   0  -1   33.50    4.10
  -5   0  -1   35.10    2.40
  -5   0  -1   36.20    4.10
  -5   0  -1   27.70    3.10
  -5   0  -1   29.60    2.50
   5   0   1   37.00    4.20
   5   0   1   31.40    5.80
   5   0   1   30.40    6.60
   5   0   1   24.00    2.50
  -6   0  -1  595.94   19.80
  -6   0  -1  559.94   23.20
  -6   0  -1  557.64   21.60
  -6   0  -1  652.03   21.90
  -6   0  -1  607.94   19.50
  -6   0  -1  614.04   19.70
   6   0   1  564.04   20.70
   6   0   1  673.03   26.40
   6   0   1  632.54   24.80
   6   0   1  606.24   20.00
   6   0   1  601.34   21.80
  -7   0  -1  228.18   10.90
  -7   0  -1  213.78   10.90
  -7   0  -1  230.38    8.00
  -7   0  -1  229.38    8.10
  -7   0  -1  228.58    8.10
   7   0   1  225.78   13.60
   7   0   1  234.88   14.90
   7   0   1  225.98   10.90
   7   0   1  226.68    8.90
   7   0   1  230.78    8.50
  -8   0  -1  119.29    7.10
  -8   0  -1  116.29    8.50
  -8   0  -1  116.89    4.90
   8   0   1  117.29    5.80
   8   0   1  119.09   11.90
   8   0   1   91.89   10.40
   8   0   1  119.39    5.40
   8   0   1  118.69    9.00
  -9   0  -1   47.70    3.40
  -9   0  -1   53.99    6.60
  -9   0  -1   47.40    4.90
   9   0   1   46.50    6.10
   9   0   1   54.49    4.00
   9   0   1   42.80    5.70
   9   0   1   51.89    4.10
 -10   0  -1  229.68   11.80
 -10   0  -1  249.48   14.00
  10   0   1  252.87   14.20
 -11   0  -1   80.99    8.80
 -11   0  -1   65.99    8.00
  11   0   1   98.99   11.80
  12  -1  -1    4.70    6.30
 -12   1   1   -1.20    3.00
 -12   1   1    0.70    4.80
 -12   1   1  -16.60    6.00
  11  -1  -1  524.95   22.00
 -11   1   1  466.95   21.50
 -11   1   1  510.65   19.40
 -11   1   1  529.35   18.00
  10  -1  -1   31.10    5.30
 -10   1   1   21.60    5.20
 -10   1   1   29.50    3.20
 -10   1   1   31.10    4.10
   9  -1  -1   41.30    5.10
  -9   1   1   36.10    5.10
  -9   1   1   52.89    4.40
  -9   1   1   52.89    5.20
   8  -1  -1  450.25   17.70
  -8   1   1  470.15   16.00
  -8   1   1  458.75   17.80
  -8   1   1  464.55   16.50
   7  -1  -1 1412.26   46.20
   7  -1  -1 1396.06   46.20
  -7   1   1 1319.57   46.20
  -7   1   1 1433.26   45.10
  -7   1   1 1415.16   46.10
  -7   1   1 1333.67   46.60
  -7   1   1 1441.76   44.80
   6  -1  -1 1257.27   42.20
   6  -1  -1 1151.08   42.00
  -6   1   1 1316.77   41.20
  -6   1   1 1301.87   42.00
  -6   1   1 1312.07   41.10
  -6   1   1 1272.27   42.10
  -6   1   1 1336.67   42.60
   5  -1  -1 4606.64  155.68
   5  -1  -1 4838.72  155.98
  -5   1   1 5063.69  155.88
  -5   1   1 5106.89  156.18
  -5   1   1 4993.90  155.08
  -5   1   1 4875.71  155.08
  -5   1   1 5057.49  155.58
   4  -1  -1   15.60    1.90
   4  -1  -1   13.00    1.90
  -4   1   1   16.70    1.80
  -4   1   1   15.40    1.90
  -4   1   1   14.80    1.60
  -4   1   1   17.70    2.10
  -4   1   1   14.50    1.80
   3  -1  -1  227.78    7.40
   3  -1  -1  232.28    7.40
   3  -1  -1  225.58    8.00
   3  -1  -1  226.68    8.40
   3  -1  -1  224.88    8.10
   3  -1  -1  224.08    8.10
  -3   1   1  236.38    7.90
  -3   1   1  233.18    7.70
  -3   1   1  223.08    8.10
  -3   1   1  241.18    8.50
   2  -1  -1 4964.60  156.18
  -2   1   1 4945.01  156.18
   1  -1  -1  591.34   19.10
   1  -1  -1  616.84   19.20
   1  -1  -1  614.04   18.90
   1  -1  -1  588.64   19.20
  -1   1   1  599.14   19.20
  -1   1   1  544.25   19.20
  -1   1   1  604.74   19.00
  -1   1   1  627.74   19.30
  -1   1   1  615.44   20.90
  -1   1   1  600.94   18.90
  -1   1   1  605.44   19.20
   0  -1  -1 3542.25  117.49
   0   1   1 3810.12  117.69
  -1  -1  -1 1061.09   33.20
  -1  -1  -1 1001.90   33.30
  -1  -1  -1 1028.20   33.20
  -1  -1  -1 1049.79   33.40
  -1  -1  -1 1124.19   36.50
   1   1   1 1069.19   33.40
   1   1   1 1023.10   33.20
   1   1   1 1046.40   36.20
   1   1   1 1008.60   33.30
   1   1   1 1033.70   33.20
  -2  -1  -1 2443.86   75.69
  -2  -1  -1 2294.17   75.79
  -2  -1  -1 2449.05   75.99
  -2  -1  -1 2335.97   75.79
  -2  -1  -1 2549.44   79.89
   2   1   1 2345.17   76.09
   2   1   1 2294.97   75.89
   2   1   1 2547.05   79.49
   2   1   1 2378.76   75.69
   2   1   1 2380.36   75.99
  -3  -1  -1 1991.10   64.89
  -3  -1  -1 2084.39   64.69
  -3  -1  -1 2003.20   64.59
  -3  -1  -1 2035.80   64.59
  -3  -1  -1 2071.19   65.19
  -3  -1  -1 2173.08   69.89
   3   1   1 1953.40   65.09
   3   1   1 1961.40   64.79
   3   1   1 2006.50   64.49
   3   1   1 2015.10   65.09
   3   1   1 2120.69   68.79
  -4  -1  -1  173.98    5.60
  -4  -1  -1  171.68    7.30
  -4  -1  -1  170.18    7.60
  -4  -1  -1  181.58    7.10
  -4  -1  -1  169.08    6.70
  -4  -1  -1  169.08   13.00
  -4  -1  -1  141.39    7.70
   4   1   1  167.38    7.60
   4   1   1  181.48   11.30
   4   1   1  176.18    6.50
   4   1   1  164.48    7.40
   4   1   1  168.38    7.00
  -5  -1  -1 5077.99  158.68
  -5  -1  -1 5326.87  158.58
  -5  -1  -1 4940.81  157.58
  -5  -1  -1 4828.62  157.68
  -5  -1  -1 5088.49  158.88
  -5  -1  -1 4885.51  156.78
  -5  -1  -1 4933.61  164.48
   5   1   1 5127.29  157.58
   5   1   1 4884.91  158.78
   5   1   1 5398.56  162.98
   5   1   1 4853.41  158.18
   5   1   1 4800.62  158.58
  -6  -1  -1  249.68    8.30
  -6  -1  -1  263.97   11.20
  -6  -1  -1  250.97    9.20
  -6  -1  -1  251.97    9.30
  -6  -1  -1  239.58   10.60
   6   1   1  243.08   11.20
   6   1   1  248.28    9.30
   6   1   1  268.97   15.30
   6   1   1  248.88   10.80
  -7  -1  -1    0.30    3.30
  -7  -1  -1    7.40    1.90
  -7  -1  -1    2.30    1.70
  -7  -1  -1    3.60    3.10
  -7  -1  -1    1.20    2.50
   7   1   1    1.90    8.90
   7   1   1   -4.40    6.10
   7   1   1    2.40    2.70
   7   1   1    3.20    1.90
   7   1   1    2.70    3.40
  -8  -1  -1   71.69    6.20
  -8  -1  -1   72.39    3.90
  -8  -1  -1   63.89    7.60
  -8  -1  -1   65.89    4.30
   8   1   1   66.79    4.50
   8   1   1   61.09    9.20
   8   1   1   68.69    5.70
   8   1   1   77.89    7.70
   8   1   1   86.99   12.00
  -9  -1  -1    5.50    4.40
  -9  -1  -1    4.90    3.40
   9   1   1    9.00    2.80
   9   1   1   16.20    8.80
   9   1   1   18.20    7.50
   9   1   1   10.00    4.60
   9   1   1   10.70    2.50
 -10  -1  -1   85.09    8.40
 -10  -1  -1   87.19    8.30
  10   1   1   91.19   11.00
  10   1   1   86.29    5.50
  10   1   1   89.29    6.10
 -11  -1  -1  388.36   17.70
 -11  -1  -1  412.96   19.80
  11   1   1  453.75   21.10
  12  -2  -1  117.89   12.60
 -12   2   1  110.19    7.00
 -12   2   1   94.99    9.40
 -12   2   1   99.29    9.10
  11  -2  -1  199.18   12.90
 -11   2   1  185.08    9.60
 -11   2   1  168.98    9.90
 -11   2   1  194.98   12.70
  10  -2  -1   76.29    8.80
 -10   2   1   75.19    5.60
 -10   2   1   81.99    6.40
 -10   2   1   77.89    8.80
   9  -2  -1 1237.88   43.00
  -9   2   1 1292.17   41.50
  -9   2   1 1273.47   41.20
  -9   2   1 1247.68   43.00
   8  -2  -1 1122.09   38.80
  -8   2   1 1139.39   38.70
  -8   2   1 1147.59   37.50
  -8   2   1 1170.48   37.40
   7  -2  -1   30.20    4.10
   7  -2  -1   23.50    3.30
  -7   2   1   22.60    4.00
  -7   2   1   32.60    4.30
  -7   2   1   28.70    3.30
  -7   2   1   33.00    3.20
  -7   2   1   26.20    3.20
   6  -2  -1  377.96   14.90
   6  -2  -1  375.36   14.80
  -6   2   1  381.96   15.00
  -6   2   1  412.56   13.50
  -6   2   1  403.26   14.80
  -6   2   1  406.06   13.80
  -6   2   1  408.86   14.30
   5  -2  -1 1986.10   64.69
   5  -2  -1 2068.29   63.79
   5  -2  -1 1953.00   65.29
   5  -2  -1 1982.00   63.69
   5  -2  -1 1950.60   64.99
   5  -2  -1 2020.20   64.79
  -5   2   1 2098.19   64.59
  -5   2   1 2054.09   65.19
  -5   2   1 2022.70   65.09
  -5   2   1 2083.49   64.19
  -5   2   1 2117.49   65.59
   4  -2  -1  172.78    7.20
   4  -2  -1  172.38    5.90
   4  -2  -1  175.78    6.80
   4  -2  -1  163.68    7.70
   4  -2  -1  177.78    6.00
   4  -2  -1  178.68    6.70
  -4   2   1  191.18    7.30
  -4   2   1  176.58    5.90
  -4   2   1  158.58    7.80
  -4   2   1  183.18    7.00
  -4   2   1  185.18    6.60
  -4   2   1  177.38    6.10
  -4   2   1  164.68    5.80
   3  -2  -1  803.72   26.60
   3  -2  -1  841.32   27.10
   3  -2  -1  802.12   26.70
   3  -2  -1  824.62   28.40
   3  -2  -1  839.32   26.30
  -3   2   1  819.62   26.30
  -3   2   1  852.01   26.70
  -3   2   1  836.62   28.50
  -3   2   1  795.72   26.20
  -3   2   1  819.22   26.10
  -3   2   1  857.61   26.70
   2  -2  -1 6653.53  213.88
  -2   2   1 6849.21  213.98
   1  -2  -1  854.81   27.60
   1  -2  -1  867.31   27.80
   1  -2  -1  851.41   27.70
   1  -2  -1  875.31   27.60
   1  -2  -1  852.01   27.60
  -1   2   1  881.21   27.60
  -1   2   1  887.01   30.80
  -1   2   1  864.81   27.60
  -1   2   1  865.51   27.60
  -1   2   1  856.91   27.70
  -1   2   1  882.41   27.80
   0  -2  -1 2707.63   88.69
   0  -2  -1 2977.60   92.49
   0  -2  -1 2681.53   88.89
   0   2   1 3042.60   92.59
   0   2   1 2717.83   88.79
  -1  -2  -1  524.85   16.80
  -1  -2  -1  505.85   16.30
  -1  -2  -1  510.35   16.80
  -1  -2  -1  530.75   17.00
  -1  -2  -1  503.75   17.00
  -1  -2  -1  492.05   20.70
   1   2   1  528.65   16.80
   1   2   1  510.95   20.70
   1   2   1  510.25   16.90
   1   2   1  521.95   16.90
   1   2   1  503.55   17.00
   1   2   1  501.05   16.30
  -2  -2  -1 3918.81  120.39
  -2  -2  -1 3910.01  124.79
  -2  -2  -1 3794.62  120.09
  -2  -2  -1 3874.41  120.19
  -2  -2  -1 3594.84  119.89
   2   2   1 3752.72  119.99
   2   2   1 4121.09  124.89
   2   2   1 3793.12  120.19
   2   2   1 3650.03  120.19
   2   2   1 3728.93  120.39
  -3  -2  -1 1074.69   33.40
  -3  -2  -1  958.30   33.50
  -3  -2  -1  969.90   33.20
  -3  -2  -1 1092.49   33.70
  -3  -2  -1  975.50   38.50
  -3  -2  -1 1046.60   33.90
   3   2   1 1035.90   33.20
   3   2   1 1060.39   38.40
   3   2   1 1030.10   33.90
   3   2   1 1030.80   33.50
   3   2   1 1035.70   33.70
  -4  -2  -1  116.09   12.40
  -4  -2  -1  135.89    5.70
  -4  -2  -1  138.59    6.00
  -4  -2  -1  132.69    6.70
  -4  -2  -1  124.59    5.90
  -4  -2  -1  131.59    6.50
   4   2   1  144.39    5.70
   4   2   1  136.69    6.80
   4   2   1  135.79    6.70
   4   2   1  133.69   11.30
   4   2   1  125.39    6.10
  -5  -2  -1 1009.90   42.30
  -5  -2  -1 1046.50   34.60
  -5  -2  -1 1086.09   35.60
  -5  -2  -1 1038.20   35.30
  -5  -2  -1 1082.89   34.90
  -5  -2  -1 1047.30   34.40
   5   2   1 1056.99   35.50
   5   2   1 1084.49   34.30
   5   2   1 1051.89   40.40
   5   2   1 1030.30   34.90
   5   2   1 1053.29   35.50
  -6  -2  -1 1630.24   51.49
  -6  -2  -1 1547.15   50.69
  -6  -2  -1 1545.15   60.09
  -6  -2  -1 1551.54   49.99
  -6  -2  -1 1496.35   49.70
   6   2   1 1503.85   51.09
   6   2   1 1572.24   56.39
   6   2   1 1500.25   50.49
   6   2   1 1540.15   51.29
   6   2   1 1565.24   49.70
  -7  -2  -1   63.69    6.10
  -7  -2  -1   68.59    7.00
  -7  -2  -1   79.69    7.20
  -7  -2  -1   75.29    4.60
  -7  -2  -1   67.69    4.90
   7   2   1   72.99    4.80
   7   2   1   66.39    7.00
   7   2   1   73.09    7.20
   7   2   1   79.19   10.40
  -8  -2  -1    4.80    3.90
  -8  -2  -1    9.10    2.40
  -8  -2  -1    4.10    2.10
  -8  -2  -1    5.20    3.30
   8   2   1    5.60   12.10
   8   2   1    3.50    2.60
   8   2   1    7.20    4.40
   8   2   1   10.60    8.60
   8   2   1    0.70    3.80
  -9  -2  -1   15.40    2.20
  -9  -2  -1   22.10    4.50
  -9  -2  -1   22.80    5.40
  -9  -2  -1   21.30    2.30
   9   2   1   14.00   12.30
   9   2   1   17.60    4.00
   9   2   1   13.10    9.00
   9   2   1   22.30    5.50
 -10  -2  -1   -8.80    4.80
 -10  -2  -1   -6.40    3.70
  10   2   1   -3.10    8.40
  10   2   1    1.30    3.10
  10   2   1    5.20    3.90
  10   2   1   -2.40    5.60
  10   2   1   12.30   10.40
 -11  -2  -1  190.78   11.60
 -11  -2  -1  158.08   13.00
  11   2   1  184.68    8.20
  11   2   1  201.88   15.40
  12  -3  -1   29.20    7.00
 -12   3   1   12.40    6.70
 -12   3   1   13.50    4.10
 -12   3   1   22.50    4.80
  11  -3  -1  180.48   12.50
 -11   3   1  169.28    8.90
 -11   3   1  166.58   12.20
 -11   3   1  175.18    9.50
  10  -3  -1  106.29    9.40
 -10   3   1  100.39    6.60
 -10   3   1   98.19    6.50
 -10   3   1   98.09    9.30
   9  -3  -1  433.36   17.70
  -9   3   1  432.96   17.60
  -9   3   1  446.26   15.90
  -9   3   1  466.15   16.10
   8  -3  -1  698.73   25.70
  -8   3   1  752.52   25.60
  -8   3   1  737.63   24.60
  -8   3   1  728.43   24.30
   7  -3  -1    2.10    2.40
   7  -3  -1    3.60    1.00
   7  -3  -1    1.90    2.70
  -7   3   1    2.80    3.20
  -7   3   1    4.50    3.00
  -7   3   1    1.30    1.90
  -7   3   1    2.90    2.20
  -7   3   1    2.50    1.50
   6  -3  -1 1664.93   55.79
   6  -3  -1 1690.53   55.29
   6  -3  -1 1658.53   55.69
   6  -3  -1 1767.02   53.89
   6  -3  -1 1637.74   53.89
   6  -3  -1 1690.93   54.99
  -6   3   1 1746.63   55.59
  -6   3   1 1658.43   55.89
  -6   3   1 1722.93   54.29
  -6   3   1 1807.82   54.89
  -6   3   1 1746.73   56.39
   5  -3  -1 1452.05   54.19
   5  -3  -1 1718.33   54.69
   5  -3  -1 1718.83   56.59
   5  -3  -1 1648.24   54.69
   5  -3  -1 1735.23   53.89
   5  -3  -1 1657.73   55.29
  -5   3   1 1671.53   53.69
  -5   3   1 1840.42   54.59
  -5   3   1 1714.33   53.79
  -5   3   1 1756.52   55.39
  -5   3   1 1700.53   53.79
  -5   3   1 1769.32   56.79
  -5   3   1 1775.62   54.99
   4  -3  -1  491.45   15.70
   4  -3  -1  468.95   16.10
   4  -3  -1  475.15   16.20
   4  -3  -1  470.45   18.80
   4  -3  -1  473.05   16.70
  -4   3   1  493.25   16.40
  -4   3   1  496.15   16.20
  -4   3   1  470.95   19.00
  -4   3   1  474.35   15.60
  -4   3   1  464.45   15.70
  -4   3   1  476.85   15.30
  -4   3   1  488.85   16.70
   3  -3  -1 3227.88  101.79
   3  -3  -1 3160.18   98.19
   3  -3  -1 2999.90   98.09
   3  -3  -1 3075.99   98.19
   3  -3  -1 3097.19   98.69
   3  -3  -1 3101.49   98.39
  -3   3   1 3092.69   98.19
  -3   3   1 3223.08   98.69
  -3   3   1 3159.78  101.69
  -3   3   1 3113.79   98.39
  -3   3   1 3050.19   98.09
  -3   3   1 3134.99   98.29
   2  -3  -1 3428.06  113.19
   2  -3  -1 3982.40  120.09
   2  -3  -1 3574.64  113.29
  -2   3   1 3517.85  113.19
  -2   3   1 3594.74  117.19
  -2   3   1 3529.55  113.29
   1  -3  -1 1736.13   56.79
   1  -3  -1 1597.34   52.29
   1  -3  -1 1611.24   51.99
   1  -3  -1 1634.54   52.19
   1  -3  -1 1684.83   52.49
   1  -3  -1 1619.54   52.19
   1  -3  -1 1618.34   51.79
  -1   3   1 1746.03   56.89
  -1   3   1 1682.43   51.99
  -1   3   1 1602.44   52.09
  -1   3   1 1590.34   52.39
  -1   3   1 1681.93   52.29
  -1   3   1 1632.34   52.19
   0  -3  -1 3239.28   98.79
   0  -3  -1 3202.68  103.39
   0  -3  -1 2955.10   98.49
   0  -3  -1 3167.28   98.19
   0  -3  -1 3020.90   98.39
   0   3   1 3058.39   98.69
   0   3   1 3258.17  103.59
   0   3   1 3205.88   98.59
   0   3   1 3034.10   98.39
  -1  -3  -1  707.13   23.40
  -1  -3  -1  714.43   23.60
  -1  -3  -1  740.03   23.20
  -1  -3  -1  714.33   28.50
  -1  -3  -1  702.03   22.80
  -1  -3  -1  721.63   23.50
   1   3   1  691.33   22.80
   1   3   1  738.33   28.80
   1   3   1  700.73   23.60
   1   3   1  701.73   23.40
   1   3   1  740.73   23.50
  -2  -3  -1 2144.59   71.79
  -2  -3  -1 2018.30   65.99
  -2  -3  -1 2082.59   65.19
  -2  -3  -1 2122.69   65.89
  -2  -3  -1 1998.90   64.89
  -2  -3  -1 1989.90   65.79
  -2  -3  -1 2111.89   66.09
   2   3   1 2066.59   64.99
   2   3   1 2023.50   65.89
   2   3   1 2073.69   71.59
   2   3   1 2082.29   66.09
   2   3   1 2132.99   65.89
   2   3   1 2063.89   66.09
  -3  -3  -1   43.20    3.40
  -3  -3  -1   39.20    3.60
  -3  -3  -1   32.10    7.40
  -3  -3  -1   28.10    2.80
  -3  -3  -1   31.90    2.90
  -3  -3  -1   33.90    2.50
   3   3   1   34.20    3.00
   3   3   1   36.30    6.90
   3   3   1   33.20    3.70
   3   3   1   30.00    3.40
   3   3   1   35.00    3.30
  -4  -3  -1   10.90    2.00
  -4  -3  -1   13.00    2.10
  -4  -3  -1   14.90    2.60
  -4  -3  -1   11.90    2.10
  -4  -3  -1   22.20    8.10
  -4  -3  -1   17.60    3.00
   4   3   1    8.50    2.30
   4   3   1   12.70    2.30
   4   3   1   17.40    3.00
   4   3   1   10.40    1.90
   4   3   1   11.00    6.50
  -5  -3  -1  162.98   16.60
  -5  -3  -1  154.78    6.90
  -5  -3  -1  159.28    8.10
  -5  -3  -1  151.18    7.10
  -5  -3  -1  155.48    7.10
  -5  -3  -1  139.49    8.00
   5   3   1  152.58    8.20
   5   3   1  170.38   14.80
   5   3   1  141.29    7.20
   5   3   1  155.48    8.00
   5   3   1  160.68    6.90
  -6  -3  -1 1052.29   35.70
  -6  -3  -1 1085.69   34.70
  -6  -3  -1 1058.29   34.90
  -6  -3  -1 1044.10   35.00
  -6  -3  -1 1002.20   44.80
  -6  -3  -1 1040.20   34.30
   6   3   1 1079.69   34.30
   6   3   1  995.80   35.70
   6   3   1 1000.70   35.00
   6   3   1 1017.80   42.30
  -7  -3  -1  163.48   18.80
  -7  -3  -1  192.48    8.60
  -7  -3  -1  187.38   10.30
  -7  -3  -1  168.38    9.10
  -7  -3  -1  172.38    8.10
  -7  -3  -1  179.08    9.90
   7   3   1  188.18   10.40
   7   3   1  175.88    9.30
   7   3   1  181.88    8.20
   7   3   1  190.68   10.50
   7   3   1  188.28   17.00
  -8  -3  -1 1119.99   38.80
  -8  -3  -1 1107.49   37.70
  -8  -3  -1 1097.39   36.20
  -8  -3  -1 1035.60   36.70
   8   3   1 1121.29   38.70
   8   3   1 1133.99   39.20
   8   3   1 1118.99   45.60
  -9  -3  -1   62.99    4.80
  -9  -3  -1   63.49    5.60
  -9  -3  -1   49.99    6.60
  -9  -3  -1   65.49    7.70
   9   3   1   75.99    8.20
   9   3   1   62.49    5.80
   9   3   1   68.99   18.50
   9   3   1   69.39   12.70
 -10  -3  -1    4.50    5.30
 -10  -3  -1    3.40    4.00
  10   3   1   24.30   16.30
  10   3   1   -0.50    3.30
  10   3   1   13.80   11.20
  10   3   1    4.60    5.50
  10   3   1    0.20    4.60
  12  -4  -1   63.39    8.10
 -12   4   1   64.29    8.60
 -12   4   1   73.29    7.40
 -12   4   1   59.49    5.70
  11  -4  -1  395.66   18.40
 -11   4   1  408.46   15.50
 -11   4   1  401.46   18.20
  10  -4  -1   29.00    5.10
 -10   4   1   21.30    5.20
 -10   4   1   26.40    3.50
 -10   4   1   24.20    3.90
   9  -4  -1   56.39    6.90
  -9   4   1   50.59    4.30
  -9   4   1   53.69    5.10
  -9   4   1   47.10    5.00
   8  -4  -1   10.20    1.40
   8  -4  -1    7.90    1.30
   8  -4  -1    8.30    3.10
  -8   4   1    8.90    1.90
  -8   4   1    9.60    2.50
  -8   4   1    2.40    4.40
  -8   4   1    4.50    2.90
   7  -4  -1   34.50    4.30
   7  -4  -1   33.60    5.00
   7  -4  -1   31.90    2.60
   7  -4  -1   37.40    4.70
   7  -4  -1   32.60    2.60
  -7   4   1   40.40    4.00
  -7   4   1   35.90    2.70
  -7   4   1   37.00    5.80
  -7   4   1   30.40    3.90
   6  -4  -1 1433.46   44.90
   6  -4  -1 1397.96   45.80
   6  -4  -1 1415.56   48.70
   6  -4  -1 1374.46   46.50
   6  -4  -1 1358.06   45.90
  -6   4   1 1421.96   44.70
  -6   4   1 1392.26   44.80
  -6   4   1 1457.75   49.10
  -6   4   1 1405.26   46.20
  -6   4   1 1376.86   46.70
  -6   4   1 1472.65   45.70
  -6   4   1 1406.26   44.80
   5  -4  -1 4235.08  132.19
   5  -4  -1 4328.87  136.39
   5  -4  -1 4113.49  132.69
   5  -4  -1 4092.29  132.69
  -5   4   1 4008.20  131.99
  -5   4   1 4310.57  132.69
  -5   4   1 4315.17  133.39
  -5   4   1 4341.57  136.49
  -5   4   1 4174.58  132.19
  -5   4   1 4164.28  132.89
  -5   4   1 4141.59  131.69
   4  -4  -1 1650.43   53.59
   4  -4  -1 1732.63   53.49
   4  -4  -1 1565.54   53.29
   4  -4  -1 1661.43   54.09
   4  -4  -1 1654.43   53.79
   4  -4  -1 1671.93   57.89
  -4   4   1 1696.43   58.09
  -4   4   1 1762.92   53.69
  -4   4   1 1622.34   53.49
  -4   4   1 1725.33   53.79
  -4   4   1 1690.83   53.39
  -4   4   1 1711.83   54.19
   3  -4  -1 5209.68  169.28
   3  -4  -1 5462.45  173.98
   3  -4  -1 5223.28  169.18
  -3   4   1 5394.36  173.98
  -3   4   1 5485.75  169.18
  -3   4   1 5508.15  169.38
   2  -4  -1   13.90    0.90
   2  -4  -1   18.90    2.00
   2  -4  -1   10.20    1.40
   2  -4  -1   12.90    1.70
   2  -4  -1   13.10    1.50
  -2   4   1   14.50    1.80
  -2   4   1   22.50    6.00
  -2   4   1   14.60    1.60
  -2   4   1   17.30    1.70
  -2   4   1   12.90    1.60
   1  -4  -1   20.00    1.90
   1  -4  -1   21.00    1.40
   1  -4  -1   20.80    1.60
   1  -4  -1   20.60    2.00
   1  -4  -1   19.30    5.60
   1  -4  -1   19.40    2.40
   1  -4  -1   18.60    2.20
  -1   4   1   17.40    2.00
  -1   4   1   19.70    1.80
  -1   4   1   15.00    5.30
  -1   4   1   19.60    2.00
  -1   4   1   19.20    1.50
  -1   4   1   20.80    2.20
   0  -4  -1 3109.59   96.29
   0  -4  -1 3023.30   95.89
   0  -4  -1 3008.20   95.99
   0  -4  -1 2946.61   95.49
   0  -4  -1 3047.09   95.49
   0  -4  -1 3032.90  101.89
   0   4   1 3077.99  102.29
   0   4   1 3108.29   96.09
   0   4   1 3004.90   95.49
   0   4   1 3098.49   96.29
   0   4   1 2935.81   95.79
  -1  -4  -1  243.88    9.30
  -1  -4  -1  266.27    9.60
  -1  -4  -1  263.67    9.00
  -1  -4  -1  251.27   15.50
  -1  -4  -1  255.87    8.60
  -1  -4  -1  253.77    9.40
   1   4   1  250.37    9.30
   1   4   1  252.07    8.60
   1   4   1  244.28    9.30
   1   4   1  242.58    9.50
   1   4   1  248.38   15.50
  -2  -4  -1 1469.05   47.90
  -2  -4  -1 1561.04   48.80
  -2  -4  -1 1581.24   49.20
  -2  -4  -1 1536.95   48.90
  -2  -4  -1 1512.15   47.90
  -2  -4  -1 1562.94   49.10
  -2  -4  -1 1510.75   55.79
   2   4   1 1476.25   48.00
   2   4   1 1503.55   48.90
   2   4   1 1583.04   56.39
   2   4   1 1494.25   49.00
   2   4   1 1438.66   49.10
  -3  -4  -1  177.98    6.60
  -3  -4  -1  181.68    5.90
  -3  -4  -1  184.38    7.90
  -3  -4  -1  155.78   14.10
  -3  -4  -1  180.98    7.50
  -3  -4  -1  172.28    7.30
  -3  -4  -1  178.68    7.50
   3   4   1  172.98    7.80
   3   4   1  168.38    7.70
   3   4   1  168.98   14.00
   3   4   1  170.98    7.70
   3   4   1  171.48    7.30
  -4  -4  -1  501.75   16.70
  -4  -4  -1  466.45   17.10
  -4  -4  -1  469.85   25.50
  -4  -4  -1  485.05   17.20
  -4  -4  -1  503.55   17.30
  -4  -4  -1  505.25   18.00
  -4  -4  -1  490.25   17.60
   4   4   1  493.85   25.70
   4   4   1  481.45   17.70
   4   4   1  488.05   18.00
   4   4   1  473.25   17.50
   4   4   1  491.35   17.10
  -5  -4  -1 1408.36   46.00
  -5  -4  -1 1406.66   45.70
  -5  -4  -1 1432.56   46.90
  -5  -4  -1 1395.46   55.59
  -5  -4  -1 1452.65   47.80
  -5  -4  -1 1417.36   46.10
  -5  -4  -1 1372.66   45.90
   5   4   1 1422.76   47.00
   5   4   1 1397.46   46.80
   5   4   1 1345.37   54.29
   5   4   1 1362.56   46.30
   5   4   1 1446.56   45.90
  -6  -4  -1  224.78   10.80
  -6  -4  -1  218.78    9.50
  -6  -4  -1  204.58    9.10
  -6  -4  -1  210.38    9.50
  -6  -4  -1  178.38   20.70
   6   4   1  208.38   10.70
   6   4   1  199.78    9.80
   6   4   1  186.08   20.50
   6   4   1  212.68   12.80
   6   4   1  211.78    9.10
  -7  -4  -1  547.35   21.40
  -7  -4  -1  543.65   20.40
  -7  -4  -1  529.65   20.20
  -7  -4  -1  529.05   19.40
  -7  -4  -1  495.75   33.20
  -7  -4  -1  550.54   19.90
   7   4   1  572.64   21.40
   7   4   1  547.35   21.40
   7   4   1  536.35   20.40
   7   4   1  579.74   30.20
  -8  -4  -1  505.65   20.70
  -8  -4  -1  515.15   19.70
  -8  -4  -1  462.15   34.70
  -8  -4  -1  500.35   18.40
  -8  -4  -1  514.75   18.80
   8   4   1  512.25   20.00
   8   4   1  551.54   21.40
   8   4   1  500.85   18.50
   8   4   1  513.55   21.00
   8   4   1  460.45   28.80
  -9  -4  -1   49.80    6.10
  -9  -4  -1   52.89    6.00
  -9  -4  -1   73.19    8.00
  -9  -4  -1   62.19    5.60
   9   4   1   66.19    6.50
   9   4   1   91.29   10.30
   9   4   1   63.99    8.00
   9   4   1   69.49   14.60
 -10  -4  -1   -1.90    3.00
 -10  -4  -1   19.40    5.10
 -10  -4  -1  -16.70    5.40
 -10  -4  -1   -0.60    2.70
  10   4   1    1.70    3.80
  10   4   1  -11.00   14.30
  10   4   1  -13.50   21.90
  12  -5  -1   41.90    7.40
 -12   5   1   58.89    8.00
 -12   5   1   53.99    5.00
 -12   5   1   44.80    5.50
  11  -5  -1  422.96   19.00
 -11   5   1  432.46   19.00
 -11   5   1  426.96   16.90
  10  -5  -1  443.26   18.50
 -10   5   1  429.06   18.10
 -10   5   1  439.86   15.60
   9  -5  -1  471.35   15.90
   9  -5  -1  471.95   18.90
   9  -5  -1  487.65   15.90
  -9   5   1  493.15   17.80
  -9   5   1  504.25   18.60
  -9   5   1  482.45   16.70
   8  -5  -1   82.29    9.20
   8  -5  -1   93.99    6.70
   8  -5  -1   94.69    6.60
   8  -5  -1   92.29    4.50
   8  -5  -1   84.69    4.30
  -8   5   1   68.69    7.50
  -8   5   1   92.59    4.50
  -8   5   1   84.59   10.50
  -8   5   1   94.59    5.90
   7  -5  -1  594.14   21.30
   7  -5  -1  632.24   20.10
   7  -5  -1  580.94   25.00
   7  -5  -1  626.94   21.30
  -7   5   1  592.34   25.60
  -7   5   1  556.34   21.50
  -7   5   1  624.54   21.50
  -7   5   1  616.64   19.70
  -7   5   1  598.34   20.00
  -7   5   1  609.14   19.90
   6  -5  -1 1043.50   38.70
   6  -5  -1  945.01   33.20
   6  -5  -1 1052.39   34.60
   6  -5  -1 1027.00   33.90
   6  -5  -1 1025.00   33.90
   6  -5  -1 1064.79   33.20
  -6   5   1 1019.70   34.00
  -6   5   1  978.50   38.50
  -6   5   1 1075.29   33.80
  -6   5   1 1032.80   32.50
  -6   5   1  989.40   34.70
  -6   5   1 1037.20   33.30
  -6   5   1  995.50   33.00
   5  -5  -1  730.03   24.70
   5  -5  -1  696.23   24.10
   5  -5  -1  724.03   24.60
   5  -5  -1  752.12   24.30
   5  -5  -1  723.53   25.20
   5  -5  -1  720.23   29.90
  -5   5   1  753.42   24.70
  -5   5   1  750.12   30.20
  -5   5   1  732.13   24.20
  -5   5   1  739.53   25.30
  -5   5   1  765.02   24.40
   4  -5  -1  798.02   26.80
   4  -5  -1  815.52   26.30
   4  -5  -1  823.12   26.40
   4  -5  -1  770.72   32.00
   4  -5  -1  781.82   26.20
   4  -5  -1  789.62   26.50
  -4   5   1  808.22   26.20
  -4   5   1  786.52   26.40
  -4   5   1  770.82   32.00
  -4   5   1  821.82   26.90
  -4   5   1  818.02   26.50
   3  -5  -1 2766.12   89.29
   3  -5  -1 3018.20   96.89
   3  -5  -1 2688.13   89.09
   3  -5  -1 2771.82   89.29
   3  -5  -1 2918.31   89.39
   3  -5  -1 2675.93   88.89
  -3   5   1 2860.41   89.39
  -3   5   1 2781.72   89.09
  -3   5   1 2823.22   89.39
  -3   5   1 2803.52   89.19
  -3   5   1 2872.91   95.79
  -3   5   1 2829.12   89.29
   2  -5  -1  193.08    7.20
   2  -5  -1  193.48    7.10
   2  -5  -1  187.68    6.30
   2  -5  -1  180.48    7.30
   2  -5  -1  196.18   13.80
   2  -5  -1  190.48    7.60
  -2   5   1  190.98   13.70
  -2   5   1  188.68    7.60
  -2   5   1  183.38    7.20
  -2   5   1  183.58    7.20
  -2   5   1  191.08    7.40
  -2   5   1  189.08    7.10
   1  -5  -1 1454.55   46.50
   1  -5  -1 1439.86   53.49
   1  -5  -1 1447.66   46.90
   1  -5  -1 1468.35   45.90
   1  -5  -1 1432.96   46.60
   1  -5  -1 1409.36   46.30
  -1   5   1 1422.16   46.50
  -1   5   1 1430.66   46.30
  -1   5   1 1458.75   46.70
  -1   5   1 1454.75   45.90
  -1   5   1 1438.96   46.90
  -1   5   1 1539.25   54.09
   0  -5  -1 1685.63   54.59
   0  -5  -1 1676.93   54.09
   0  -5  -1 1783.42   54.99
   0  -5  -1 1694.03   61.79
   0  -5  -1 1707.13   54.09
   0  -5  -1 1714.63   54.59
   0   5   1 1700.13   54.69
   0   5   1 1773.02   62.49
   0   5   1 1672.73   54.49
   0   5   1 1656.13   54.89
   0   5   1 1670.53   54.09
  -1  -5  -1 1204.68   40.40
  -1  -5  -1 1265.97   40.00
  -1  -5  -1 1276.57   40.00
  -1  -5  -1 1298.47   40.80
  -1  -5  -1 1278.77   40.50
  -1  -5  -1 1238.78   39.60
  -1  -5  -1 1237.78   48.20
   1   5   1 1186.38   40.30
   1   5   1 1242.28   39.60
   1   5   1 1259.17   40.50
   1   5   1 1224.88   40.70
   1   5   1 1173.38   48.10
  -2  -5  -1  371.16   13.00
  -2  -5  -1  369.26   12.10
  -2  -5  -1  362.16   12.90
  -2  -5  -1  350.86   13.10
  -2  -5  -1  367.06   13.50
  -2  -5  -1  368.46   13.40
  -2  -5  -1  351.26   21.20
   2   5   1  354.16   12.20
   2   5   1  358.76   13.60
   2   5   1  368.16   13.20
   2   5   1  403.86   22.20
   2   5   1  349.47   13.30
  -3  -5  -1  246.08    8.30
  -3  -5  -1  242.78    9.80
  -3  -5  -1  245.58   10.10
  -3  -5  -1  252.67   10.40
  -3  -5  -1  248.18    8.60
  -3  -5  -1  223.78   18.60
  -3  -5  -1  237.68    9.90
  -3  -5  -1  250.97    9.70
   3   5   1  253.67    9.80
   3   5   1  245.68   10.30
   3   5   1  238.48   10.20
   3   5   1  257.77    8.80
   3   5   1  240.68   18.30
  -4  -5  -1  635.94   20.50
  -4  -5  -1  661.53   22.50
  -4  -5  -1  616.84   31.80
  -4  -5  -1  637.74   22.20
  -4  -5  -1  595.64   22.50
  -4  -5  -1  613.84   22.10
  -4  -5  -1  662.23   23.10
  -4  -5  -1  652.43   21.40
   4   5   1  658.93   32.10
   4   5   1  677.13   22.30
   4   5   1  666.53   23.10
   4   5   1  641.24   22.70
  -5  -5  -1 1068.89   35.20
  -5  -5  -1 1066.99   35.30
  -5  -5  -1 1045.00   35.30
  -5  -5  -1 1095.29   36.30
  -5  -5  -1 1057.99   34.70
  -5  -5  -1 1011.70   45.90
   5   5   1 1055.69   45.40
   5   5   1 1017.30   35.70
   5   5   1 1041.20   35.10
   5   5   1 1063.89   36.30
  -6  -5  -1  166.28    8.40
  -6  -5  -1  171.28    8.30
  -6  -5  -1  165.48    8.60
  -6  -5  -1  159.28    8.40
  -6  -5  -1  143.39   19.10
  -6  -5  -1  180.18   10.10
   6   5   1  167.88   10.10
   6   5   1  157.58    9.30
   6   5   1  171.88   19.30
   6   5   1  163.78    9.10
  -7  -5  -1  642.94   22.80
  -7  -5  -1  613.44   23.90
  -7  -5  -1  625.14   37.40
  -7  -5  -1  604.64   22.10
  -7  -5  -1  637.94   22.80
  -7  -5  -1  582.64   22.70
   7   5   1  636.54   24.10
   7   5   1  616.44   22.20
   7   5   1  622.14   23.30
   7   5   1  668.23   35.10
  -8  -5  -1   38.90    4.50
  -8  -5  -1   30.60   18.10
  -8  -5  -1   43.20    5.00
  -8  -5  -1   44.40    5.30
  -8  -5  -1   28.40    6.10
  -8  -5  -1   41.00    6.00
   8   5   1   26.70   13.40
   8   5   1   53.79    6.30
   8   5   1   39.00    4.50
   8   5   1   33.20    6.20
  -9  -5  -1   18.50    3.80
  -9  -5  -1   17.40    4.60
  -9  -5  -1   22.20    6.50
  -9  -5  -1   27.00   21.00
  -9  -5  -1   19.20    4.80
   9   5   1   20.20    4.40
   9   5   1   16.90    7.00
   9   5   1   22.60   14.90
   9   5   1   19.60    5.80
 -10  -5  -1    1.00    4.00
 -10  -5  -1    1.60    6.90
  10   5   1   29.60   26.00
  10   5   1   11.50    4.50
  12  -6  -1   41.50    7.30
 -12   6   1   56.19    5.70
 -12   6   1   42.30    5.90
 -12   6   1   51.49    7.60
  11  -6  -1  196.78   12.70
 -11   6   1  182.68   10.30
 -11   6   1  171.98   12.20
 -11   6   1  191.58    8.40
  10  -6  -1  169.08   10.70
 -10   6   1  164.38    7.10
 -10   6   1  156.98    9.00
 -10   6   1  133.39    9.80
   9  -6  -1  840.42   29.70
   9  -6  -1  885.91   27.40
   9  -6  -1  832.42   31.60
   9  -6  -1  876.51   29.60
   9  -6  -1  800.72   27.30
  -9   6   1  855.21   27.30
  -9   6   1  737.83   38.20
   8  -6  -1 1062.29   39.70
   8  -6  -1 1032.20   35.30
   8  -6  -1 1022.40   35.20
   8  -6  -1  932.21   34.10
   8  -6  -1 1107.99   33.80
  -8   6   1 1036.30   33.50
  -8   6   1 1036.10   33.60
  -8   6   1 1038.50   33.20
  -8   6   1  951.60   35.40
  -8   6   1 1096.69   34.90
  -8   6   1 1100.29   40.60
   7  -6  -1  462.45   17.00
   7  -6  -1  495.35   18.10
   7  -6  -1  486.15   23.90
   7  -6  -1  488.45   18.00
   7  -6  -1  515.15   17.10
  -7   6   1  509.75   17.00
  -7   6   1  501.15   17.10
  -7   6   1  509.25   17.90
  -7   6   1  498.15   16.10
  -7   6   1  491.85   24.30
  -7   6   1  493.65   16.20
   6  -6  -1  374.46   20.60
   6  -6  -1  374.06   13.90
   6  -6  -1  364.26   13.70
   6  -6  -1  386.46   13.30
   6  -6  -1  360.76   13.00
  -6   6   1  374.16   13.70
  -6   6   1  358.76   13.00
  -6   6   1  345.07   20.10
  -6   6   1  374.56   13.30
   5  -6  -1   60.79    4.50
   5  -6  -1   62.89    4.20
   5  -6  -1   53.69    3.80
   5  -6  -1   68.39   10.30
   5  -6  -1   63.79    4.20
  -5   6   1   56.99    4.40
  -5   6   1   61.79    4.20
  -5   6   1   63.69    5.10
  -5   6   1   61.09    3.90
  -5   6   1   61.29    9.60
   4  -6  -1 1238.58   41.10
   4  -6  -1 1205.78   48.20
   4  -6  -1 1256.67   41.00
   4  -6  -1 1267.17   41.40
   4  -6  -1 1359.96   41.40
  -4   6   1 1303.47   41.30
  -4   6   1 1279.17   41.60
  -4   6   1 1219.18   41.30
  -4   6   1 1241.78   48.60
  -4   6   1 1295.87   41.20
   3  -6  -1 1343.07   45.40
   3  -6  -1 1376.36   45.50
   3  -6  -1 1385.66   44.20
   3  -6  -1 1492.95   45.80
  -3   6   1 1442.46   45.50
  -3   6   1 1448.85   45.50
  -3   6   1 1372.96   45.40
  -3   6   1 1333.27   45.70
  -3   6   1 1458.95   53.69
  -3   6   1 1421.86   45.50
   2  -6  -1   31.00    3.00
   2  -6  -1   30.50    3.50
   2  -6  -1   13.30    7.70
   2  -6  -1   30.40    3.20
   2  -6  -1   30.00    1.90
  -2   6   1   30.20    3.20
  -2   6   1   31.20    2.90
  -2   6   1   27.80    2.50
  -2   6   1   29.10    3.40
  -2   6   1   26.90    3.00
  -2   6   1   19.90    7.40
   1  -6  -1 2470.45   87.79
   1  -6  -1 2423.06   79.09
   1  -6  -1 2535.35   79.89
   1  -6  -1 2463.05   79.49
   1  -6  -1 2492.25   78.59
   1  -6  -1 2525.95   79.39
  -1   6   1 2548.74   79.59
  -1   6   1 2457.15   79.79
  -1   6   1 2499.65   78.59
  -1   6   1 2376.76   79.29
  -1   6   1 2485.75   79.09
  -1   6   1 2649.93   88.79
   0  -6  -1 3795.12  120.19
   0  -6  -1 3948.60  129.89
   0  -6  -1 3706.73  120.29
   0  -6  -1 3695.43  120.89
   0  -6  -1 4013.80  121.39
   0  -6  -1 3762.52  120.79
   0   6   1 4123.59  130.89
   0   6   1 3693.23  121.19
   0   6   1 3910.51  121.09
   0   6   1 3722.23  120.29
   0   6   1 3649.14  120.69
  -1  -6  -1   33.70    4.00
  -1  -6  -1   33.10    2.60
  -1  -6  -1   31.50    3.00
  -1  -6  -1   41.00    3.20
  -1  -6  -1   38.40    3.80
  -1  -6  -1   38.40    3.60
  -1  -6  -1   37.20    9.90
   1   6   1   43.10   10.10
   1   6   1   32.50    3.60
   1   6   1   35.70    3.70
   1   6   1   35.80    2.80
   1   6   1   35.60    4.10
  -2  -6  -1 3675.23  121.19
  -2  -6  -1 3531.65  111.39
  -2  -6  -1 3602.24  111.29
  -2  -6  -1 3492.75  110.59
  -2  -6  -1 3386.16  109.89
  -2  -6  -1 3438.36  110.99
  -2  -6  -1 3556.34  110.79
   2   6   1 3482.85  121.09
   2   6   1 3442.76  111.39
   2   6   1 3380.86  110.99
   2   6   1 3438.06  109.99
   2   6   1 3492.95  111.09
  -3  -6  -1   92.99    6.20
  -3  -6  -1   89.69    5.40
  -3  -6  -1   92.29    5.80
  -3  -6  -1   89.29    5.60
  -3  -6  -1   94.89   14.10
  -3  -6  -1   90.19    3.90
  -3  -6  -1   92.59    5.90
   3   6   1   88.79    4.50
   3   6   1   83.19    6.10
   3   6   1   92.69    6.00
   3   6   1   84.99    5.50
   3   6   1   94.79   13.90
  -4  -6  -1  237.18   22.80
  -4  -6  -1  263.37    8.80
  -4  -6  -1  271.77   10.80
  -4  -6  -1  243.38   11.10
  -4  -6  -1  265.97   11.60
  -4  -6  -1  259.47   11.10
  -4  -6  -1  258.57   10.90
   4   6   1  238.88   13.30
   4   6   1  258.57   11.50
   4   6   1  277.87   11.00
   4   6   1  281.67   22.50
  -5  -6  -1   16.30    3.20
  -5  -6  -1   23.30    3.30
  -5  -6  -1   20.90    5.20
  -5  -6  -1   17.40    3.40
  -5  -6  -1   13.40   12.10
  -5  -6  -1   20.80    2.70
   5   6   1   19.10    4.40
   5   6   1   19.20    3.60
   5   6   1   30.60   12.70
   5   6   1   16.10    3.30
  -6  -6  -1   67.49    5.70
  -6  -6  -1   68.79    6.50
  -6  -6  -1   79.19    6.50
  -6  -6  -1   70.29    8.10
  -6  -6  -1   69.99    6.40
  -6  -6  -1   74.59   16.10
   6   6   1   80.49    8.10
   6   6   1   51.09    6.00
   6   6   1   83.69   15.80
   6   6   1   55.59    7.00
  -7  -6  -1  114.19    8.10
  -7  -6  -1  115.59   10.10
  -7  -6  -1  107.99    8.30
  -7  -6  -1  127.09    8.60
  -7  -6  -1  130.99    8.30
  -7  -6  -1  104.19   20.70
   7   6   1  123.69    9.30
   7   6   1   80.39   16.90
   7   6   1  126.09   10.40
   7   6   1  120.19    7.80
  -8  -6  -1  284.27   36.10
  -8  -6  -1  344.07   15.50
  -8  -6  -1  340.17   15.60
  -8  -6  -1  340.67   16.90
  -8  -6  -1  360.56   14.70
  -8  -6  -1  362.86   15.30
   8   6   1  324.67   16.50
   8   6   1  342.67   14.80
   8   6   1  338.27   30.90
   8   6   1  377.96   17.60
  -9  -6  -1  140.39   10.90
  -9  -6  -1  146.39   10.00
  -9  -6  -1  122.09   11.90
   9   6   1  153.98    9.60
   9   6   1  159.98   14.20
   9   6   1   73.39   20.20
   9   6   1  144.29   14.20
  12  -7  -1  311.87   16.40
 -12   7   1  277.27   13.90
 -12   7   1  296.37   16.50
  11  -7  -1   75.19    7.70
 -11   7   1   56.29    7.00
 -11   7   1   49.40    6.00
 -11   7   1   74.69    4.90
 -11   7   1   69.09    5.50
  10  -7  -1   21.50    2.70
  10  -7  -1   26.20    2.90
  10  -7  -1   24.70    5.20
  10  -7  -1   10.10    7.50
 -10   7   1   21.70    2.70
 -10   7   1   30.50    3.50
 -10   7   1   23.10    4.40
   9  -7  -1 1396.46   45.80
   9  -7  -1 1292.57   43.70
   9  -7  -1 1401.66   43.90
   9  -7  -1 1373.46   45.60
   9  -7  -1 1394.16   50.59
  -9   7   1 1292.17   43.10
  -9   7   1 1349.47   43.70
  -9   7   1 1342.57   43.10
  -9   7   1 1334.17   43.40
  -9   7   1 1357.06   45.10
  -9   7   1 1376.66   51.49
   8  -7  -1  534.45   20.60
   8  -7  -1  590.84   19.70
   8  -7  -1  537.85   27.70
   8  -7  -1  578.54   20.80
   8  -7  -1  578.84   21.00
  -8   7   1  586.34   19.70
  -8   7   1  592.14   29.00
  -8   7   1  547.55   18.30
  -8   7   1  556.74   22.70
  -8   7   1  582.24   19.40
   7  -7  -1   11.30    3.00
   7  -7  -1    9.10    2.40
   7  -7  -1    4.90    8.70
   7  -7  -1    9.50    2.90
   7  -7  -1    6.80    2.20
  -7   7   1   15.20    8.80
  -7   7   1    8.10    2.30
  -7   7   1    8.00    2.30
  -7   7   1    5.50    2.60
   6  -7  -1    8.90    2.30
   6  -7  -1    8.10    8.20
   6  -7  -1    9.10    2.20
   6  -7  -1    8.20    2.70
   6  -7  -1   12.50    2.50
  -6   7   1    5.10    8.40
  -6   7   1   10.60    2.70
  -6   7   1    4.40    3.10
  -6   7   1   10.90    2.10
  -6   7   1    7.30    2.40
   5  -7  -1    6.50    2.10
   5  -7  -1    4.30    2.10
   5  -7  -1    9.90    2.20
   5  -7  -1   -0.50    7.70
   5  -7  -1    6.20    2.10
  -5   7   1    3.50    2.20
  -5   7   1    3.20    2.40
  -5   7   1    6.90    1.90
  -5   7   1   15.10    8.70
  -5   7   1    4.90    2.20
   4  -7  -1 1025.70   35.20
   4  -7  -1 1090.79   35.10
   4  -7  -1  971.90   44.00
   4  -7  -1 1031.80   34.60
   4  -7  -1 1096.69   35.20
  -4   7   1 1042.60   35.10
  -4   7   1 1094.19   35.00
  -4   7   1 1073.79   35.00
  -4   7   1 1051.89   34.80
  -4   7   1 1051.49   35.10
  -4   7   1 1098.59   47.10
   3  -7  -1 2326.47   83.39
   3  -7  -1 2338.27   74.29
   3  -7  -1 2457.05   74.79
   3  -7  -1 2269.07   72.89
   3  -7  -1 2276.87   74.39
  -3   7   1 2084.39   74.09
  -3   7   1 2334.87   74.69
  -3   7   1 2392.46   84.19
  -3   7   1 2369.46   74.49
  -3   7   1 2340.77   74.09
  -3   7   1 2369.36   74.29
   2  -7  -1  269.97    9.00
   2  -7  -1  253.37   10.30
   2  -7  -1  265.87   10.70
   2  -7  -1  256.67   10.00
   2  -7  -1  233.58   18.80
  -2   7   1  304.67   20.10
  -2   7   1  267.27   10.00
  -2   7   1  242.28   10.50
  -2   7   1  274.17    9.60
  -2   7   1  271.57   10.50
  -2   7   1  263.77   10.20
   1  -7  -1 1413.16   56.69
   1  -7  -1 1471.95   47.70
   1  -7  -1 1461.65   47.20
   1  -7  -1 1460.15   47.30
   1  -7  -1 1404.86   46.70
   1  -7  -1 1483.95   46.30
  -1   7   1 1523.75   57.99
  -1   7   1 1411.06   47.10
  -1   7   1 1473.05   46.80
  -1   7   1 1442.96   46.10
  -1   7   1 1427.66   47.60
  -1   7   1 1447.46   47.40
   0  -7  -1  439.06   15.80
   0  -7  -1  395.76   24.70
   0  -7  -1  418.36   15.30
   0  -7  -1  422.06   14.50
   0  -7  -1  423.36   14.50
   0  -7  -1  414.16   15.10
   0   7   1  402.16   15.00
   0   7   1  416.06   15.40
   0   7   1  452.35   26.10
   0   7   1  415.56   14.50
   0   7   1  413.56   15.70
  -1  -7  -1 1657.73   53.79
  -1  -7  -1 1670.83   53.09
  -1  -7  -1 1689.93   54.19
  -1  -7  -1 1671.03   53.09
  -1  -7  -1 1635.14   53.69
  -1  -7  -1 1604.84   52.69
  -1  -7  -1 1597.44   64.09
   1   7   1 1736.23   53.99
   1   7   1 1616.64   53.59
   1   7   1 1698.93   65.19
   1   7   1 1614.54   52.79
   1   7   1 1615.34   54.09
  -2  -7  -1 4025.60  129.99
  -2  -7  -1 4142.59  129.69
  -2  -7  -1 4137.19  130.29
  -2  -7  -1 4128.09  130.49
  -2  -7  -1 4400.56  142.19
  -2  -7  -1 4084.09  129.59
  -2  -7  -1 3948.51  128.79
   2   7   1 4055.69  130.09
   2   7   1 4163.68  130.29
   2   7   1 3951.40  130.49
   2   7   1 3955.90  128.99
   2   7   1 4158.78  142.19
  -3  -7  -1  372.46   27.30
  -3  -7  -1  379.96   14.90
  -3  -7  -1  388.46   13.30
  -3  -7  -1  392.86   15.50
  -3  -7  -1  389.36   15.10
  -3  -7  -1  409.96   15.40
  -3  -7  -1  395.06   14.70
   3   7   1  407.76   15.20
   3   7   1  398.56   15.60
   3   7   1  371.96   15.50
   3   7   1  406.46   13.90
   3   7   1  406.26   27.70
  -4  -7  -1  274.17   11.70
  -4  -7  -1  246.68   25.30
  -4  -7  -1  248.98    8.80
  -4  -7  -1  266.17   11.30
  -4  -7  -1  260.47   13.40
  -4  -7  -1  251.77   11.20
   4   7   1  244.18   11.80
   4   7   1  239.98   24.70
   4   7   1  245.48   11.30
   4   7   1  256.77   11.90
  -5  -7  -1    9.70    3.80
  -5  -7  -1   11.80   14.40
  -5  -7  -1    9.20    3.20
  -5  -7  -1    8.00    2.90
  -5  -7  -1   11.20    3.70
   5   7   1    6.50    3.00
   5   7   1   12.60    4.20
   5   7   1   16.90   13.60
   5   7   1   12.00    3.90
  -6  -7  -1    8.10    3.50
  -6  -7  -1    8.10    3.70
  -6  -7  -1   11.90    5.00
  -6  -7  -1   15.50   15.40
  -6  -7  -1    7.50    3.70
   6   7   1    2.40    4.20
   6   7   1    2.90    3.90
   6   7   1    8.10    3.20
   6   7   1   -5.30   13.20
  -7  -7  -1  200.08   10.90
  -7  -7  -1  188.28   10.80
  -7  -7  -1  192.38   10.80
  -7  -7  -1  125.49   24.50
  -7  -7  -1  180.88   11.90
   7   7   1  185.38   11.90
   7   7   1  199.48   10.40
   7   7   1  190.38   12.80
   7   7   1  153.08   22.10
  -8  -7  -1  337.07   16.70
  -8  -7  -1  308.37   15.00
  -8  -7  -1  328.47   14.50
  -8  -7  -1  219.48   30.80
  -8  -7  -1  338.07   15.40
   8   7   1  292.97   32.30
   8   7   1  341.77   16.90
   8   7   1  329.57   14.60
   8   7   1  330.67   17.60
  -9  -7  -1  103.39   10.40
  -9  -7  -1  128.19   13.80
   9   7   1  105.99    9.20
  11  -8  -1   44.00    5.40
  11  -8  -1   55.89    7.00
  11  -8  -1   51.69    5.30
 -11   8   1   51.99    3.70
 -11   8   1   43.10    6.50
 -11   8   1   51.79    3.60
 -11   8   1   39.80    5.60
  10  -8  -1  117.79    6.80
  10  -8  -1  111.49    9.60
  10  -8  -1  133.09    6.90
  10  -8  -1  143.09   10.20
 -10   8   1  100.59   15.00
 -10   8   1  112.09    8.70
   9  -8  -1  528.35   18.30
   9  -8  -1  509.05   28.30
   9  -8  -1  509.95   19.60
   9  -8  -1  514.35   20.10
  -9   8   1  496.45   29.60
  -9   8   1  525.75   17.90
  -9   8   1  469.75   18.30
  -9   8   1  529.05   19.50
   8  -8  -1  196.98    9.70
   8  -8  -1  193.58    8.70
   8  -8  -1  205.98    9.10
   8  -8  -1  183.08   19.70
   8  -8  -1  198.88   10.30
  -8   8   1  173.98    9.80
  -8   8   1  195.38    9.70
  -8   8   1  189.58   21.40
  -8   8   1  189.08    9.10
   7  -8  -1  666.53   33.80
   7  -8  -1  681.43   24.00
   7  -8  -1  692.03   24.50
   7  -8  -1  717.13   23.80
   7  -8  -1  680.03   23.50
  -7   8   1  717.13   23.60
  -7   8   1  680.83   24.60
  -7   8   1  621.94   33.70
   6  -8  -1  238.48    9.70
   6  -8  -1  217.98   10.30
   6  -8  -1  229.98   20.90
   6  -8  -1  217.88    9.50
   6  -8  -1  235.18    9.90
  -6   8   1  225.58   10.00
  -6   8   1  222.58   20.90
  -6   8   1  228.28    9.50
  -6   8   1  232.58   10.00
   5  -8  -1  483.25   17.90
   5  -8  -1  498.25   17.70
   5  -8  -1  531.15   29.10
   5  -8  -1  515.95   18.30
   5  -8  -1  542.15   18.40
  -5   8   1  473.25   28.60
  -5   8   1  520.35   18.20
  -5   8   1  498.85   18.00
  -5   8   1  487.25   18.20
  -5   8   1  500.45   18.50
  -5   8   1  501.35   18.00
   4  -8  -1  425.46   15.70
   4  -8  -1  433.96   15.70
   4  -8  -1  415.56   15.10
   4  -8  -1  430.16   16.00
  -4   8   1  439.06   15.70
  -4   8   1  426.56   16.00
  -4   8   1  401.76   27.10
  -4   8   1  419.36   15.50
  -4   8   1  428.76   15.70
  -4   8   1  440.36   15.70
   3  -8  -1 1796.92   70.19
   3  -8  -1 1860.11   59.59
   3  -8  -1 1915.81   60.29
   3  -8  -1 1841.72   58.29
   3  -8  -1 1826.42   59.79
  -3   8   1 1829.32   60.19
  -3   8   1 1877.21   59.69
  -3   8   1 1786.22   70.49
  -3   8   1 1810.52   59.59
  -3   8   1 1879.21   59.99
  -3   8   1 1867.61   59.39
   2  -8  -1 1869.71   60.49
   2  -8  -1 1783.02   71.09
   2  -8  -1 1795.22   60.79
   2  -8  -1 1915.11   61.29
   2  -8  -1 1875.01   59.59
  -2   8   1 1852.31   61.19
  -2   8   1 1941.11   59.99
  -2   8   1 1989.50   61.19
  -2   8   1 1892.91   60.49
  -2   8   1 1886.81   72.29
  -2   8   1 1850.51   60.59
   1  -8  -1 2247.98   75.09
   1  -8  -1 2386.06   75.59
   1  -8  -1 2340.67   74.09
   1  -8  -1 2362.06   75.09
   1  -8  -1 2373.66   86.29
   1  -8  -1 2279.77   74.49
  -1   8   1 2423.86   87.49
  -1   8   1 2281.77   73.69
  -1   8   1 2303.77   74.59
  -1   8   1 2302.67   74.89
  -1   8   1 2393.26   75.39
  -1   8   1 2343.17   75.59
   0  -8  -1  765.82   26.90
   0  -8  -1  717.63   37.30
   0  -8  -1  759.12   25.40
   0  -8  -1  770.22   25.50
   0  -8  -1  793.22   25.50
   0  -8  -1  783.52   26.40
   0  -8  -1  724.83   26.30
   0   8   1  764.22   25.60
   0   8   1  773.22   26.20
   0   8   1  772.32   38.70
   0   8   1  770.42   26.60
   0   8   1  791.82   27.00
  -1  -8  -1  257.57   11.00
  -1  -8  -1  262.77   11.40
  -1  -8  -1  263.07   23.20
  -1  -8  -1  250.17   10.10
  -1  -8  -1  252.87   11.00
  -1  -8  -1  257.27    9.60
  -1  -8  -1  262.17   10.10
   1   8   1  269.07   11.60
   1   8   1  259.17   11.10
   1   8   1  245.48   23.50
   1   8   1  251.27   10.80
   1   8   1  255.17    9.90
  -2  -8  -1 1188.48   40.90
  -2  -8  -1 1178.18   40.20
  -2  -8  -1 1234.08   53.69
  -2  -8  -1 1278.97   41.40
  -2  -8  -1 1216.08   39.40
  -2  -8  -1 1271.57   40.30
   2   8   1 1230.88   54.69
   2   8   1 1220.78   39.70
   2   8   1 1190.88   40.90
   2   8   1 1197.68   41.30
  -3  -8  -1 1130.19   37.10
  -3  -8  -1 1007.10   38.00
  -3  -8  -1 1040.10   36.20
  -3  -8  -1 1084.09   36.60
  -3  -8  -1 1088.79   50.89
  -3  -8  -1 1077.39   34.80
  -3  -8  -1 1139.29   36.20
   3   8   1 1087.39   36.90
   3   8   1 1133.39   35.50
   3   8   1 1115.79   51.09
   3   8   1 1117.19   37.30
   3   8   1  921.81   37.60
  -4  -8  -1  349.27   29.00
  -4  -8  -1  397.06   15.90
  -4  -8  -1  381.26   15.40
  -4  -8  -1  390.56   16.10
  -4  -8  -1  393.66   13.10
  -4  -8  -1  373.56   15.10
   4   8   1  382.46   15.30
   4   8   1  379.26   16.10
   4   8   1  377.16   16.10
   4   8   1  392.06   30.20
  -5  -8  -1  457.75   17.90
  -5  -8  -1  405.76   32.70
  -5  -8  -1  423.46   14.30
  -5  -8  -1  430.26   17.00
  -5  -8  -1  429.06   18.30
  -5  -8  -1  451.25   17.00
   5   8   1  437.96   17.20
   5   8   1  441.96   18.20
   5   8   1  436.96   18.50
   5   8   1  426.06   33.10
  -6  -8  -1   58.59    7.20
  -6  -8  -1   58.19    6.10
  -6  -8  -1   59.19    6.80
  -6  -8  -1   39.20   19.20
  -6  -8  -1   47.10    5.50
   6   8   1   53.09   18.10
   6   8   1   53.79    6.80
   6   8   1   50.69    6.20
   6   8   1   51.29    6.50
  -7  -8  -1  334.07   15.30
  -7  -8  -1  327.57   15.10
  -7  -8  -1  323.97   16.60
  -7  -8  -1  372.26   39.80
  -7  -8  -1  338.77   15.50
   7   8   1  340.87   15.20
   7   8   1  318.27   17.30
   7   8   1  347.77   17.00
   7   8   1  352.56   34.00
  -8  -8  -1   14.90    5.70
  -8  -8  -1   28.20    6.10
  -8  -8  -1   15.00    4.70
  -8  -8  -1   17.70    6.20
   8   8   1   41.70   22.20
   8   8   1   18.40    7.40
   8   8   1   24.80    4.90
  11  -9  -1    5.40    3.30
  11  -9  -1    7.30    5.40
  11  -9  -1   -3.60   12.70
 -11   9   1    4.00   13.20
 -11   9   1    4.90    4.50
  10  -9  -1    2.20   13.50
  10  -9  -1    9.80    5.10
  10  -9  -1    5.10    3.80
  10  -9  -1   19.30    3.40
  10  -9  -1   10.70    5.10
 -10   9   1    7.20    2.80
 -10   9   1    6.90    3.20
 -10   9   1    9.20   14.10
 -10   9   1   13.70    4.60
   9  -9  -1  286.07   11.70
   9  -9  -1  270.17   25.10
   9  -9  -1  273.17   13.50
   9  -9  -1  267.77   11.60
   9  -9  -1  283.97   12.80
  -9   9   1  275.47   11.50
  -9   9   1  287.67   12.90
  -9   9   1  270.07   11.80
  -9   9   1  300.37   26.50
   8  -9  -1  250.37   11.00
   8  -9  -1  252.67   11.40
   8  -9  -1  260.47   10.90
   8  -9  -1  252.17   12.20
   8  -9  -1  205.98   23.40
  -8   9   1  302.77   25.80
  -8   9   1  258.87   10.80
  -8   9   1  239.78   11.60
  -8   9   1  252.87   11.30
   7  -9  -1 1477.55   59.59
   7  -9  -1 1444.66   48.20
   7  -9  -1 1406.56   47.50
   7  -9  -1 1399.06   47.40
   7  -9  -1 1444.56   47.70
  -7   9   1 1458.15   47.80
  -7   9   1 1452.45   59.79
  -7   9   1 1462.45   47.50
  -7   9   1 1464.85   48.00
   6  -9  -1 2034.20   67.69
   6  -9  -1 2092.39   67.89
   6  -9  -1 2069.19   68.39
   6  -9  -1 2106.19   79.69
   6  -9  -1 2157.98   68.49
  -6   9   1 2130.89   68.09
  -6   9   1 2072.79   68.19
  -6   9   1 2125.39   68.39
  -6   9   1 2124.39   80.29
  -6   9   1 2103.69   68.29
   5  -9  -1   23.70    3.10
   5  -9  -1   19.70    3.30
   5  -9  -1   24.10    3.30
   5  -9  -1   24.70    3.50
  -5   9   1   19.80    3.50
  -5   9   1   19.50    3.00
  -5   9   1   18.80    3.60
  -5   9   1   19.10    3.30
  -5   9   1   22.80    3.10
  -5   9   1    7.10   11.80
   4  -9  -1   33.50    4.10
   4  -9  -1   33.90    3.90
   4  -9  -1   37.50    4.80
   4  -9  -1   40.70   12.50
  -4   9   1   35.40    4.40
  -4   9   1   42.40    4.60
  -4   9   1   39.20    4.80
  -4   9   1   42.60    4.10
  -4   9   1   35.90   12.80
  -4   9   1   41.10    5.60
   3  -9  -1  599.64   34.70
   3  -9  -1  663.23   21.50
   3  -9  -1  633.44   23.20
   3  -9  -1  701.63   23.80
   3  -9  -1  658.03   23.00
  -3   9   1  667.93   35.60
  -3   9   1  674.73   23.50
  -3   9   1  683.53   23.10
  -3   9   1  658.33   23.10
  -3   9   1  672.03   22.60
  -3   9   1  651.73   23.70
   2  -9  -1  226.18    8.40
   2  -9  -1  234.38   10.20
   2  -9  -1  244.18   10.60
   2  -9  -1  226.68    9.50
   2  -9  -1  190.58   22.10
  -2   9   1  223.08    9.50
  -2   9   1  225.48    9.80
  -2   9   1  225.58    8.70
  -2   9   1  222.48   10.60
  -2   9   1  234.88   22.90
  -2   9   1  229.88   10.20
   1  -9  -1 1069.69   35.10
   1  -9  -1 1044.00   48.90
   1  -9  -1 1057.39   35.60
   1  -9  -1 1075.19   36.30
   1  -9  -1 1114.59   37.00
   1  -9  -1 1075.99   36.40
  -1   9   1 1167.58   50.79
  -1   9   1 1079.89   35.70
  -1   9   1 1041.80   34.60
  -1   9   1 1039.80   36.10
  -1   9   1 1085.69   37.00
  -1   9   1 1141.29   36.80
   0  -9  -1   52.19    5.70
   0  -9  -1   57.09    6.00
   0  -9  -1   59.69    4.50
   0  -9  -1   63.39    4.40
   0  -9  -1   46.00   13.40
   0  -9  -1   57.59    5.50
   0  -9  -1   61.49    4.40
   0   9   1   63.49   15.00
   0   9   1   60.79    5.50
   0   9   1   59.69    5.80
   0   9   1   61.39    4.90
   0   9   1   58.49    6.20
  -1  -9  -1  167.28    7.20
  -1  -9  -1  169.88    8.70
  -1  -9  -1  154.88    8.90
  -1  -9  -1  159.58    7.70
  -1  -9  -1  183.38    9.50
  -1  -9  -1  189.98   21.60
  -1  -9  -1  164.18    7.80
   1   9   1  165.48    8.70
   1   9   1  149.79   21.20
   1   9   1  170.28    7.60
   1   9   1  161.18    8.80
   1   9   1  160.58    9.50
  -2  -9  -1  633.44   29.20
  -2  -9  -1  751.92   24.60
  -2  -9  -1  720.83   40.50
  -2  -9  -1  733.13   26.20
  -2  -9  -1  780.52   26.90
  -2  -9  -1  746.43   25.40
  -2  -9  -1  689.93   25.40
   2   9   1  754.92   26.30
   2   9   1  797.02   25.10
   2   9   1  752.72   27.00
   2   9   1  699.83   40.80
  -3  -9  -1    3.50    3.10
  -3  -9  -1    0.70    3.20
  -3  -9  -1    0.00    1.90
  -3  -9  -1   -4.30    3.20
  -3  -9  -1    5.50    3.30
  -3  -9  -1    1.70   13.90
   3   9   1   16.60   14.10
   3   9   1   -1.30    3.30
   3   9   1   -0.40    2.70
   3   9   1    1.40    2.70
   3   9   1   -3.30    3.00
  -4  -9  -1  896.61   31.60
  -4  -9  -1  906.41   31.90
  -4  -9  -1  892.11   32.50
  -4  -9  -1  963.20   32.60
  -4  -9  -1  897.91   29.60
  -4  -9  -1  887.21   48.00
   4   9   1  897.31   32.80
   4   9   1  909.41   32.60
   4   9   1  891.61   32.00
   4   9   1  989.30   50.49
  -5  -9  -1  387.66   18.00
  -5  -9  -1  417.06   14.10
  -5  -9  -1  381.36   36.40
  -5  -9  -1  434.06   17.30
  -5  -9  -1  432.56   17.20
  -5  -9  -1  441.36   17.90
   5   9   1  428.96   18.60
   5   9   1  351.96   34.80
   5   9   1  439.96   18.50
   5   9   1  413.26   17.30
  -6  -9  -1  -10.00   20.80
  -6  -9  -1    7.20    4.70
  -6  -9  -1   -7.40    4.00
  -6  -9  -1    2.10    4.10
  -6  -9  -1   -2.60    5.10
   6   9   1   -0.60    5.10
   6   9   1    0.00   19.70
   6   9   1    8.80    5.60
   6   9   1    1.10    3.90
  -7  -9  -1   26.00    5.20
  -7  -9  -1    8.40   26.80
  -7  -9  -1   29.90    5.60
  -7  -9  -1   19.90    5.80
  -7  -9  -1   17.50    6.00
   7   9   1   17.80   21.80
   7   9   1   21.40    7.00
   7   9   1   26.80    7.50
   7   9   1   20.10    4.70
  -8  -9  -1   11.30    9.20
   8   9   1   -1.40    4.60
  11 -10  -1   22.50    6.10
  11 -10  -1   45.50   18.30
  11 -10  -1   12.90    3.90
  11 -10  -1    8.30    6.50
 -11  10   1   11.70    3.90
 -11  10   1   -1.00   17.30
 -11  10   1   23.40    4.90
  10 -10  -1   46.60    4.70
  10 -10  -1   37.30    6.70
  10 -10  -1   45.50    4.90
  10 -10  -1   45.10    6.00
  10 -10  -1   33.70   17.60
 -10  10   1   43.70    4.40
 -10  10   1   37.50    4.70
 -10  10   1   48.50    5.70
   9 -10  -1  170.28   10.00
   9 -10  -1  161.08   21.30
   9 -10  -1  161.08    9.30
   9 -10  -1  172.28   11.00
   9 -10  -1  159.98    9.10
  -9  10   1  173.28   10.20
  -9  10   1  175.48    9.20
  -9  10   1  181.78    9.70
  -9  10   1  155.58   21.80
   8 -10  -1   45.10    4.80
   8 -10  -1   53.79    6.40
   8 -10  -1   64.59   16.70
   8 -10  -1   54.29    5.70
   8 -10  -1   51.19    6.40
  -8  10   1   41.80    4.60
  -8  10   1   53.09    5.70
  -8  10   1   50.19    5.30
  -8  10   1   60.09   17.60
   7 -10  -1  640.94   22.80
   7 -10  -1  649.34   23.30
   7 -10  -1  668.43   37.50
   7 -10  -1  621.94   22.90
   7 -10  -1  661.33   23.80
  -7  10   1  644.94   23.10
  -7  10   1  556.64   36.60
  -7  10   1  658.83   23.30
  -7  10   1  634.94   23.40
  -7  10   1  650.63   23.40
   6 -10  -1  686.23   24.90
   6 -10  -1  716.63   25.50
   6 -10  -1  689.53   25.20
   6 -10  -1  706.43   39.00
   6 -10  -1  703.13   24.60
  -6  10   1  719.43   25.20
  -6  10   1  709.53   25.50
  -6  10   1  706.63   25.10
  -6  10   1  707.83   40.00
  -6  10   1  725.23   25.30
   5 -10  -1  130.19    7.10
   5 -10  -1  136.29    7.80
   5 -10  -1  130.79    8.00
   5 -10  -1  142.59    8.00
  -5  10   1  132.19    8.40
  -5  10   1  136.79    7.80
  -5  10   1  108.79   19.00
  -5  10   1  117.19    7.90
  -5  10   1  122.69    7.60
  -5  10   1  132.09    7.80
   4 -10  -1  301.47   26.20
   4 -10  -1  321.37   13.30
   4 -10  -1  318.87   10.70
   4 -10  -1  339.17   13.20
  -4  10   1  329.07   12.90
  -4  10   1  278.97   16.00
  -4  10   1  334.77   13.90
  -4  10   1  336.67   27.30
  -4  10   1  327.27   13.40
   3 -10  -1   29.30    3.60
   3 -10  -1   30.90    4.10
   3 -10  -1   34.30    3.00
   3 -10  -1   44.10    5.50
   3 -10  -1   53.19   14.40
  -3  10   1   30.90    3.90
  -3  10   1   37.60    4.00
  -3  10   1   37.10    3.70
  -3  10   1   40.20    4.70
  -3  10   1   42.60   14.00
   2 -10  -1   16.50    3.70
   2 -10  -1   21.20    3.80
   2 -10  -1   18.70    3.00
   2 -10  -1   18.20   13.90
   2 -10  -1   14.50    2.30
  -2  10   1   13.80    2.90
  -2  10   1   17.30    3.80
  -2  10   1   19.00   13.30
  -2  10   1   20.10    2.50
  -2  10   1   15.80    3.50
   1 -10  -1  649.14   23.50
   1 -10  -1  644.94   21.40
   1 -10  -1  632.04   22.00
   1 -10  -1  650.43   37.70
   1 -10  -1  625.04   22.70
   1 -10  -1  638.54   22.90
  -1  10   1  653.63   23.20
  -1  10   1  612.04   20.60
  -1  10   1  650.93   22.20
  -1  10   1  538.25   24.70
  -1  10   1  661.33   38.50
  -1  10   1  638.04   22.60
   0 -10  -1   17.30    2.70
   0 -10  -1   18.00    4.00
   0 -10  -1   11.50    3.50
   0 -10  -1   13.40    2.80
   0 -10  -1   16.60    4.30
   0 -10  -1   -2.10   13.50
   0 -10  -1   16.80    2.70
   0  10   1   24.80    3.20
   0  10   1    8.00    4.70
   0  10   1   11.70    3.20
   0  10   1   10.40   13.90
   0  10   1   10.40    3.50
  -1 -10  -1  391.36   15.20
  -1 -10  -1  420.36   15.30
  -1 -10  -1  405.16   14.80
  -1 -10  -1  414.06   32.80
  -1 -10  -1  413.46   16.50
  -1 -10  -1  430.76   17.00
  -1 -10  -1  397.66   16.20
   1  10   1  389.26   16.10
   1  10   1  394.46   17.10
   1  10   1  424.16   15.20
   1  10   1  386.56   16.40
   1  10   1  438.56   33.30
  -2 -10  -1  392.16   16.80
  -2 -10  -1  397.46   16.40
  -2 -10  -1  398.96   14.40
  -2 -10  -1  407.66   17.50
  -2 -10  -1  368.76   16.30
   2  10   1  415.26   16.50
   2  10   1  401.66   16.50
   2  10   1  415.36   17.40
   2  10   1  402.36   15.10
   2  10   1  423.16   34.30
  -3 -10  -1   87.59    7.70
  -3 -10  -1   84.79    7.90
  -3 -10  -1   89.29    5.20
  -3 -10  -1   93.79    8.50
  -3 -10  -1   71.39   20.80
  -3 -10  -1   96.29    7.30
   3  10   1   91.99   20.70
   3  10   1   93.19    8.20
   3  10   1   86.59    6.80
   3  10   1   83.39    7.10
   3  10   1   93.59    9.10
  -4 -10  -1 1588.74   51.69
  -4 -10  -1 1468.55   48.40
  -4 -10  -1 1504.85   50.29
  -4 -10  -1 1477.65   51.49
  -4 -10  -1 1528.85   50.89
  -4 -10  -1 1482.95   68.59
   4  10   1 1519.95   51.39
   4  10   1 1445.86   50.99
   4  10   1 1549.64   70.39
   4  10   1 1507.85   51.89
  -5 -10  -1   35.40    5.90
  -5 -10  -1   34.10    4.90
  -5 -10  -1   39.40   22.40
  -5 -10  -1   26.30    5.60
  -5 -10  -1   28.50    3.20
  -5 -10  -1   32.60    5.30
   5  10   1   34.10   21.30
   5  10   1   24.90    6.10
   5  10   1   26.30    6.20
   5  10   1   30.00    5.10
  -6 -10  -1   18.60    4.80
  -6 -10  -1   19.80    5.60
  -6 -10  -1   -4.80   25.00
  -6 -10  -1   21.10    6.10
  -6 -10  -1   26.40    5.70
   6  10   1   28.40    7.40
   6  10   1   19.80    7.20
   6  10   1   17.00   22.70
   6  10   1   26.90    4.90
  -7 -10  -1    2.10    4.90
   7  10   1   -1.90    4.50
   7  10   1    5.40    7.90
  10 -11  -1  377.46   16.00
  10 -11  -1  383.16   18.70
  10 -11  -1  407.16   16.90
  10 -11  -1  338.67   37.00
  10 -11  -1  373.06   16.40
 -10  11   1  377.06   16.10
 -10  11   1  393.56   16.90
 -10  11   1  410.36   15.80
 -10  11   1  449.95   41.20
   9 -11  -1    8.50    4.00
   9 -11  -1   36.30   18.30
   9 -11  -1   13.50    4.10
   9 -11  -1   15.60    5.50
   9 -11  -1   19.30    4.60
  -9  11   1   13.70    4.40
  -9  11   1   14.00    4.00
  -9  11   1   16.30    4.30
  -9  11   1   25.50   18.70
  -9  11   1   13.90    4.90
   8 -11  -1   69.79    7.30
   8 -11  -1   53.19   18.50
   8 -11  -1   65.99    7.10
   8 -11  -1   66.69    6.80
   8 -11  -1   78.89    7.20
  -8  11   1   48.60   19.30
  -8  11   1   74.39    7.80
  -8  11   1   67.79    7.70
  -8  11   1   76.79    7.40
  -8  11   1   70.49    7.60
   7 -11  -1  330.87   14.30
   7 -11  -1  344.57   14.80
   7 -11  -1  326.07   13.60
   7 -11  -1  282.57   30.80
   7 -11  -1  323.77   14.10
  -7  11   1  343.97   14.70
  -7  11   1  337.67   34.80
  -7  11   1  339.67   14.30
  -7  11   1  322.37   14.30
  -7  11   1  337.07   14.20
   6 -11  -1   81.19    7.20
   6 -11  -1   72.59    7.00
   6 -11  -1   64.89   18.70
   6 -11  -1   71.39    8.00
   6 -11  -1   76.39    7.40
  -6  11   1   78.09    6.60
  -6  11   1   55.59   18.30
  -6  11   1   80.89    7.30
  -6  11   1   74.39    7.00
  -6  11   1   83.69    7.30
   5 -11  -1  341.77   13.30
   5 -11  -1  335.27   14.20
   5 -11  -1  323.37   30.40
   5 -11  -1  330.27   14.00
   5 -11  -1  323.37   14.10
  -5  11   1  342.97   13.90
  -5  11   1  385.96   33.60
  -5  11   1  317.27   14.00
  -5  11   1  329.37   14.70
  -5  11   1  331.07   14.10
  -5  11   1  339.17   14.00
   4 -11  -1 1135.49   38.90
   4 -11  -1 1065.79   53.19
   4 -11  -1 1108.39   38.20
   4 -11  -1 1108.19   36.00
   4 -11  -1 1159.68   38.60
  -4  11   1 1139.39   39.10
  -4  11   1 1128.59   38.30
  -4  11   1 1111.69   37.80
  -4  11   1 1159.88   38.70
  -4  11   1 1142.39   55.09
  -4  11   1 1151.18   38.20
   3 -11  -1 1052.19   34.70
   3 -11  -1 1031.70   35.30
   3 -11  -1 1024.50   35.70
   3 -11  -1 1026.80   33.00
   3 -11  -1  995.20   50.59
  -3  11   1 1015.20   35.40
  -3  11   1 1032.90   52.89
  -3  11   1 1007.30   34.80
  -3  11   1 1022.40   35.80
  -3  11   1 1028.90   34.70
  -3  11   1  996.00   33.90
   2 -11  -1  108.29    8.20
   2 -11  -1   97.99   19.30
   2 -11  -1  103.59    6.90
   2 -11  -1  103.89    5.50
  -2  11   1   96.39    6.90
  -2  11   1  110.29    7.50
  -2  11   1  112.99    8.80
  -2  11   1  103.09    7.80
  -2  11   1  103.89    5.40
  -2  11   1   98.69   20.30
   1 -11  -1  772.12   44.00
   1 -11  -1  761.52   27.00
   1 -11  -1  774.32   25.40
   1 -11  -1  773.62   27.20
   1 -11  -1  643.84   28.80
   1 -11  -1  766.32   26.10
  -1  11   1  762.12   27.30
  -1  11   1  754.72   27.70
  -1  11   1  736.63   26.60
  -1  11   1  747.93   45.10
  -1  11   1  778.02   26.40
   0 -11  -1  191.58    9.10
   0 -11  -1  210.58   10.90
   0 -11  -1  210.28   12.00
   0 -11  -1  233.68   28.70
   0 -11  -1  202.78   10.50
   0 -11  -1  204.08    9.10
   0 -11  -1  207.38    9.20
   0  11   1  206.18   10.80
   0  11   1  186.58   11.40
   0  11   1  200.58   10.30
   0  11   1  202.68    9.60
   0  11   1  198.38   26.40
  -1 -11  -1  349.57   15.50
  -1 -11  -1  362.86   15.20
  -1 -11  -1  342.47   16.00
  -1 -11  -1  366.86   14.10
  -1 -11  -1  318.97   13.90
  -1 -11  -1  358.56   34.20
  -1 -11  -1  359.06   13.60
   1  11   1  369.16   14.20
   1  11   1  385.06   34.50
   1  11   1  359.06   16.40
   1  11   1  383.46   15.80
   1  11   1  357.96   15.20
  -2 -11  -1  -20.20   16.30
  -2 -11  -1    2.80    3.70
  -2 -11  -1    4.00    2.60
  -2 -11  -1    4.00    4.20
  -2 -11  -1    8.00    3.50
  -2 -11  -1   11.30    4.30
   2  11   1    8.30    4.30
   2  11   1    3.20    3.30
   2  11   1    7.10    4.60
   2  11   1    7.60    4.00
  -3 -11  -1   -4.10    3.80
  -3 -11  -1    4.40    4.90
  -3 -11  -1   33.20   20.70
  -3 -11  -1    1.50    2.40
  -3 -11  -1   -1.80    3.60
  -3 -11  -1   -3.30    3.90
   3  11   1    2.80    3.70
   3  11   1    1.90    4.90
   3  11   1    2.40    4.90
   3  11   1   -3.90   19.00
   3  11   1   -3.80    3.70
  -4 -11  -1  388.06   16.30
  -4 -11  -1  381.76   13.70
  -4 -11  -1  364.26   16.90
  -4 -11  -1  349.67   40.60
  -4 -11  -1  391.46   17.90
  -4 -11  -1  379.96   17.40
   4  11   1  508.65   43.40
   4  11   1  346.07   16.40
   4  11   1  402.96   18.80
   4  11   1  381.26   17.80
  -5 -11  -1   50.09    6.60
  -5 -11  -1   46.90    4.10
  -5 -11  -1   59.69    6.20
  -5 -11  -1   50.29   26.10
  -5 -11  -1   48.30    6.90
  -5 -11  -1   51.89    7.00
   5  11   1   48.20    6.10
   5  11   1   55.49    8.00
   5  11   1   37.80   25.20
   5  11   1   48.50    8.00
  -6 -11  -1  248.68   13.90
  -6 -11  -1  272.17   16.20
  -6 -11  -1  285.07   15.30
   6  11   1  296.57   20.10
   6  11   1  240.28   13.90
   6  11   1  233.88   35.50
  10 -12  -1   32.50    6.00
  10 -12  -1   27.20    5.00
  10 -12  -1   27.90   25.00
 -10  12   1   44.90   25.60
 -10  12   1   32.60    6.00
 -10  12   1   24.50    5.40
 -10  12   1   29.80    6.30
   9 -12  -1   12.70    4.30
   9 -12  -1    8.40    5.60
   9 -12  -1    6.00   21.80
   9 -12  -1    9.70    4.60
   9 -12  -1    0.80    4.10
  -9  12   1   12.00    4.90
  -9  12   1    7.40    5.30
  -9  12   1   30.40   22.40
  -9  12   1   11.30    4.60
  -9  12   1    7.40    4.30
   8 -12  -1    0.30    4.00
   8 -12  -1    1.90    4.20
   8 -12  -1    5.40   20.80
   8 -12  -1    4.00    4.50
   8 -12  -1    0.50    3.60
  -8  12   1    5.00    4.00
  -8  12   1    7.60    4.40
  -8  12   1   11.10   19.60
  -8  12   1   -0.30    4.30
  -8  12   1   -0.50    4.40
   7 -12  -1  214.48   26.80
   7 -12  -1  198.58   11.20
   7 -12  -1  209.78   11.80
   7 -12  -1  197.38   10.00
   7 -12  -1  200.58   11.30
  -7  12   1  201.48   11.10
  -7  12   1  198.48   10.90
  -7  12   1  212.38   11.80
  -7  12   1  200.78   11.20
  -7  12   1  180.88   27.30
   6 -12  -1  208.08   11.30
   6 -12  -1  210.18   10.70
   6 -12  -1  209.68   11.20
   6 -12  -1  208.08   11.30
  -6  12   1  182.08   27.60
  -6  12   1  195.78   11.40
  -6  12   1  212.48   11.20
  -6  12   1  209.38   10.80
  -6  12   1  204.88   10.60
   5 -12  -1  598.54   22.60
   5 -12  -1  642.94   42.00
   5 -12  -1  599.84   23.10
   5 -12  -1  616.54   22.90
   5 -12  -1  590.64   21.70
  -5  12   1  590.34   23.30
  -5  12   1  608.64   23.80
  -5  12   1  594.34   22.90
  -5  12   1  614.94   22.50
  -5  12   1  624.44   22.50
  -5  12   1  573.84   42.30
   4 -12  -1  769.82   27.20
   4 -12  -1  694.73   44.60
   4 -12  -1  760.62   28.00
   4 -12  -1  767.52   24.80
   4 -12  -1  774.82   27.80
  -4  12   1  782.22   27.20
  -4  12   1  797.52   27.40
  -4  12   1  762.72   27.80
  -4  12   1  755.72   46.20
  -4  12   1  730.83   26.50
  -4  12   1  766.12   28.30
   3 -12  -1  251.97   11.30
   3 -12  -1  239.78   12.20
   3 -12  -1  275.47   12.60
   3 -12  -1  261.87    9.60
   3 -12  -1  290.47   32.00
  -3  12   1  248.78   11.80
  -3  12   1  251.17   13.20
  -3  12   1  250.67   11.60
  -3  12   1  202.18   28.00
  -3  12   1  246.88   12.30
  -3  12   1  254.47   10.60
   2 -12  -1   40.70   18.40
   2 -12  -1   52.19    5.80
   2 -12  -1   66.69    8.10
   2 -12  -1   63.59    7.40
   2 -12  -1   59.29    4.90
  -2  12   1   59.59    5.80
  -2  12   1   63.29    6.50
  -2  12   1   66.69   21.80
  -2  12   1   55.29    4.60
  -2  12   1   59.89    6.60
   1 -12  -1  929.81   30.40
   1 -12  -1  924.11   32.40
   1 -12  -1  878.01   51.19
   1 -12  -1  890.51   32.80
   1 -12  -1  912.21   31.00
   1 -12  -1  878.41   30.50
   1 -12  -1  909.11   32.10
  -1  12   1  866.91   31.80
  -1  12   1  918.21   32.60
  -1  12   1  966.90   53.49
  -1  12   1  890.71   31.30
  -1  12   1  933.61   33.20
   0 -12  -1   21.80    3.80
   0 -12  -1   19.40    4.50
   0 -12  -1   11.90    4.20
   0 -12  -1   21.10    3.60
   0 -12  -1   18.20    5.00
   0 -12  -1   18.00    3.60
   0 -12  -1   38.20   20.90
   0  12   1   12.60    3.90
   0  12   1   19.00    4.90
   0  12   1   20.80    4.60
   0  12   1   18.50    4.10
   0  12   1   17.10   19.50
  -1 -12  -1  430.06   40.20
  -1 -12  -1  405.16   17.90
  -1 -12  -1  437.66   16.50
  -1 -12  -1  420.26   17.80
  -1 -12  -1  423.86   18.60
  -1 -12  -1  429.86   16.00
   1  12   1  375.96   39.50
   1  12   1  423.36   16.70
   1  12   1  439.16   19.10
   1  12   1  422.56   18.10
   1  12   1  420.76   17.70
  -2 -12  -1   41.50    4.70
  -2 -12  -1   80.29   23.80
  -2 -12  -1   34.70    5.70
  -2 -12  -1   49.00    6.10
  -2 -12  -1   54.69    5.50
  -2 -12  -1   42.00    6.10
   2  12   1   38.30    5.30
   2  12   1   -3.70   22.40
   2  12   1   41.30    6.80
   2  12   1   32.60    5.20
   2  12   1   46.60    6.60
  -3 -12  -1   10.10    5.60
  -3 -12  -1   13.70    5.30
  -3 -12  -1   23.60   23.60
  -3 -12  -1    5.20    4.90
  -3 -12  -1    6.50    4.10
  -3 -12  -1    9.00    3.00
   3  12   1    6.60    4.40
   3  12   1   12.20    5.40
   3  12   1  -23.20   22.90
   3  12   1   11.90    5.90
   3  12   1    7.30    4.30
  -4 -12  -1   22.80    5.50
  -4 -12  -1   24.40    3.50
  -4 -12  -1   28.10   26.70
  -4 -12  -1   33.90    6.10
  -4 -12  -1   24.70    6.50
  -4 -12  -1   25.60    6.20
   4  12   1   23.80    7.30
   4  12   1   17.30    4.90
   4  12   1   24.20    7.00
   4  12   1   44.40   25.90
  -5 -12  -1   23.50    2.90
  -5 -12  -1   20.20    5.60
  -5 -12  -1   27.30    6.50
  -5 -12  -1   22.20    7.60
  -5 -12  -1    8.70   29.60
   5  12   1  -11.70   26.30
   5  12   1   15.90    4.90
   5  12   1   27.70    7.60
   9 -13  -1    2.30    4.40
   9 -13  -1   26.40   28.10
   9 -13  -1   -1.50    4.40
   9 -13  -1   -0.10    5.90
  -9  13   1  -12.90   25.90
  -9  13   1    4.10    4.80
  -9  13   1   -0.80    4.60
  -9  13   1    3.60    5.40
  -9  13   1   10.10    5.60
   8 -13  -1   15.60    5.60
   8 -13  -1   15.40    4.80
   8 -13  -1   16.60    4.30
   8 -13  -1    8.60   25.00
   8 -13  -1   22.00    5.50
  -8  13   1   17.80    5.60
  -8  13   1   22.40   22.60
  -8  13   1   12.50    5.10
  -8  13   1   21.00    5.50
  -8  13   1    8.30    4.70
   7 -13  -1  254.77   13.10
   7 -13  -1  256.47   31.60
   7 -13  -1  247.08   13.90
   7 -13  -1  256.17   11.60
   7 -13  -1  254.57   13.60
  -7  13   1  247.88   12.80
  -7  13   1  309.77   35.00
  -7  13   1  255.07   14.20
  -7  13   1  262.87   13.50
  -7  13   1  255.37   13.20
   6 -13  -1  232.18   11.00
   6 -13  -1  200.18   11.70
   6 -13  -1  211.68   12.00
   6 -13  -1  236.78   31.10
   6 -13  -1  211.08   12.30
  -6  13   1  226.98   12.30
  -6  13   1  210.88   12.90
  -6  13   1  233.88   12.10
  -6  13   1  199.08   10.90
   5 -13  -1  486.05   19.10
   5 -13  -1  444.56   19.50
   5 -13  -1  433.96   40.70
   5 -13  -1  459.25   19.50
   5 -13  -1  465.35   18.40
  -5  13   1  478.15   19.40
  -5  13   1  477.95   19.00
  -5  13   1  471.55   18.70
  -5  13   1  492.45   20.30
  -5  13   1  492.45   41.20
   4 -13  -1  309.57   36.60
   4 -13  -1  309.77   11.10
   4 -13  -1  316.27   14.70
   4 -13  -1  311.07   14.70
   4 -13  -1  306.37   13.90
  -4  13   1  328.17   13.90
  -4  13   1  288.37   33.70
  -4  13   1  304.37   13.20
  -4  13   1  308.97   14.10
  -4  13   1  278.17   15.20
  -4  13   1  333.97   14.90
   3 -13  -1  832.62   29.50
   3 -13  -1  790.62   29.70
   3 -13  -1  805.52   26.60
   3 -13  -1  805.22   28.50
   3 -13  -1  690.43   49.30
  -3  13   1  831.92   28.70
  -3  13   1  792.52   30.10
  -3  13   1  808.12   29.60
  -3  13   1  783.82   51.89
  -3  13   1  806.12   27.30
  -3  13   1  772.52   28.70
   2 -13  -1  370.76   14.90
   2 -13  -1  356.66   13.50
   2 -13  -1  395.96   16.40
   2 -13  -1  314.77   37.90
   2 -13  -1  338.87   16.50
  -2  13   1  351.96   15.70
  -2  13   1  343.67   39.50
  -2  13   1  359.56   15.20
  -2  13   1  382.26   17.30
  -2  13   1  353.46   16.20
   1 -13  -1  441.66   19.00
   1 -13  -1  408.46   16.70
   1 -13  -1  462.95   16.70
   1 -13  -1  451.45   17.30
   1 -13  -1  450.55   18.60
   1 -13  -1  432.66   19.20
   1 -13  -1  465.95   42.10
  -1  13   1  445.96   18.30
  -1  13   1  455.15   19.10
  -1  13   1  406.86   42.60
  -1  13   1  465.55   19.90
  -1  13   1  468.15   17.90
   0 -13  -1  124.79   10.60
   0 -13  -1  127.49    8.10
   0 -13  -1  136.89   10.70
   0 -13  -1  134.19    8.50
   0 -13  -1  139.59    9.90
   0  13   1  119.69   11.20
   0  13   1  130.99   10.00
   0  13   1  130.49   28.80
   0  13   1  119.89   10.00
   0  13   1  135.69    8.90
  -1 -13  -1  171.38   12.10
  -1 -13  -1  188.48   11.90
  -1 -13  -1  206.88   12.80
  -1 -13  -1  203.58    9.80
  -1 -13  -1  189.78   30.50
  -1 -13  -1  204.08   10.40
   1  13   1  199.08   13.70
   1  13   1  199.28   12.10
   1  13   1  205.08   11.00
   1  13   1  204.58   12.00
   1  13   1  141.99   32.00
  -2 -13  -1   24.90    4.60
  -2 -13  -1   22.50    5.80
  -2 -13  -1   68.79   26.10
  -2 -13  -1   17.50    5.60
  -2 -13  -1   12.90    5.10
  -2 -13  -1   23.80    3.90
   2  13   1   25.00    5.30
   2  13   1   15.70    5.00
   2  13   1    7.90   25.80
   2  13   1   20.10    5.70
   2  13   1   25.00    6.60
  -3 -13  -1  151.28   31.70
  -3 -13  -1  141.29   12.50
  -3 -13  -1  134.39   10.00
  -3 -13  -1  126.19   11.30
  -3 -13  -1  118.59   11.60
   3  13   1  149.29   12.80
   3  13   1  180.18   33.50
   3  13   1  129.79   10.90
   3  13   1  157.48   11.10
   3  13   1  138.39   14.30
  -4 -13  -1  294.77   20.70
  -4 -13  -1  269.07   41.10
  -4 -13  -1  276.27   11.50
  -4 -13  -1  273.97   16.90
  -4 -13  -1  247.18   14.10
   4  13   1  305.07   18.40
   4  13   1  241.38   40.30
   4  13   1  301.57   21.60
   8 -14  -1   37.00    5.70
   8 -14  -1   35.80    5.30
   8 -14  -1   40.80    7.00
  -8  14   1   30.10    6.10
  -8  14   1   27.20    6.90
  -8  14   1   26.30    6.50
  -8  14   1   29.50    6.70
   7 -14  -1   25.90    4.70
   7 -14  -1   15.70    5.20
   7 -14  -1   16.20    5.90
   7 -14  -1   45.10   30.80
  -7  14   1    1.00   26.10
  -7  14   1   19.20    4.70
  -7  14   1   11.00    6.20
  -7  14   1   22.60    5.90
  -7  14   1   26.00    5.90
   6 -14  -1   89.59   27.40
   6 -14  -1   51.49    5.30
   6 -14  -1   49.60    6.80
   6 -14  -1   36.20    5.60
   6 -14  -1   49.60    6.60
  -6  14   1   62.09    7.10
  -6  14   1   46.50   28.80
  -6  14   1   53.39    6.80
  -6  14   1   71.69    7.50
  -6  14   1   43.60    7.10
   5 -14  -1  242.78   13.50
   5 -14  -1  255.17   14.00
   5 -14  -1  249.58   34.00
   5 -14  -1  264.37   12.00
   5 -14  -1  249.28   13.20
  -5  14   1  214.78   20.10
  -5  14   1  262.27   12.60
  -5  14   1  345.87   42.80
  -5  14   1  243.58   13.10
  -5  14   1  247.78   14.70
   4 -14  -1   45.40    6.30
   4 -14  -1   73.89   26.20
   4 -14  -1   65.79    7.30
   4 -14  -1   58.49    4.70
   4 -14  -1   62.19    6.50
  -4  14   1   57.09    5.70
  -4  14   1   46.90    7.40
  -4  14   1   64.69    6.50
  -4  14   1   56.19    6.70
  -4  14   1   20.90   24.80
  -4  14   1   45.90    6.50
   3 -14  -1  170.58   11.60
   3 -14  -1  162.08   10.10
   3 -14  -1  152.08   11.20
   3 -14  -1  125.99   27.80
   3 -14  -1  157.08    7.60
  -3  14   1  165.98   11.10
  -3  14   1  135.79   12.20
  -3  14   1  161.28   10.60
  -3  14   1  147.79    8.40
  -3  14   1  200.68   33.50
  -3  14   1  156.98   10.20
   2 -14  -1  505.45   17.80
   2 -14  -1  446.96   17.80
   2 -14  -1  499.15   19.20
   2 -14  -1  480.25   20.70
   2 -14  -1  521.25   47.40
   2 -14  -1  481.85   20.80
  -2  14   1  496.15   19.90
  -2  14   1  476.95   19.40
  -2  14   1  453.65   47.60
  -2  14   1  477.05   20.60
  -2  14   1  491.35   21.70
   1 -14  -1  278.27   15.40
   1 -14  -1  299.97   12.60
   1 -14  -1  264.17   38.00
   1 -14  -1  296.67   15.70
   1 -14  -1  302.97   14.80
   1 -14  -1  298.47   13.40
  -1  14   1  302.47   16.70
  -1  14   1  282.87   14.60
  -1  14   1  334.17   38.70
  -1  14   1  273.77   14.90
  -1  14   1  303.87   14.00
   0 -14  -1   13.80    4.60
   0 -14  -1   11.50    4.00
   0 -14  -1   10.10    5.60
   0 -14  -1    9.60    4.00
   0 -14  -1   84.59   29.50
   0 -14  -1   -0.90    5.60
   0  14   1    8.60    4.70
   0  14   1    1.90    4.40
   0  14   1   17.20    6.50
   0  14   1    8.00    5.10
  -1 -14  -1  377.06   15.00
  -1 -14  -1  365.86   18.20
  -1 -14  -1  380.26   15.50
  -1 -14  -1  337.47   17.20
  -1 -14  -1  354.66   17.90
  -1 -14  -1  299.57   40.20
   1  14   1  358.26   17.30
   1  14   1  370.66   19.50
   1  14   1  349.77   44.20
   1  14   1  330.67   17.60
   1  14   1  382.06   16.30
  -2 -14  -1   11.80    4.80
  -2 -14  -1    9.30    5.80
  -2 -14  -1   17.50    4.20
  -2 -14  -1  -11.20   31.00
  -2 -14  -1   13.20    7.90
  -2 -14  -1   21.10    6.30
   2  14   1   14.40    5.80
   2  14   1    8.60    7.00
   2  14   1  -12.50   32.00
   2  14   1   21.00    6.10
  -3 -14  -1  206.28   10.40
  -3 -14  -1  191.18   11.80
  -3 -14  -1  201.18   14.90
  -3 -14  -1  230.18   39.50
   3  14   1  181.08   21.50
   3  14   1  171.28   38.80
   3  14   1  261.37   18.00
   7 -15  -1   17.10    4.80
   7 -15  -1    4.90    6.40
  -7  15   1   21.30    6.40
  -7  15   1   17.70    6.50
   6 -15  -1   20.10    4.70
   6 -15  -1    5.00   28.60
   6 -15  -1    0.30    4.90
   6 -15  -1   15.30    6.00
  -6  15   1   25.10    6.50
  -6  15   1   17.40    5.90
  -6  15   1   20.10    4.80
  -6  15   1    1.90   27.90
   5 -15  -1   48.00    5.70
   5 -15  -1   41.80    6.70
   5 -15  -1   45.90    7.30
   5 -15  -1   30.80    5.70
   5 -15  -1   46.80   29.40
  -5  15   1   44.50    5.70
  -5  15   1    7.10   30.60
  -5  15   1   50.59    7.00
  -5  15   1   44.60    7.20
  -5  15   1   35.90    7.60
   4 -15  -1   27.60   27.70
   4 -15  -1   34.90    6.00
   4 -15  -1   22.60    5.50
   4 -15  -1   43.10    7.20
   4 -15  -1   42.30    4.90
  -4  15   1   45.40    5.90
  -4  15   1   32.30    6.40
  -4  15   1   36.10   29.10
  -4  15   1   37.30    6.60
  -4  15   1   33.80    7.50
   3 -15  -1   -0.30   29.30
   3 -15  -1    4.00    3.40
   3 -15  -1   -1.60    4.40
   3 -15  -1    3.80    5.60
   3 -15  -1    5.80    5.40
  -3  15   1    3.80    5.60
  -3  15   1   -3.20    5.50
  -3  15   1   55.79   30.60
  -3  15   1   -1.90    4.30
  -3  15   1   -1.40    6.10
   2 -15  -1   76.29    8.70
   2 -15  -1   82.89    7.30
   2 -15  -1   68.49   33.60
   2 -15  -1   80.69   10.10
   2 -15  -1   69.39    8.00
  -2  15   1   81.29    8.40
  -2  15   1   80.19   10.20
  -2  15   1   86.49   33.90
  -2  15   1   87.99    9.50
  -2  15   1   75.99    9.30
   1 -15  -1  108.89   33.30
   1 -15  -1  100.79    8.40
   1 -15  -1  103.39    9.00
   1 -15  -1   94.59    9.50
   1 -15  -1  115.29   10.90
  -1  15   1  106.29   11.30
  -1  15   1  124.39   10.80
  -1  15   1   58.99   33.50
  -1  15   1  111.39   13.60
  -1  15   1  102.29    9.70
   0 -15  -1  345.97   17.70
   0 -15  -1  350.86   15.00
   0 -15  -1  363.96   17.10
   0 -15  -1  341.67   18.40
   0 -15  -1  385.36   45.30
   0 -15  -1  318.97   14.90
   0  15   1  364.66   19.70
   0  15   1  350.16   45.20
   0  15   1  313.07   16.80
   0  15   1  343.37   16.30
   0  15   1  329.57   19.40
  -1 -15  -1  787.42   30.80
  -1 -15  -1  801.92   67.29
  -1 -15  -1  748.03   27.70
  -1 -15  -1  771.52   27.30
  -1 -15  -1  825.62   34.10
   1  15   1  772.22   28.80
   1  15   1  746.33   32.00
   1  15   1  694.33   29.40
   1  15   1  554.64   64.09
  -2 -15  -1   32.50    5.90
  -2 -15  -1   17.10   37.70
  -2 -15  -1   30.80    7.40
  -2 -15  -1   25.40    4.90
   2  15   1  -44.50   34.90
   2  15   1   28.70    9.60
   2  15   1   40.20    7.80
   5 -16  -1   36.40    5.70
   5 -16  -1   40.80    7.90
  -5  16   1   36.40    8.10
   4 -16  -1  122.19   43.00
   4 -16  -1  128.79   10.40
   4 -16  -1  122.39   13.50
  -4  16   1  106.09   10.30
  -4  16   1  125.19   38.10
  -4  16   1  140.29   12.80
   3 -16  -1  174.88    9.10
   3 -16  -1  177.98   14.30
   3 -16  -1  157.58   12.00
   3 -16  -1  207.18   42.00
   3 -16  -1  137.69   12.70
  -3  16   1  136.09   12.80
  -3  16   1  272.77   44.80
  -3  16   1  157.58   11.70
   2 -16  -1   19.20    5.90
   2 -16  -1   24.40    8.00
   2 -16  -1   35.40    7.70
   2 -16  -1   27.80    7.10
   2 -16  -1    1.50   36.20
  -2  16   1   48.20   37.00
  -2  16   1   18.70    5.60
  -2  16   1   22.50    6.60
   1 -16  -1   21.40    6.00
   1 -16  -1   19.70    5.50
   1 -16  -1   86.49   37.80
   1 -16  -1   22.50    5.10
  -1  16   1  -32.50   33.60
  -1  16   1   28.40    6.10
  -1  16   1   15.40    6.10
   0 -16  -1  123.89   12.60
   0 -16  -1  145.19   43.30
   0 -16  -1  131.99   10.50
   0 -16  -1  137.79   10.60
   0  16   1  168.28   44.90
   0  16   1  161.48   12.60
   0  17  -2  143.29   40.60
   0  17  -2   84.69   10.20
   0  17  -2   51.29    8.60
   0 -17   2   51.59    8.10
   0 -17   2   49.50    6.70
   0 -17   2   81.49    9.10
   0 -17   2   56.79   39.60
  -1  17  -2    0.40    5.20
  -1  17  -2    3.50    5.40
  -1  17  -2  -17.80   35.10
   1 -17   2   13.60   35.30
   1 -17   2    1.30    4.50
   1 -17   2   -2.10    5.10
   1 -17   2    4.20    9.20
   1 -17   2    0.20    6.20
  -2  17  -2  160.88   11.30
  -2  17  -2   92.49   12.00
  -2  17  -2  177.38   41.60
   2 -17   2  128.59   14.10
   2 -17   2  137.19   13.40
   2 -17   2  124.69   12.40
   2 -17   2  137.79    9.20
  -3  17  -2   -9.70    6.30
  -3  17  -2    0.40    4.90
  -3  17  -2  -46.00   33.20
   3 -17   2   -9.50   37.30
   3 -17   2    4.30    4.00
   3 -17   2   10.70    6.60
  -4  17  -2  108.49   10.40
   4 -17   2   86.19    9.60
   2  16  -2   -5.30   33.20
   2  16  -2   11.70    6.90
   2  16  -2   -5.70    7.50
  -2 -16   2    7.60    6.90
  -2 -16   2  -33.00   33.20
  -2 -16   2   -0.70    4.50
  -2 -16   2    0.50    4.60
   1  16  -2   19.10    6.70
   1  16  -2   25.70   32.70
   1  16  -2   12.80    5.50
   1  16  -2   18.30    7.90
  -1 -16   2    1.70    4.40
  -1 -16   2   10.00    5.00
  -1 -16   2   35.00   34.40
  -1 -16   2   12.20    6.20
   0  16  -2   54.79    6.90
   0  16  -2  105.29   34.60
   0  16  -2   54.49    9.40
   0  16  -2   41.20    6.20
   0  16  -2   52.09   10.80
   0 -16   2   40.60    7.70
   0 -16   2   54.69    7.80
   0 -16   2   33.60   30.30
   0 -16   2   63.19    6.00
   0 -16   2   47.80    5.90
  -1  16  -2  134.19   12.40
  -1  16  -2  139.39   11.90
  -1  16  -2  175.68   14.50
  -1  16  -2  158.68   11.00
  -1  16  -2  176.98   38.30
   1 -16   2  152.58   10.60
   1 -16   2  160.38   13.40
   1 -16   2  156.48    9.40
   1 -16   2  152.68   12.30
   1 -16   2  111.59   34.90
  -2  16  -2  768.62   30.50
  -2  16  -2  747.33   30.00
  -2  16  -2  968.70   65.79
  -2  16  -2  765.32   31.50
  -2  16  -2  772.52   29.30
   2 -16   2  800.92   30.70
   2 -16   2  793.52   29.10
   2 -16   2  772.92   30.50
   2 -16   2  797.92   62.99
   2 -16   2  833.72   27.40
  -3  16  -2   45.10    6.90
  -3  16  -2   56.09   32.40
  -3  16  -2   41.90    8.00
  -3  16  -2   39.90    6.80
  -3  16  -2   47.60    6.00
   3 -16   2   56.29    6.20
   3 -16   2   22.90   30.30
   3 -16   2   45.10    6.20
   3 -16   2   51.49    6.90
   3 -16   2   50.69    7.30
  -4  16  -2  303.47   16.30
  -4  16  -2  295.97   14.90
  -4  16  -2  321.17   16.70
  -4  16  -2  300.77   17.90
  -4  16  -2  333.27   44.40
   4 -16   2  337.77   12.60
   4 -16   2  312.67   41.10
   4 -16   2  341.27   17.10
   4 -16   2  298.27   16.10
   4 -16   2  300.57   15.60
  -5  16  -2    2.60    5.70
  -5  16  -2  -55.69   29.50
  -5  16  -2   -0.20    6.00
  -5  16  -2    6.40    4.20
   5 -16   2   -0.60    5.70
   5 -16   2   27.20   32.40
   5 -16   2    0.90    5.80
   5 -16   2   -7.10    4.70
  -6  16  -2   14.40    6.60
   6 -16   2    0.80    6.00
   6 -16   2    9.30    6.30
   4  15  -2   51.09    9.60
   4  15  -2   12.70   33.90
  -4 -15   2   33.60    5.50
  -4 -15   2  102.19   35.40
  -4 -15   2   39.00    5.10
  -4 -15   2   22.10    7.80
   3  15  -2  378.46   45.80
   3  15  -2  366.96   17.60
   3  15  -2  294.67   16.20
   3  15  -2  339.47   19.50
  -3 -15   2  328.87   43.50
  -3 -15   2  338.27   14.20
  -3 -15   2  296.77   16.40
  -3 -15   2  316.97   15.10
  -3 -15   2  361.36   18.30
   2  15  -2   10.30    5.90
   2  15  -2   35.50   30.80
   2  15  -2   15.20    6.30
   2  15  -2   14.40    5.60
   2  15  -2    8.30    7.30
  -2 -15   2   10.20    4.40
  -2 -15   2   21.20   26.60
  -2 -15   2   13.80    4.20
  -2 -15   2   15.40    6.30
  -2 -15   2   10.40    5.60
  -2 -15   2   12.60    6.70
   1  15  -2   17.10   27.50
   1  15  -2   28.40    6.00
   1  15  -2   24.80    7.30
   1  15  -2   36.50    6.70
   1  15  -2   18.00    5.20
  -1 -15   2   23.80    6.10
  -1 -15   2   26.00    5.40
  -1 -15   2   20.40    4.50
  -1 -15   2   23.10   28.00
  -1 -15   2   27.10    5.80
  -1 -15   2   23.00    4.60
   0  15  -2  199.68   11.60
   0  15  -2  173.28   13.40
   0  15  -2  187.18   12.20
   0  15  -2  208.88   36.40
   0  15  -2  174.88   12.20
   0 -15   2  181.08    9.60
   0 -15   2  194.28   33.70
   0 -15   2  173.88   12.50
   0 -15   2  180.18   12.70
   0 -15   2  177.78   10.30
  -1  15  -2  255.97   14.20
  -1  15  -2  258.77   13.80
  -1  15  -2  279.67   36.80
  -1  15  -2  273.77   13.20
  -1  15  -2  261.97   15.40
  -1  15  -2  256.17   10.40
   1 -15   2  246.58   12.80
   1 -15   2  308.97   38.40
   1 -15   2  265.07   14.40
   1 -15   2  246.48   14.40
   1 -15   2  242.28   12.40
  -2  15  -2  825.72   31.40
  -2  15  -2  843.92   58.69
  -2  15  -2  813.22   30.80
  -2  15  -2  795.02   29.60
  -2  15  -2  796.62   27.90
  -2  15  -2  812.82   30.90
   2 -15   2  841.32   27.90
   2 -15   2  792.32   30.80
   2 -15   2  829.92   29.40
   2 -15   2  814.42   30.50
   2 -15   2  858.11   57.79
  -3  15  -2    5.20   25.40
  -3  15  -2   -8.50    4.00
  -3  15  -2    1.00    4.10
  -3  15  -2    2.60    5.20
  -3  15  -2   -2.20    4.80
  -3  15  -2   -6.20    3.60
   3 -15   2    0.30    4.30
   3 -15   2   11.60   23.70
   3 -15   2    5.60    2.90
   3 -15   2    2.60    4.80
   3 -15   2    5.60    5.30
  -4  15  -2  360.66   17.20
  -4  15  -2  385.46   41.60
  -4  15  -2  345.87   17.80
  -4  15  -2  369.76   15.80
  -4  15  -2  347.67   16.60
   4 -15   2  369.46   13.40
   4 -15   2  358.16   16.70
   4 -15   2  351.56   39.30
   4 -15   2  374.56   17.00
   4 -15   2  328.07   16.80
  -5  15  -2   76.09   27.60
   5 -15   2   29.50   24.60
  -6  15  -2  -25.20   28.60
  -6  15  -2    6.10    4.40
  -6  15  -2    6.60    5.90
  -6  15  -2    6.10    5.60
  -6  15  -2    1.50    5.70
   6 -15   2   14.10    5.10
   6 -15   2    4.60    5.20
   6 -15   2    9.60    5.80
   6 -15   2   15.40    4.70
   6 -15   2   40.20   28.00
  -7  15  -2   70.79    7.90
  -7  15  -2   59.09    6.60
  -7  15  -2   64.69    7.70
   7 -15   2   39.80    6.10
   7 -15   2   68.19    8.20
   7 -15   2   73.29   10.10
   8 -15   2   84.89   11.50
   5  14  -2   50.59    8.80
   5  14  -2   67.39   32.10
  -5 -14   2   79.29    8.90
  -5 -14   2   83.49    9.00
  -5 -14   2   79.19    7.00
   4  14  -2    9.30    6.90
   4  14  -2   -4.00    6.70
   4  14  -2   -3.80    3.90
   4  14  -2  -39.30   27.00
  -4 -14   2  -62.19   26.40
  -4 -14   2   -7.00    6.00
  -4 -14   2    5.70    4.20
  -4 -14   2   10.30    5.60
  -4 -14   2    2.80    3.50
   3  14  -2  277.87   15.80
   3  14  -2  306.77   15.50
   3  14  -2  319.57   17.10
   3  14  -2  321.57   39.80
   3  14  -2  271.07   14.40
  -3 -14   2  269.57   14.60
  -3 -14   2  292.87   37.90
  -3 -14   2  285.97   12.30
  -3 -14   2  264.17   13.60
  -3 -14   2  304.17   15.80
  -3 -14   2  281.87   15.60
   2  14  -2   64.09    6.90
   2  14  -2   92.89    9.20
   2  14  -2   85.59    9.20
   2  14  -2   76.59    8.70
   2  14  -2   72.39   27.20
  -2 -14   2   66.39    7.10
  -2 -14   2   84.19    7.70
  -2 -14   2   69.99    7.40
  -2 -14   2   74.29    6.70
  -2 -14   2  103.39   27.50
  -2 -14   2   79.19    9.00
   1  14  -2  258.07   13.50
   1  14  -2  256.97   13.50
   1  14  -2  261.17   12.70
   1  14  -2  246.28   14.60
   1  14  -2  218.78   37.50
  -1 -14   2  250.27   11.50
  -1 -14   2  256.17   13.20
  -1 -14   2  257.77   11.60
  -1 -14   2  254.47   13.90
  -1 -14   2  261.37   34.50
  -1 -14   2  234.18   13.70
   0  14  -2  418.06   16.90
   0  14  -2  383.06   17.20
   0  14  -2  455.35   43.10
   0  14  -2  400.16   18.60
   0  14  -2  380.16   17.60
   0 -14   2  414.66   17.70
   0 -14   2  411.36   18.00
   0 -14   2  390.36   41.40
   0 -14   2  404.76   16.00
   0 -14   2  388.76   16.80
  -1  14  -2   41.60    4.70
  -1  14  -2   48.90    6.00
  -1  14  -2   55.89    6.90
  -1  14  -2   37.30    5.60
  -1  14  -2   85.09   24.60
  -1  14  -2   49.80    6.60
   1 -14   2   45.40    4.90
   1 -14   2   38.90    5.40
   1 -14   2   58.39   23.00
   1 -14   2   49.99    4.60
   1 -14   2   44.80    5.80
  -2  14  -2   28.40   22.60
  -2  14  -2    8.80    3.30
  -2  14  -2    8.80    4.80
  -2  14  -2    3.90    4.10
  -2  14  -2    8.50    4.00
  -2  14  -2   10.90    4.20
   2 -14   2    8.80    4.30
   2 -14   2   -9.90   20.10
   2 -14   2   11.10    3.10
   2 -14   2    9.60    4.00
   2 -14   2    9.30    4.50
  -3  14  -2    8.10    3.90
  -3  14  -2   10.40    4.90
  -3  14  -2    6.80    4.30
  -3  14  -2   11.80    3.80
  -3  14  -2   -9.20   21.40
  -3  14  -2   15.40    4.50
   3 -14   2   16.00    4.80
   3 -14   2   19.00    4.60
   3 -14   2   11.70    2.90
   3 -14   2    3.10    3.70
   3 -14   2   25.80   21.90
  -4  14  -2  620.74   23.90
  -4  14  -2  659.83   49.10
  -4  14  -2  619.24   23.40
  -4  14  -2  601.74   24.40
  -4  14  -2  642.34   24.50
   4 -14   2  616.04   24.30
   4 -14   2  601.64   47.70
   4 -14   2  622.14   23.90
   4 -14   2  612.44   23.50
   4 -14   2  630.54   21.10
  -5  14  -2  230.28   12.40
  -5  14  -2  251.67   32.90
  -5  14  -2  215.98   11.40
  -5  14  -2  211.58   12.80
  -5  14  -2  212.98   12.70
   5 -14   2  211.48   11.60
   5 -14   2  216.98   31.90
   5 -14   2  227.48   12.40
   5 -14   2  221.58   11.90
   5 -14   2  187.78   12.20
  -6  14  -2   62.59   35.10
  -6  14  -2   58.49    6.90
  -6  14  -2   47.40    6.30
  -6  14  -2   50.49    5.80
  -6  14  -2   47.90    6.10
   6 -14   2   51.39    6.10
   6 -14   2   30.90   26.50
   6 -14   2   33.70    6.30
   6 -14   2   46.00    6.30
   6 -14   2   45.80    6.20
  -7  14  -2  331.47   17.10
  -7  14  -2  371.96   16.80
  -7  14  -2  345.87   16.90
  -7  14  -2  385.06   44.30
  -7  14  -2  331.27   15.70
   7 -14   2  389.66   17.40
   7 -14   2  348.07   16.60
   7 -14   2  327.37   15.70
   7 -14   2  453.75   42.90
   7 -14   2  319.47   16.70
  -8  14  -2   -8.90   25.50
  -8  14  -2    2.80    6.30
  -8  14  -2    7.60    4.90
  -8  14  -2   -5.30    5.20
  -8  14  -2   10.50    6.00
   8 -14   2    5.90    6.00
   8 -14   2    8.70    4.80
   8 -14   2   13.40   32.00
   8 -14   2    0.90    5.20
   6  13  -2  149.49   15.20
   6  13  -2  108.09   33.80
  -6 -13   2  137.99   16.00
  -6 -13   2  160.18    7.90
  -6 -13   2  148.89   13.20
   5  13  -2   50.49    7.80
   5  13  -2   35.20    5.30
   5  13  -2   26.00   25.80
   5  13  -2   51.39    7.90
  -5 -13   2   57.09    7.60
  -5 -13   2   42.80    6.40
  -5 -13   2   40.70    5.30
  -5 -13   2   48.20    6.80
  -5 -13   2   53.09    5.90
  -5 -13   2   60.09   28.30
   4  13  -2    9.10    5.80
   4  13  -2  -13.70   22.80
   4  13  -2    4.20    4.00
   4  13  -2   18.70    6.10
  -4 -13   2    5.60    4.80
  -4 -13   2    5.30    4.20
  -4 -13   2    8.50    4.50
  -4 -13   2   -7.20   22.90
  -4 -13   2   -6.90    8.20
  -4 -13   2    3.40    3.20
   3  13  -2   25.30   21.50
   3  13  -2   13.90    4.80
   3  13  -2    5.00    4.00
   3  13  -2    9.10    4.90
   3  13  -2    8.70    5.80
  -3 -13   2   13.90    4.00
  -3 -13   2   25.20   21.80
  -3 -13   2    8.90    4.70
  -3 -13   2    6.30    4.80
  -3 -13   2    6.60    4.80
  -3 -13   2   11.50    3.30
   2  13  -2   -2.80    7.50
   2  13  -2   -1.40    3.90
   2  13  -2    2.00    4.00
   2  13  -2    1.30    5.00
   2  13  -2   14.70   18.70
  -2 -13   2   -1.00    4.30
  -2 -13   2   -1.40    2.90
  -2 -13   2    6.70    4.20
  -2 -13   2   -3.80    3.80
  -2 -13   2   -1.50   18.90
  -2 -13   2    4.00    3.40
   1  13  -2  304.27   15.10
   1  13  -2  336.67   15.00
   1  13  -2  363.96   16.40
   1  13  -2  375.86   37.20
   1  13  -2  337.47   14.50
  -1 -13   2  344.67   46.70
  -1 -13   2  341.17   15.70
  -1 -13   2  332.87   13.70
  -1 -13   2  342.07   15.40
  -1 -13   2  344.27   13.70
   0  13  -2    7.50    4.30
   0  13  -2    5.80    4.10
   0  13  -2  -11.50   18.30
   0  13  -2    7.20    3.80
   0  13  -2    8.00    4.60
   0 -13   2    9.40    3.20
   0 -13   2    2.30    3.60
   0 -13   2   46.00   20.20
   0 -13   2   13.10    4.00
   0 -13   2    5.10    3.10
  -1  13  -2    4.80    3.40
  -1  13  -2    7.40    2.50
  -1  13  -2    6.90    4.00
  -1  13  -2    5.60    3.70
  -1  13  -2  -26.00   15.90
  -1  13  -2    2.20    3.30
   1 -13   2    3.20    3.60
   1 -13   2  -19.90   17.60
   1 -13   2    2.90    3.40
   1 -13   2    3.40    3.00
   1 -13   2    3.60    2.80
  -2  13  -2   -0.70    3.70
  -2  13  -2   -5.50   18.10
  -2  13  -2   -0.40    4.30
  -2  13  -2    5.50    3.20
  -2  13  -2    0.00    2.70
   2 -13   2    5.50    2.60
   2 -13   2   20.00   18.30
   2 -13   2    4.60    3.70
   2 -13   2    0.90    4.20
   2 -13   2    5.10    3.00
  -3  13  -2  202.58   27.50
  -3  13  -2  213.98   11.10
  -3  13  -2  201.58   10.40
  -3  13  -2  199.98   12.00
  -3  13  -2  216.18   11.40
  -3  13  -2  195.98    9.80
   3 -13   2  234.18   27.90
   3 -13   2  213.18    8.60
   3 -13   2  213.28   10.60
   3 -13   2  208.48   11.20
   3 -13   2  212.98   11.40
  -4  13  -2 1365.16   66.19
  -4  13  -2 1363.96   46.90
  -4  13  -2 1334.87   45.90
  -4  13  -2 1411.66   46.70
  -4  13  -2 1339.07   46.20
   4 -13   2 1366.06   64.99
   4 -13   2 1378.86   44.00
   4 -13   2 1368.26   46.70
   4 -13   2 1365.36   46.00
  -5  13  -2  134.89    9.30
  -5  13  -2  137.59    9.80
  -5  13  -2  131.49   24.10
  -5  13  -2  134.89    9.80
  -5  13  -2  140.79    8.80
   5 -13   2  127.89   24.90
   5 -13   2  128.19    9.90
   5 -13   2  135.59    9.40
   5 -13   2  136.69    9.50
   5 -13   2  115.29    8.90
  -6  13  -2  195.58   10.80
  -6  13  -2  206.08   11.50
  -6  13  -2  184.48   29.40
  -6  13  -2  210.58   11.50
  -6  13  -2  207.08   12.00
   6 -13   2  211.48   12.40
   6 -13   2  185.48   11.30
   6 -13   2  194.38   11.20
   6 -13   2  212.48   11.60
  -7  13  -2   66.39   23.10
  -7  13  -2   73.89    8.00
  -7  13  -2   63.39    7.80
  -7  13  -2   63.29    6.70
  -7  13  -2   95.69    9.20
   7 -13   2   65.99    7.30
   7 -13   2   -1.10   21.30
   7 -13   2   52.89    5.90
   7 -13   2   58.79    6.90
   7 -13   2   51.59    6.00
  -8  13  -2   47.60   23.50
  -8  13  -2   31.60    5.10
  -8  13  -2   25.80    5.40
  -8  13  -2   33.10    5.80
  -8  13  -2   33.60    6.50
   8 -13   2   28.20   24.90
   8 -13   2   34.90    6.50
   8 -13   2   18.80    6.00
   8 -13   2   32.90    5.70
   8 -13   2   17.60    4.90
  -9  13  -2  214.58   33.50
  -9  13  -2  243.08   13.10
  -9  13  -2  227.38   13.70
   9 -13   2  269.77   18.30
   9 -13   2  250.87   18.90
   9 -13   2  262.67   15.30
   9 -13   2  286.17   35.60
   9 -13   2  222.08   12.70
   7  12  -2   12.50    8.10
  -7 -12   2    7.80    5.60
  -7 -12   2    9.70    7.70
   6  12  -2    6.20    6.30
   6  12  -2   54.59   23.70
   6  12  -2   10.10    4.30
  -6 -12   2    1.80    5.80
  -6 -12   2    2.20    4.70
  -6 -12   2    8.70    3.00
  -6 -12   2   10.30    4.20
  -6 -12   2   52.59   26.90
  -6 -12   2   12.50    5.40
   5  12  -2  265.57   15.20
   5  12  -2  276.47   22.60
   5  12  -2  251.87   32.30
   5  12  -2  273.37   13.90
  -5 -12   2  275.97   33.10
  -5 -12   2  303.17   11.50
  -5 -12   2  288.67   14.10
  -5 -12   2  297.27   13.60
  -5 -12   2  311.27   15.10
  -5 -12   2  290.67   14.60
   4  12  -2  150.98   11.70
   4  12  -2  153.08   10.80
   4  12  -2  138.59    9.80
   4  12  -2  139.89   25.60
  -4 -12   2  144.29    9.20
  -4 -12   2  150.48    7.60
  -4 -12   2  131.09   26.00
  -4 -12   2  146.09   10.60
  -4 -12   2  149.29   10.00
  -4 -12   2  141.59   10.30
   3  12  -2   19.80    5.10
   3  12  -2   23.60    4.70
   3  12  -2   36.90   18.80
   3  12  -2   25.00    4.80
   3  12  -2   25.40    4.50
  -3 -12   2   24.60   19.40
  -3 -12   2   25.60    5.00
  -3 -12   2   18.90    4.40
  -3 -12   2   29.00    4.50
  -3 -12   2   23.90    4.90
  -3 -12   2   20.50    3.40
   2  12  -2   45.00   19.30
   2  12  -2   29.10    4.50
   2  12  -2   48.00    5.40
   2  12  -2   43.00    6.10
   2  12  -2   40.10    5.40
  -2 -12   2   40.00    5.30
  -2 -12   2   49.30   18.90
  -2 -12   2   44.90    4.60
  -2 -12   2   35.20    4.90
  -2 -12   2   38.00    5.00
   1  12  -2  364.66   15.60
   1  12  -2  350.36   16.10
   1  12  -2  375.56   33.50
   1  12  -2  378.36   15.40
   1  12  -2  367.86   14.70
  -1 -12   2  358.16   14.00
  -1 -12   2  348.77   15.40
  -1 -12   2  422.26   35.30
  -1 -12   2  344.77   15.20
  -1 -12   2  360.86   14.10
  -1 -12   2  380.26   16.00
   0  12  -2   22.00    3.90
   0  12  -2   11.20   16.50
   0  12  -2   19.60    3.90
   0  12  -2   28.20    3.20
   0  12  -2   28.60    3.90
   0  12  -2   27.20    4.70
   0 -12   2   20.30    3.90
   0 -12   2   25.20    3.50
   0 -12   2   23.30    3.30
   0 -12   2    8.50    4.50
   0 -12   2   29.20    4.40
   0 -12   2   12.90   16.30
  -1  12  -2   31.20    4.50
  -1  12  -2   24.80    4.20
  -1  12  -2   46.40   18.00
  -1  12  -2   25.70    4.60
  -1  12  -2   33.40    3.80
  -1  12  -2   30.60    5.10
   1 -12   2   27.00    4.30
   1 -12   2   39.70   17.40
   1 -12   2   36.80    3.50
   1 -12   2   26.20    4.40
   1 -12   2   29.80    3.90
  -2  12  -2   85.69    4.90
  -2  12  -2   88.79    7.20
  -2  12  -2   79.69    6.50
  -2  12  -2   80.79    5.60
  -2  12  -2   86.09    7.30
  -2  12  -2   76.99    8.00
  -2  12  -2   96.69   20.60
   2 -12   2   82.39    7.40
   2 -12   2   41.00   18.00
   2 -12   2   85.89    5.10
   2 -12   2   79.79    6.40
  -3  12  -2   84.59    6.30
  -3  12  -2   79.99    7.20
  -3  12  -2   83.69    4.60
  -3  12  -2   70.89   19.80
  -3  12  -2   91.39    6.60
  -3  12  -2   84.09    8.10
  -3  12  -2   89.19    7.40
   3 -12   2   82.99    6.60
   3 -12   2   63.89   19.20
   3 -12   2   85.09    7.50
   3 -12   2   85.99    4.80
   3 -12   2   72.39    7.10
  -4  12  -2  679.83   24.80
  -4  12  -2  683.23   24.40
  -4  12  -2  687.93   25.30
  -4  12  -2  640.94   24.30
  -4  12  -2  655.53   22.30
  -4  12  -2  667.13   42.10
  -4  12  -2  722.73   25.10
   4 -12   2  685.53   22.60
   4 -12   2  664.43   41.10
   4 -12   2  680.53   24.90
   4 -12   2  699.73   24.60
   4 -12   2  687.93   25.10
  -5  12  -2  130.29    8.00
  -5  12  -2  111.79    8.80
  -5  12  -2  123.79    5.00
  -5  12  -2  115.19   22.90
  -5  12  -2  123.89    8.60
  -5  12  -2  114.19    8.00
   5 -12   2  108.79    9.20
   5 -12   2  113.69   21.50
   5 -12   2  126.09    8.40
   5 -12   2  112.09    8.40
   5 -12   2  119.19    8.10
  -6  12  -2  490.95   38.90
  -6  12  -2  532.75   20.50
  -6  12  -2  537.75   20.70
  -6  12  -2  566.44   20.60
  -6  12  -2  515.15   20.10
  -6  12  -2  511.75   17.20
   6 -12   2  552.54   21.40
   6 -12   2  524.35   20.30
   6 -12   2  523.15   20.40
   6 -12   2  499.45   38.60
   6 -12   2  518.65   20.30
  -7  12  -2    8.20    4.40
  -7  12  -2    5.70    3.90
  -7  12  -2    4.90   19.00
  -7  12  -2    4.90    4.00
   7 -12   2    9.40    3.90
   7 -12   2   12.90    4.80
   7 -12   2    3.80   17.90
   7 -12   2    6.10    4.70
   7 -12   2    4.50    3.40
  -8  12  -2    0.00    4.00
  -8  12  -2   32.70   21.10
  -8  12  -2    6.30    4.10
  -8  12  -2   -0.80    4.10
   8 -12   2   10.40    4.10
   8 -12   2  -20.70   17.60
   8 -12   2    3.80    4.70
   8 -12   2    5.30    4.30
   8 -12   2    1.20    5.10
  -9  12  -2   58.09    6.10
  -9  12  -2   73.19   24.50
  -9  12  -2   73.29    8.30
  -9  12  -2   59.49    6.40
   9 -12   2   55.09    5.90
   9 -12   2   61.29    7.80
   9 -12   2   96.59   24.10
   9 -12   2   59.19    6.30
   9 -12   2   74.09    8.20
 -10  12  -2  370.06   16.60
 -10  12  -2  478.65   50.59
 -10  12  -2  386.76   17.40
  10 -12   2  391.66   16.40
  10 -12   2  395.16   21.00
  10 -12   2  395.86   43.50
  10 -12   2  425.26   20.10
   7  11  -2   26.00    4.90
   7  11  -2   25.70    7.90
   7  11  -2   27.80    7.20
   7  11  -2    6.00   23.00
  -7 -11   2   25.50    2.90
  -7 -11   2   26.20    5.70
  -7 -11   2   15.70    5.20
  -7 -11   2   32.00    5.80
  -7 -11   2   27.50    6.00
  -7 -11   2   48.10   28.80
   6  11  -2   99.29    8.80
   6  11  -2  114.59   25.10
   6  11  -2  115.49   11.10
   6  11  -2  106.59   10.90
  -6 -11   2  108.59    6.00
  -6 -11   2  120.49    9.90
  -6 -11   2   97.29    9.40
  -6 -11   2   77.59   23.60
  -6 -11   2   89.99    8.20
  -6 -11   2  115.69   10.20
   5  11  -2   57.19    6.00
   5  11  -2   43.40    6.20
   5  11  -2   49.20    6.10
   5  11  -2   68.29   21.60
  -5 -11   2   57.59    4.80
  -5 -11   2   48.10    5.70
  -5 -11   2   70.79    7.00
  -5 -11   2   61.59    6.00
  -5 -11   2   62.39    6.60
  -5 -11   2   86.79   22.00
   4  11  -2   52.59   18.50
   4  11  -2   15.70    5.00
   4  11  -2   34.10    5.20
   4  11  -2   18.30    3.90
  -4 -11   2   22.90    4.80
  -4 -11   2   23.90    4.00
  -4 -11   2   17.80   17.40
  -4 -11   2   21.70    3.00
  -4 -11   2   25.00    4.60
  -4 -11   2   14.90    4.10
   3  11  -2   62.59    7.00
   3  11  -2   54.99    6.00
   3  11  -2   61.49    6.60
   3  11  -2   59.69    6.60
  -3 -11   2   61.99    7.00
  -3 -11   2   75.79    7.30
  -3 -11   2   59.89    5.10
  -3 -11   2   76.99    6.40
  -3 -11   2   62.29   18.50
  -3 -11   2   59.79    6.80
   2  11  -2  117.29    7.70
   2  11  -2  126.79    7.80
   2  11  -2  111.69   20.90
   2  11  -2  115.29    8.00
   2  11  -2  116.99    8.80
  -2 -11   2  110.39    6.30
  -2 -11   2  105.09    7.90
  -2 -11   2  112.09    7.00
  -2 -11   2  115.19    8.20
  -2 -11   2  129.39   20.90
  -2 -11   2  108.79    7.70
   1  11  -2  592.14   38.10
   1  11  -2  613.04   22.20
   1  11  -2  614.24   23.00
   1  11  -2  598.44   19.60
   1  11  -2  628.44   21.70
  -1 -11   2  583.04   21.10
  -1 -11   2  606.24   22.70
  -1 -11   2  589.64   22.10
  -1 -11   2  608.84   22.40
  -1 -11   2  596.64   38.40
  -1 -11   2  626.34   21.30
   0  11  -2  232.78    8.40
   0  11  -2  226.28   25.60
   0  11  -2  218.28   10.60
   0  11  -2  237.58   11.00
   0  11  -2  233.28   10.10
   0 -11   2  184.68   11.40
   0 -11   2  237.38   11.10
   0 -11   2  277.37   27.30
   0 -11   2  227.78    9.80
   0 -11   2  235.78    9.40
   0 -11   2  220.28   10.80
  -1  11  -2  434.06   17.60
  -1  11  -2  444.26   15.30
  -1  11  -2  452.55   17.30
  -1  11  -2  446.46   16.90
  -1  11  -2  431.16   15.40
  -1  11  -2  447.26   16.50
  -1  11  -2  438.36   32.40
   1 -11   2  421.26   17.00
   1 -11   2  444.76   17.40
   1 -11   2  451.45   15.50
   1 -11   2  403.66   31.60
   1 -11   2  432.66   18.60
  -2  11  -2  119.39    6.30
  -2  11  -2  141.69   20.80
  -2  11  -2  124.99    7.10
  -2  11  -2  128.59    5.60
  -2  11  -2  120.49    8.20
  -2  11  -2  105.99    7.50
  -2  11  -2  114.49    7.60
   2 -11   2  112.09    7.80
   2 -11   2  145.99   20.20
   2 -11   2  126.99    5.80
   2 -11   2  121.09    7.00
   2 -11   2  128.79    7.90
  -3  11  -2  183.38    9.30
  -3  11  -2  160.18   21.50
  -3  11  -2  176.28    9.70
  -3  11  -2  199.48    9.40
  -3  11  -2  180.08    8.60
  -3  11  -2  175.88    7.00
   3 -11   2  168.98    8.80
   3 -11   2  153.68   20.80
   3 -11   2  190.98    9.40
   3 -11   2  175.18    7.10
  -4  11  -2   28.70    2.80
  -4  11  -2   19.10    3.80
  -4  11  -2   31.30    3.90
  -4  11  -2   37.30   16.10
  -4  11  -2   29.30    4.40
  -4  11  -2   30.20    4.30
  -4  11  -2   29.90    4.30
   4 -11   2   23.20    3.60
   4 -11   2   43.50   15.30
   4 -11   2   21.50    3.70
   4 -11   2   27.60    4.00
   4 -11   2   29.00    2.70
  -5  11  -2  104.79    7.60
  -5  11  -2   87.19   19.10
  -5  11  -2  105.39    7.40
  -5  11  -2  103.19    4.80
  -5  11  -2  113.19    8.00
  -5  11  -2  105.79    7.70
   5 -11   2   94.59    8.10
   5 -11   2  108.19    7.50
   5 -11   2   99.79    7.30
   5 -11   2  101.59    7.40
  -6  11  -2 1332.77   43.40
  -6  11  -2 1228.18   40.70
  -6  11  -2 1168.08   58.09
  -6  11  -2 1352.36   43.40
  -6  11  -2 1270.57   43.30
   6 -11   2 1288.07   57.49
   6 -11   2 1260.67   44.00
   6 -11   2 1311.97   43.20
   6 -11   2 1268.57   43.30
   6 -11   2 1311.17   43.30
  -7  11  -2  164.28   23.00
  -7  11  -2  162.48    9.40
  -7  11  -2  154.98    9.20
  -7  11  -2  166.28    9.70
  -7  11  -2  156.38    5.80
   7 -11   2  158.88   22.50
   7 -11   2  154.58   10.60
   7 -11   2  158.48    9.30
   7 -11   2  164.78    9.70
   7 -11   2  149.09    8.80
  -8  11  -2   38.50    4.90
  -8  11  -2    5.20   18.00
  -8  11  -2   43.00    5.30
  -8  11  -2   40.00    5.00
   8 -11   2   40.10    4.80
   8 -11   2   34.50    5.40
   8 -11   2   23.40   17.50
   8 -11   2   39.70    6.20
   8 -11   2   40.30    4.80
  -9  11  -2  234.08   12.10
  -9  11  -2  233.98   11.90
  -9  11  -2  232.48   11.60
  -9  11  -2  269.27   29.10
   9 -11   2  223.08   13.20
   9 -11   2  233.58   11.70
   9 -11   2  188.98   25.80
   9 -11   2  253.37   14.40
   9 -11   2  226.28   11.60
 -10  11  -2   72.19    8.80
 -10  11  -2   92.59    8.00
  10 -11   2   72.49    8.60
  10 -11   2   65.59    7.90
  10 -11   2   62.49    8.00
  10 -11   2  112.69   23.10
   8  10  -2   64.59    8.10
   8  10  -2   53.19   23.10
   8  10  -2   54.49    6.00
   8  10  -2   58.69    8.70
  -8 -10   2   53.89    6.10
  -8 -10   2   41.80    5.90
  -8 -10   2   54.99    6.50
  -8 -10   2   40.10    6.70
   7  10  -2    0.30    5.40
   7  10  -2    2.90   19.40
   7  10  -2   -4.00    3.70
   7  10  -2   -0.50    5.20
  -7 -10   2   13.20   19.80
  -7 -10   2    4.80    4.10
  -7 -10   2    2.30    3.90
  -7 -10   2    1.50    4.60
  -7 -10   2    3.10    2.20
  -7 -10   2   -0.70    4.70
   6  10  -2  137.49    9.10
   6  10  -2  136.79   10.70
   6  10  -2  146.89   10.60
   6  10  -2  189.08   25.80
  -6 -10   2  119.89   22.90
  -6 -10   2  135.99    6.40
  -6 -10   2  147.69   10.20
  -6 -10   2  132.19    9.00
  -6 -10   2  136.49    9.20
  -6 -10   2  143.69    9.80
   5  10  -2   64.29    7.70
   5  10  -2   66.19    8.00
   5  10  -2   63.09    6.70
   5  10  -2   54.99   18.20
  -5 -10   2   55.79    5.90
  -5 -10   2   44.50    5.10
  -5 -10   2   60.39    6.70
  -5 -10   2   59.09    4.50
  -5 -10   2   64.49   18.20
  -5 -10   2   67.79    7.50
   4  10  -2   -0.40    3.60
   4  10  -2   23.70   14.80
   4  10  -2    4.10    4.00
   4  10  -2    0.30    2.40
  -4 -10   2    6.20   14.20
  -4 -10   2    8.50    3.10
  -4 -10   2    3.30    2.30
  -4 -10   2   -2.70    3.20
  -4 -10   2    1.10    3.20
  -4 -10   2    5.00    3.40
   3  10  -2   47.80    5.60
   3  10  -2   47.60    5.20
   3  10  -2   25.00   15.10
   3  10  -2   33.10    4.20
   3  10  -2   49.30    5.20
  -3 -10   2   49.00    4.60
  -3 -10   2   32.10   17.50
  -3 -10   2   43.40    4.20
  -3 -10   2   30.30    4.10
  -3 -10   2   33.50    4.50
  -3 -10   2   47.90    4.90
   2  10  -2  222.38   10.40
   2  10  -2  242.98   25.20
   2  10  -2  214.58   10.40
   2  10  -2  217.98    9.80
   2  10  -2  212.88   10.90
  -2 -10   2  208.68   24.30
  -2 -10   2  223.08   10.60
  -2 -10   2  228.18   10.40
  -2 -10   2  221.58    9.60
  -2 -10   2  220.58    9.00
  -2 -10   2  229.08   10.40
   1  10  -2  727.43   25.20
   1  10  -2  765.82   40.20
   1  10  -2  741.33   25.70
   1  10  -2  718.23   24.50
   1  10  -2  583.64   25.80
  -1 -10   2  713.13   25.00
  -1 -10   2  718.23   24.10
  -1 -10   2  723.93   25.50
  -1 -10   2  686.43   38.40
  -1 -10   2  714.03   27.00
  -1 -10   2  706.23   24.00
   0  10  -2  397.16   14.30
   0  10  -2  391.36   15.30
   0  10  -2  405.66   16.10
   0  10  -2  401.26   15.70
   0  10  -2  452.55   29.80
   0  10  -2  402.76   14.90
   0 -10   2  395.06   15.50
   0 -10   2  410.16   15.90
   0 -10   2  402.56   14.40
   0 -10   2  397.86   15.40
   0 -10   2  396.56   14.70
   0 -10   2  375.16   28.10
  -1  10  -2  706.73   25.00
  -1  10  -2  716.13   38.40
  -1  10  -2  693.63   25.30
  -1  10  -2  703.63   24.70
  -1  10  -2  723.53   23.50
  -1  10  -2  710.03   24.40
  -1  10  -2  695.63   23.50
   1 -10   2  643.34   36.90
   1 -10   2  707.43   24.90
   1 -10   2  713.03   24.30
   1 -10   2  724.43   23.60
   1 -10   2  721.83   25.20
  -2  10  -2    2.50    2.70
  -2  10  -2    2.10    1.50
  -2  10  -2    1.30    2.70
  -2  10  -2    3.30    2.30
  -2  10  -2    2.60    2.10
  -2  10  -2    1.50    2.60
  -2  10  -2    3.90   11.60
   2 -10   2   10.50   11.40
   2 -10   2   -0.70    2.10
   2 -10   2    0.00    2.70
   2 -10   2    0.30    1.60
   2 -10   2    1.30    2.40
  -3  10  -2    6.20    2.70
  -3  10  -2    4.60    1.50
  -3  10  -2   -4.20   11.50
  -3  10  -2    4.90    2.70
  -3  10  -2    2.00    2.30
  -3  10  -2    5.90    2.70
   3 -10   2    4.00   11.00
   3 -10   2    3.30    2.40
   3 -10   2    0.70    2.60
   3 -10   2    7.10    1.70
  -4  10  -2   15.90    1.80
  -4  10  -2   14.20    3.00
  -4  10  -2   17.30    3.00
  -4  10  -2   14.40    3.60
  -4  10  -2   13.90    3.00
  -4  10  -2   13.10   13.20
  -4  10  -2   10.30    2.90
   4 -10   2   14.20    2.90
   4 -10   2    8.50    2.90
   4 -10   2   14.30    2.10
   4 -10   2   12.10    3.00
   4 -10   2   -0.60   11.50
  -5  10  -2    5.80    3.00
  -5  10  -2    3.10   12.60
  -5  10  -2    7.40    1.50
  -5  10  -2    5.30    3.10
  -5  10  -2    6.10    3.00
   5 -10   2    4.60    3.30
   5 -10   2    8.90    3.00
   5 -10   2    8.10    3.50
   5 -10   2    5.80    2.90
  -6  10  -2  699.03   23.70
  -6  10  -2  752.02   25.80
  -6  10  -2  755.12   25.80
  -6  10  -2  701.93   39.00
  -6  10  -2  730.73   25.80
   6 -10   2  707.23   38.30
   6 -10   2  744.33   25.60
   6 -10   2  715.83   26.70
   6 -10   2  727.53   25.80
   6 -10   2  728.33   25.60
  -7  10  -2   91.69   18.30
  -7  10  -2  109.99    7.40
  -7  10  -2  112.09    4.70
  -7  10  -2  109.19    7.80
  -7  10  -2  115.39    7.50
   7 -10   2  114.49    8.00
   7 -10   2  104.49    7.30
   7 -10   2  118.19    9.20
   7 -10   2  109.19    7.40
   7 -10   2  144.29   19.10
  -8  10  -2  178.28    9.90
  -8  10  -2  167.48    6.60
  -8  10  -2  169.98   22.70
  -8  10  -2  178.78    9.30
  -8  10  -2  173.28    9.30
   8 -10   2  175.58    9.10
   8 -10   2  179.88   22.00
   8 -10   2  182.48   11.40
   8 -10   2  161.88    9.00
   8 -10   2  156.38   10.00
  -9  10  -2  282.97   13.10
  -9  10  -2  258.67   14.10
  -9  10  -2  276.97   12.30
  -9  10  -2  260.17    9.80
  -9  10  -2  263.07   31.90
   9 -10   2  274.07   13.80
   9 -10   2  299.07   15.20
   9 -10   2  277.17   12.10
   9 -10   2  242.08   29.80
   9 -10   2  271.87   12.20
 -10  10  -2   17.20    3.80
 -10  10  -2   11.20    3.50
 -10  10  -2    4.20   19.50
 -10  10  -2   16.40    4.80
 -10  10  -2   15.50    2.70
 -10  10  -2   11.20    2.60
  10 -10   2   16.80    5.90
  10 -10   2   45.40   18.20
  10 -10   2   14.40    4.20
  10 -10   2   14.30    4.20
  10 -10   2   15.20    6.60
   9   9  -2   10.20    8.50
   9   9  -2   14.50    4.30
  -9  -9   2   11.10    6.00
  -9  -9   2    2.90    4.80
   8   9  -2   79.99    7.90
   8   9  -2   94.39   10.10
   8   9  -2   68.99    8.10
   8   9  -2   63.69   18.90
  -8  -9   2   73.09   22.80
  -8  -9   2   62.79    8.10
  -8  -9   2   68.29    6.90
  -8  -9   2   76.29    7.70
  -8  -9   2   82.79    8.30
   7   9  -2   94.29    8.10
   7   9  -2   85.09   19.60
   7   9  -2  121.09    9.80
   7   9  -2  101.69   10.50
  -7  -9   2  104.99    5.00
  -7  -9   2   85.09   20.70
  -7  -9   2  114.79    9.70
  -7  -9   2   94.29    8.30
  -7  -9   2  103.19    8.70
  -7  -9   2  104.49    8.10
   6   9  -2  599.54   23.20
   6   9  -2  588.64   38.30
   6   9  -2  589.44   22.20
   6   9  -2  578.94   22.80
  -6  -9   2  604.54   20.10
  -6  -9   2  590.24   22.90
  -6  -9   2  658.43   39.20
  -6  -9   2  610.74   22.40
  -6  -9   2  612.64   22.20
  -6  -9   2  609.84   22.50
   5   9  -2   21.10    4.40
   5   9  -2   16.30    4.10
   5   9  -2   33.80   15.10
   5   9  -2   13.00    3.30
  -5  -9   2   24.60    2.70
  -5  -9   2   22.70    3.80
  -5  -9   2   24.10    4.00
  -5  -9   2   47.20   15.00
  -5  -9   2   26.10    4.60
  -5  -9   2   32.50    4.10
   4   9  -2   44.10    4.80
   4   9  -2   36.90    4.50
   4   9  -2   45.90    2.70
   4   9  -2   28.60   13.40
   4   9  -2   41.70    4.50
  -4  -9   2   50.39    5.00
  -4  -9   2   46.50    3.90
  -4  -9   2   43.30    5.40
  -4  -9   2   35.00    4.20
  -4  -9   2   58.89   15.40
   3   9  -2 1510.45   50.99
   3   9  -2 1404.76   51.09
   3   9  -2 1528.25   48.80
   3   9  -2 1667.63   50.69
   3   9  -2 1534.65   51.39
   3   9  -2 1577.74   64.59
  -3  -9   2 1546.35   50.99
  -3  -9   2 1525.75   49.70
  -3  -9   2 1568.04   50.49
  -3  -9   2 1495.15   50.79
  -3  -9   2 1625.34   51.29
  -3  -9   2 1568.24   63.99
   2   9  -2  231.78   22.20
   2   9  -2  203.08    9.40
   2   9  -2  197.98    7.10
   2   9  -2  199.08    9.70
   2   9  -2  202.78    8.90
   2   9  -2  195.28    9.20
  -2  -9   2  214.38    8.70
  -2  -9   2  202.38    8.20
  -2  -9   2  202.28    9.20
  -2  -9   2  165.48   19.70
  -2  -9   2  200.18    9.30
  -2  -9   2  191.58    9.40
   1   9  -2  246.58    9.80
   1   9  -2  258.77   10.70
   1   9  -2  262.67   11.20
   1   9  -2  250.07   10.10
   1   9  -2  263.47   22.80
   1   9  -2  255.67   10.80
  -1  -9   2  239.18   10.70
  -1  -9   2  253.37   10.60
  -1  -9   2  259.17    9.90
  -1  -9   2  200.88   21.60
  -1  -9   2  255.67    9.80
  -1  -9   2  248.38   10.90
   0   9  -2  118.09    7.00
   0   9  -2  122.99    6.70
   0   9  -2  126.89    7.40
   0   9  -2  145.49   17.50
   0   9  -2  122.59    5.70
   0   9  -2  125.89    6.40
   0  -9   2  124.99    7.20
   0  -9   2  125.59    7.00
   0  -9   2  132.49    5.90
   0  -9   2  126.39   17.10
   0  -9   2  130.39    6.30
   0  -9   2  134.59    6.80
  -1   9  -2  438.56   27.90
  -1   9  -2  421.06   16.50
  -1   9  -2  446.56   15.20
  -1   9  -2  432.86   16.20
  -1   9  -2  441.86   16.50
  -1   9  -2  442.66   15.90
   1  -9   2  446.06   15.80
   1  -9   2  407.56   27.10
   1  -9   2  443.76   16.40
   1  -9   2  473.25   16.80
   1  -9   2  457.15   15.20
  -2   9  -2  313.37   12.60
  -2   9  -2  339.07   12.10
  -2   9  -2  327.17   11.40
  -2   9  -2  335.57   12.50
  -2   9  -2  319.47   23.80
  -2   9  -2  317.67   12.90
  -2   9  -2  331.37   13.10
   2  -9   2  332.97   11.50
   2  -9   2  328.47   12.40
   2  -9   2  342.77   13.20
   2  -9   2  328.57   12.80
   2  -9   2  307.17   23.50
  -3   9  -2  220.88   20.80
  -3   9  -2  262.97   10.50
  -3   9  -2  246.28    8.70
  -3   9  -2  258.57   10.30
  -3   9  -2  251.97   10.10
  -3   9  -2  208.48   10.30
  -3   9  -2  246.48   10.50
   3  -9   2  242.28   10.40
   3  -9   2  216.78   21.10
   3  -9   2  254.47   10.60
   3  -9   2  256.87   10.10
   3  -9   2  254.17    8.90
  -4   9  -2 1103.09   35.20
  -4   9  -2 1038.20   46.90
  -4   9  -2 1049.79   35.30
  -4   9  -2 1047.40   35.40
  -4   9  -2 1065.69   35.30
  -4   9  -2 1031.80   33.60
   4  -9   2  954.50   35.50
   4  -9   2 1038.30   35.10
   4  -9   2 1067.99   35.20
   4  -9   2 1093.99   35.40
  -5   9  -2    9.90    2.60
  -5   9  -2   12.80    1.60
  -5   9  -2   12.10    3.70
  -5   9  -2   21.30   11.90
  -5   9  -2   10.10    2.80
   5  -9   2    9.80    2.70
   5  -9   2   11.50    3.40
   5  -9   2   14.50    3.20
   5  -9   2   10.60    2.90
   5  -9   2   20.70   11.30
  -6   9  -2  219.98   23.00
  -6   9  -2  213.38    9.60
  -6   9  -2  195.78    9.90
  -6   9  -2  204.58    9.50
  -6   9  -2  199.88    7.40
   6  -9   2  203.58    9.70
   6  -9   2  214.28   10.80
   6  -9   2  199.48    9.40
   6  -9   2  202.78    9.30
   6  -9   2  216.58   22.10
  -7   9  -2  101.39    7.00
  -7   9  -2  119.79   17.40
  -7   9  -2   97.59    6.70
  -7   9  -2  104.79    4.70
  -7   9  -2  107.29    7.00
   7  -9   2  109.49    8.60
   7  -9   2  106.69    6.80
   7  -9   2   91.49   16.20
   7  -9   2   93.39    7.30
   7  -9   2   98.49    6.60
  -8   9  -2  455.35   38.50
  -8   9  -2  464.15   17.00
  -8   9  -2  432.96   17.50
  -8   9  -2  434.66   15.40
  -8   9  -2  470.95   17.10
   8  -9   2  452.15   17.00
   8  -9   2  448.76   16.80
   8  -9   2  473.65   19.30
   8  -9   2  450.65   17.90
   8  -9   2  468.15   30.60
  -9   9  -2   87.39    6.80
  -9   9  -2  111.69   19.20
  -9   9  -2   86.79    5.10
  -9   9  -2   86.99    7.60
  -9   9  -2   79.89    6.50
   9  -9   2   85.29    6.70
   9  -9   2   75.89    8.40
   9  -9   2   75.69    6.50
   9  -9   2   84.99   17.00
   9  -9   2   87.29   10.20
 -10   9  -2   74.59    5.60
 -10   9  -2   74.99   19.30
 -10   9  -2   62.69    6.20
 -10   9  -2   67.79    5.30
 -10   9  -2   76.99    6.00
 -10   9  -2   69.39    6.40
  10  -9   2   69.69    7.30
  10  -9   2   67.39    6.80
  10  -9   2   75.69    8.50
 -11   9  -2  136.49   10.70
 -11   9  -2  127.19   11.60
 -11   9  -2  149.49    9.60
  11  -9   2  138.79   13.20
  11  -9   2  127.59   16.60
  11  -9   2  167.28   14.60
  11  -9   2  132.99    8.70
  11  -9   2  114.89   17.50
   9   8  -2   73.99    7.70
   9   8  -2   49.80   18.90
   9   8  -2   83.49    9.50
   9   8  -2   82.29    7.90
  -9  -8   2   73.09    8.20
  -9  -8   2   63.59    7.40
  -9  -8   2   65.49    7.40
  -9  -8   2   79.89    8.90
   8   8  -2    7.40    4.60
   8   8  -2    0.10    5.10
   8   8  -2    2.20   14.90
   8   8  -2    5.00    3.50
  -8  -8   2    5.70    4.20
  -8  -8   2    5.90    3.70
  -8  -8   2   15.80   17.50
  -8  -8   2    8.60    4.80
  -8  -8   2    0.90    3.50
   7   8  -2   80.19    7.90
   7   8  -2   73.79    6.70
   7   8  -2   74.39    9.00
   7   8  -2   82.89   17.00
  -7  -8   2   73.79    6.40
  -7  -8   2   75.79    7.10
  -7  -8   2   68.89    4.10
  -7  -8   2   65.79    6.80
  -7  -8   2   80.79   17.70
  -7  -8   2   61.99    7.30
   6   8  -2  226.98   23.70
   6   8  -2  236.28   10.70
   6   8  -2  239.88   11.90
   6   8  -2  236.38   11.30
  -6  -8   2  219.48   10.60
  -6  -8   2  235.18    8.70
  -6  -8   2  230.98   10.80
  -6  -8   2  210.58   23.90
  -6  -8   2  220.68   11.50
  -6  -8   2  237.88   10.50
   5   8  -2    4.80    3.10
   5   8  -2   12.90   11.90
   5   8  -2    5.80    1.80
   5   8  -2    2.60    3.10
   5   8  -2    7.40    3.30
  -5  -8   2    3.40    1.80
  -5  -8   2   -1.50    2.50
  -5  -8   2    4.70    3.30
  -5  -8   2    4.10    2.70
  -5  -8   2    4.20    2.80
  -5  -8   2    0.50   11.80
   4   8  -2   71.99    5.60
   4   8  -2   87.09   14.00
   4   8  -2   67.19    3.60
   4   8  -2   64.49    6.80
   4   8  -2   63.99    6.20
  -4  -8   2   68.79    5.80
  -4  -8   2   60.59    6.40
  -4  -8   2   66.39    4.10
  -4  -8   2   74.19   16.60
  -4  -8   2   77.59    5.60
  -4  -8   2   69.39    5.60
   3   8  -2    5.80    1.30
   3   8  -2   15.30   10.80
   3   8  -2    5.40    2.40
   3   8  -2    2.60    2.30
   3   8  -2    3.90    2.60
   3   8  -2    2.70    2.20
  -3  -8   2    4.80    1.80
  -3  -8   2    3.70    2.20
  -3  -8   2    5.10    2.60
  -3  -8   2    3.60    2.50
  -3  -8   2    3.90    2.50
  -3  -8   2    5.20    2.40
  -3  -8   2   19.60   10.30
   2   8  -2    4.90    2.60
   2   8  -2   13.70    2.80
   2   8  -2    0.70    9.40
   2   8  -2    8.80    2.40
   2   8  -2    5.30    2.00
   2   8  -2    4.20    2.10
  -2  -8   2    8.90    2.60
  -2  -8   2   10.50    2.00
  -2  -8   2    7.80    2.40
  -2  -8   2    7.70    2.30
  -2  -8   2   10.40    2.70
  -2  -8   2    4.20    9.10
   1   8  -2  182.48   18.60
   1   8  -2  179.98    8.50
   1   8  -2  186.28    8.20
   1   8  -2  168.28    8.00
   1   8  -2  182.18    7.60
   1   8  -2  175.38    7.30
  -1  -8   2  186.88    8.40
  -1  -8   2  181.18    7.30
  -1  -8   2  166.08   18.10
  -1  -8   2  172.98    8.00
  -1  -8   2  179.68    8.20
  -1  -8   2  180.78    7.30
   0   8  -2   61.09   12.20
   0   8  -2   48.80    3.80
   0   8  -2   44.80    4.60
   0   8  -2   44.20    4.30
   0   8  -2   44.70    3.30
   0   8  -2   46.80    4.10
   0  -8   2   52.59   10.90
   0  -8   2   42.20    4.40
   0  -8   2   49.50    4.20
   0  -8   2   41.80    4.50
   0  -8   2   45.30    3.60
   0  -8   2   47.60    3.40
  -1   8  -2 1085.89   45.80
  -1   8  -2 1081.89   35.40
  -1   8  -2 1109.59   35.60
  -1   8  -2 1090.19   35.10
  -1   8  -2 1028.00   35.60
  -1   8  -2 1039.20   34.40
   1  -8   2 1063.89   35.70
   1  -8   2 1032.70   45.10
   1  -8   2 1056.09   35.40
   1  -8   2 1055.29   35.00
   1  -8   2 1112.89   34.50
  -2   8  -2   48.70    4.30
  -2   8  -2   44.30    4.40
  -2   8  -2   47.80    2.90
  -2   8  -2   41.90    3.90
  -2   8  -2   43.40   10.40
  -2   8  -2   49.40    4.30
   2  -8   2   47.40   11.60
   2  -8   2   48.50    2.90
   2  -8   2   50.69    3.80
   2  -8   2   51.59    4.40
   2  -8   2   37.60    4.40
  -3   8  -2  304.47   21.90
  -3   8  -2  305.47   12.00
  -3   8  -2  315.77   11.80
  -3   8  -2  332.57   11.90
  -3   8  -2  299.27   11.90
  -3   8  -2  305.77   10.50
   3  -8   2  313.57   12.00
   3  -8   2  309.57   11.70
   3  -8   2  288.67   21.40
   3  -8   2  311.07   10.60
   3  -8   2  301.97   11.90
  -4   8  -2  411.16   13.90
  -4   8  -2  406.96   15.40
  -4   8  -2  424.86   15.40
  -4   8  -2  444.66   15.40
  -4   8  -2  396.76   25.70
  -4   8  -2  431.86   15.80
   4  -8   2  442.56   15.60
   4  -8   2  412.86   15.90
   4  -8   2  411.66   15.30
   4  -8   2  432.26   15.40
   4  -8   2  381.46   29.00
  -5   8  -2  106.69    6.20
  -5   8  -2   97.39    7.30
  -5   8  -2  119.89    6.30
  -5   8  -2  107.69    6.40
  -5   8  -2  114.69    4.60
  -5   8  -2  114.39   15.40
   5  -8   2  106.39    7.40
   5  -8   2  116.49    6.30
   5  -8   2  113.19    6.30
   5  -8   2  102.09   14.00
   5  -8   2  118.49    6.40
  -6   8  -2  255.77   10.20
  -6   8  -2  236.78   10.00
  -6   8  -2  239.08   10.00
  -6   8  -2  234.38    8.50
  -6   8  -2  236.28   21.20
   6  -8   2  225.78   11.10
   6  -8   2  230.98    9.90
   6  -8   2  219.78   11.20
   6  -8   2  225.88   20.60
   6  -8   2  235.88    9.90
  -7   8  -2  150.18    7.70
  -7   8  -2  122.39   16.70
  -7   8  -2  142.79    7.30
  -7   8  -2  131.59    5.90
  -7   8  -2  137.29    7.40
   7  -8   2  140.89    8.00
   7  -8   2  151.48   17.00
   7  -8   2  134.69    7.30
   7  -8   2  132.29    9.00
   7  -8   2  137.09    7.10
  -8   8  -2  247.88    9.50
  -8   8  -2  251.57   10.50
  -8   8  -2  237.48   23.90
  -8   8  -2  241.78   11.00
  -8   8  -2  224.78   11.00
   8  -8   2  273.47   22.70
   8  -8   2  252.07   12.80
   8  -8   2  246.28   10.40
   8  -8   2  246.38   10.60
   8  -8   2  263.67   11.70
  -9   8  -2    7.30    2.90
  -9   8  -2    9.30    3.70
  -9   8  -2   27.50   13.80
  -9   8  -2    7.70    2.90
  -9   8  -2   15.30    3.20
   9  -8   2   15.70   12.10
   9  -8   2    9.40    3.70
   9  -8   2   19.70    4.40
   9  -8   2    8.30    5.00
   9  -8   2   12.40    3.10
 -10   8  -2    5.50    3.10
 -10   8  -2    4.30    3.20
 -10   8  -2    9.70    3.90
 -10   8  -2    7.90    2.60
 -10   8  -2    2.90    2.80
 -10   8  -2    5.90    4.70
  10  -8   2    0.30    3.10
  10  -8   2   10.20    5.70
  10  -8   2    8.70    5.10
  10  -8   2   10.90   12.70
  10  -8   2    6.50    3.10
 -11   8  -2   64.19    6.10
 -11   8  -2   72.29    8.60
 -11   8  -2   80.19    7.60
 -11   8  -2   67.59    7.70
  11  -8   2   64.79    9.10
  11  -8   2   66.19   12.40
  11  -8   2   75.69    7.00
  11  -8   2   69.39    8.20
  11  -8   2   79.59   10.60
  10   7  -2  115.69    9.00
  10   7  -2  122.99   14.70
 -10  -7   2  123.89   11.70
 -10  -7   2  113.29    8.50
   9   7  -2  164.28   13.30
   9   7  -2  174.18   10.90
   9   7  -2  179.48    9.40
   9   7  -2  142.29   19.00
  -9  -7   2  173.98   12.20
  -9  -7   2  160.98   10.70
  -9  -7   2  167.38    8.90
  -9  -7   2  172.18    9.50
  -9  -7   2  150.98   23.50
   8   7  -2   39.60    5.20
   8   7  -2   49.00    6.00
   8   7  -2   42.30   14.80
   8   7  -2   48.60    6.80
  -8  -7   2   43.70    3.10
  -8  -7   2   36.70    2.90
  -8  -7   2   39.40    4.30
  -8  -7   2   44.50    5.60
  -8  -7   2   30.00   15.10
  -8  -7   2   41.60    4.50
  -8  -7   2   49.30    6.30
   7   7  -2    8.40    4.00
   7   7  -2    2.40    3.40
   7   7  -2    3.40    2.70
   7   7  -2    4.90   11.80
  -7  -7   2   -9.40   12.50
  -7  -7   2    0.60    3.20
  -7  -7   2    6.30    1.70
  -7  -7   2    5.00    3.70
  -7  -7   2    3.50    3.00
  -7  -7   2    4.10    2.80
   6   7  -2  164.48   19.50
   6   7  -2  125.89    6.50
   6   7  -2  123.49    7.80
   6   7  -2  122.59    9.60
  -6  -7   2  130.49    5.60
  -6  -7   2  132.39    7.60
  -6  -7   2  120.59   12.90
  -6  -7   2  143.19    7.50
  -6  -7   2  130.99    7.30
  -6  -7   2  144.09   17.30
   5   7  -2   65.89   12.90
   5   7  -2   65.29    5.90
   5   7  -2   66.09    4.20
   5   7  -2   65.99    6.20
   5   7  -2   69.59    5.40
  -5  -7   2   62.69    5.40
  -5  -7   2   72.39    5.70
  -5  -7   2   63.59   12.80
  -5  -7   2   67.29    3.90
  -5  -7   2   78.89    6.20
  -5  -7   2   60.29    6.20
   4   7  -2  262.37   20.90
   4   7  -2  263.97   11.30
   4   7  -2  266.87    9.80
   4   7  -2  273.07   11.30
   4   7  -2  278.67   11.00
  -4  -7   2  267.47   11.00
  -4  -7   2  259.67   21.40
  -4  -7   2  279.57    9.80
  -4  -7   2  265.07   11.50
  -4  -7   2  284.57   10.90
  -4  -7   2  279.57   11.30
  -4  -7   2  266.97   10.80
   3   7  -2 2106.79   73.39
   3   7  -2 1874.21   62.79
   3   7  -2 1940.61   62.69
   3   7  -2 1837.82   61.39
   3   7  -2 1879.61   62.59
  -3  -7   2 1977.20   62.39
  -3  -7   2 1977.30   62.79
  -3  -7   2 1976.10   62.79
  -3  -7   2 1955.20   62.49
  -3  -7   2 1944.61   72.09
  -3  -7   2 1910.21   61.69
  -3  -7   2 1935.81   62.69
   2   7  -2  686.63   32.40
   2   7  -2  646.54   23.10
   2   7  -2  688.23   22.50
   2   7  -2  644.74   22.40
   2   7  -2  661.03   22.80
   2   7  -2  679.83   23.00
  -2  -7   2  693.33   22.50
  -2  -7   2  677.83   22.90
  -2  -7   2  689.73   23.10
  -2  -7   2  648.84   22.80
  -2  -7   2  669.03   22.10
  -2  -7   2  634.44   31.60
   1   7  -2  251.17   10.20
   1   7  -2  247.78   10.00
   1   7  -2  270.47   19.20
   1   7  -2  266.27    9.60
   1   7  -2  246.48    9.30
   1   7  -2  253.37    9.90
  -1  -7   2  263.47   10.00
  -1  -7   2  260.97    9.90
  -1  -7   2  220.48   18.10
  -1  -7   2  263.77   10.20
  -1  -7   2  257.37    9.40
  -1  -7   2  232.98    9.20
   0   7  -2 1096.09   36.90
   0   7  -2 1111.09   36.30
   0   7  -2 1172.68   37.20
   0   7  -2 1151.28   46.10
   0   7  -2 1121.19   36.70
   0   7  -2 1101.99   37.30
   0  -7   2 1095.99   36.60
   0  -7   2 1120.39   45.90
   0  -7   2 1174.38   37.30
   0  -7   2 1144.59   37.00
   0  -7   2 1142.89   36.40
   0  -7   2 1125.29   37.10
  -1   7  -2 2573.44   82.09
  -1   7  -2 2569.24   90.79
  -1   7  -2 2580.14   81.59
  -1   7  -2 2509.95   80.99
  -1   7  -2 2540.65   81.79
  -1   7  -2 2636.74   81.99
   1  -7   2 2462.75   81.49
   1  -7   2 2460.35   81.89
   1  -7   2 2593.14   82.09
   1  -7   2 2708.23   91.09
   1  -7   2 2612.14   80.99
  -2   7  -2  662.13   21.60
  -2   7  -2  623.04   21.90
  -2   7  -2  609.94   21.70
  -2   7  -2  633.14   20.80
  -2   7  -2  636.54   21.80
  -2   7  -2  642.74   30.20
   2  -7   2  655.53   22.00
   2  -7   2  664.53   20.80
   2  -7   2  645.14   21.80
   2  -7   2  644.44   21.50
   2  -7   2  609.14   29.80
  -3   7  -2  917.21   30.00
  -3   7  -2  971.10   31.20
  -3   7  -2  987.00   31.20
  -3   7  -2  901.21   31.10
  -3   7  -2  925.11   40.10
  -3   7  -2  972.60   31.00
   3  -7   2  948.31   31.00
   3  -7   2  907.71   31.00
   3  -7   2  951.00   31.10
   3  -7   2  819.72   41.80
   3  -7   2  961.10   30.20
  -4   7  -2   93.19    3.80
  -4   7  -2   94.79    5.10
  -4   7  -2   89.59    5.70
  -4   7  -2   88.49    5.20
  -4   7  -2   91.69    5.10
  -4   7  -2  105.89   13.20
   4  -7   2   84.09    5.00
   4  -7   2   70.59   11.50
   4  -7   2   91.19    6.00
   4  -7   2   91.09    5.20
   4  -7   2   84.19    5.10
  -5   7  -2  105.19    5.60
  -5   7  -2   97.99    6.90
  -5   7  -2  107.69    5.70
  -5   7  -2   96.49    4.30
  -5   7  -2  104.49    5.60
  -5   7  -2   98.79   13.50
   5  -7   2   93.49    6.90
   5  -7   2   99.39    5.50
   5  -7   2   95.69    5.50
   5  -7   2   98.19    5.70
   5  -7   2   93.49   12.80
  -6   7  -2  232.88    9.40
  -6   7  -2  222.48    9.20
  -6   7  -2  224.38    8.30
  -6   7  -2  197.88   19.10
  -6   7  -2  218.68    9.20
   6  -7   2  196.98   18.10
   6  -7   2  217.78    9.20
   6  -7   2  229.48    9.70
   6  -7   2  219.98    9.30
   6  -7   2  223.08   10.70
  -7   7  -2  797.72   26.90
  -7   7  -2  780.92   36.80
  -7   7  -2  808.32   26.80
  -7   7  -2  825.82   27.20
  -7   7  -2  770.02   26.30
   7  -7   2  802.12   26.90
   7  -7   2  817.82   27.60
   7  -7   2  778.22   36.00
   7  -7   2  770.52   26.80
   7  -7   2  813.82   28.70
  -8   7  -2   87.59   13.90
  -8   7  -2   74.19    5.30
  -8   7  -2   81.99    5.30
  -8   7  -2   72.29    6.10
  -8   7  -2   75.99    5.40
   8  -7   2   80.19    6.80
   8  -7   2   74.39    5.30
   8  -7   2   82.79    8.00
   8  -7   2   70.29   12.70
   8  -7   2   81.89    5.60
  -9   7  -2    2.90    3.00
  -9   7  -2    4.20    3.00
  -9   7  -2    1.80    3.60
   9  -7   2    0.40    3.50
   9  -7   2    1.20    9.90
   9  -7   2    3.30    2.50
   9  -7   2    2.60    4.90
   9  -7   2    1.60    4.40
 -10   7  -2  136.39   10.50
 -10   7  -2  131.69    7.30
 -10   7  -2  135.29    8.60
 -10   7  -2  129.29    8.70
  10  -7   2  129.59   15.30
  10  -7   2  136.49    7.60
  10  -7   2  127.19    7.20
  10  -7   2  138.99   10.30
  10  -7   2  146.39   17.00
  10  -7   2  147.99   12.10
 -11   7  -2  171.48   12.60
 -11   7  -2  168.08   10.80
 -11   7  -2  193.48    9.50
 -11   7  -2  194.18   10.90
  11  -7   2  204.08   15.00
  11  -7   2  175.78    9.30
  11  -7   2  193.28    9.30
  10   6  -2   -0.40    3.30
  10   6  -2   -1.60   13.40
  10   6  -2   15.90    7.30
  10   6  -2    6.60    7.00
 -10  -6   2   -1.00    3.20
 -10  -6   2    2.00    2.30
 -10  -6   2   13.50   19.30
 -10  -6   2    7.90    4.70
 -10  -6   2   -2.90    4.80
   9   6  -2    7.30    3.20
   9   6  -2   11.80   12.10
   9   6  -2    3.20    3.90
   9   6  -2   11.10    5.60
  -9  -6   2    5.30    4.00
  -9  -6   2    9.60   15.00
  -9  -6   2    5.90    2.80
  -9  -6   2    8.90    4.80
  -9  -6   2    7.70    3.30
   8   6  -2   13.30    5.00
   8   6  -2    8.70   11.10
   8   6  -2   13.90    3.30
   8   6  -2   12.00    3.50
  -8  -6   2    5.70   12.70
  -8  -6   2    3.70    3.90
  -8  -6   2    7.80    3.00
  -8  -6   2   10.70    3.20
  -8  -6   2   15.40    4.20
  -8  -6   2   13.70    1.80
  -8  -6   2   12.40    1.80
   7   6  -2   76.39    6.80
   7   6  -2   84.99   13.90
   7   6  -2   86.69    6.40
   7   6  -2   88.59    8.10
   7   6  -2   84.19    6.20
  -7  -6   2   74.79   13.70
  -7  -6   2   82.09    5.80
  -7  -6   2   81.39    5.70
  -7  -6   2   82.19    4.10
  -7  -6   2   83.99    6.50
  -7  -6   2   80.99    7.10
   6   6  -2  230.88    9.50
   6   6  -2  235.18    9.90
   6   6  -2  211.28    9.10
  -6  -6   2  233.48   10.40
  -6  -6   2  212.48    8.10
  -6  -6   2  206.08    9.50
  -6  -6   2  227.38   19.80
  -6  -6   2  227.08    9.40
   5   6  -2  614.24   21.80
   5   6  -2  624.74   21.10
   5   6  -2  611.74   30.40
   5   6  -2  584.94   20.50
   5   6  -2  593.64   21.30
  -5  -6   2  615.94   21.30
  -5  -6   2  587.14   21.00
  -5  -6   2  606.04   30.30
  -5  -6   2  624.34   21.00
  -5  -6   2  591.14   19.90
  -5  -6   2  621.54   21.60
   4   6  -2 2369.56   74.99
   4   6  -2 2297.27   75.19
   4   6  -2 2436.96   84.19
   4   6  -2 2243.88   74.29
   4   6  -2 2311.67   75.29
  -4  -6   2 2402.86   74.99
  -4  -6   2 2389.66   74.89
  -4  -6   2 2299.97   83.19
  -4  -6   2 2374.46   75.09
  -4  -6   2 2268.17   74.09
  -4  -6   2 2328.67   75.39
  -4  -6   2 2390.06   75.29
   3   6  -2  402.06   14.50
   3   6  -2  406.26   14.80
   3   6  -2  423.76   23.20
   3   6  -2  428.26   14.80
   3   6  -2  410.96   13.90
   3   6  -2  406.66   14.90
  -3  -6   2  398.86   14.60
  -3  -6   2  432.56   15.00
  -3  -6   2  408.26   14.80
  -3  -6   2  411.16   14.50
  -3  -6   2  423.86   14.80
  -3  -6   2  414.66   13.90
  -3  -6   2  369.66   22.10
   2   6  -2   15.20    7.20
   2   6  -2   21.40    2.60
   2   6  -2   14.80    2.10
   2   6  -2   16.40    2.10
   2   6  -2   21.70    2.20
   2   6  -2   26.50    2.40
  -2  -6   2   18.00    2.00
  -2  -6   2   21.70    2.50
  -2  -6   2   17.90    2.20
  -2  -6   2   17.40    7.50
  -2  -6   2   20.50    2.30
  -2  -6   2   17.90    2.20
   1   6  -2   14.40    2.00
   1   6  -2   11.30    2.10
   1   6  -2   13.10    7.00
   1   6  -2   11.60    2.00
   1   6  -2    7.80    1.40
   1   6  -2   12.20    1.80
  -1  -6   2   10.40    1.50
  -1  -6   2   20.20    7.60
  -1  -6   2   15.50    2.20
  -1  -6   2   11.50    2.10
  -1  -6   2   12.00    2.00
  -1  -6   2    9.80    1.50
   0   6  -2  147.29   13.20
   0   6  -2  144.39    5.70
   0   6  -2  155.88    6.20
   0   6  -2  142.89    6.50
   0   6  -2  151.58    6.30
   0   6  -2  149.88    6.50
   0  -6   2  155.18    5.80
   0  -6   2  149.88    6.40
   0  -6   2  154.58    6.40
   0  -6   2  157.48    6.60
   0  -6   2  141.89   13.00
   0  -6   2  141.99    5.90
  -1   6  -2 1094.39   34.10
  -1   6  -2 1019.90   41.30
  -1   6  -2 1061.29   34.20
  -1   6  -2 1032.30   33.90
  -1   6  -2 1021.40   33.20
  -1   6  -2 1042.00   33.70
   1  -6   2 1048.10   34.10
   1  -6   2 1026.00   33.70
   1  -6   2  975.90   40.80
   1  -6   2 1043.60   33.20
   1  -6   2 1055.09   34.00
  -2   6  -2   32.80    2.00
  -2   6  -2   27.50    2.90
  -2   6  -2   27.60    3.10
  -2   6  -2   20.30    6.80
  -2   6  -2   25.60    2.80
   2  -6   2   24.10    2.90
   2  -6   2   26.60    7.60
   2  -6   2   27.90    2.90
   2  -6   2   28.20    3.10
   2  -6   2   27.30    2.00
  -3   6  -2  713.73   23.20
  -3   6  -2  637.74   23.10
  -3   6  -2  697.43   22.30
  -3   6  -2  653.23   30.30
  -3   6  -2  714.13   23.10
   3  -6   2  693.93   23.10
   3  -6   2  711.63   23.30
   3  -6   2  723.93   23.60
   3  -6   2  671.23   23.10
  -4   6  -2  131.89   13.60
  -4   6  -2  142.69    7.00
  -4   6  -2  142.69    6.20
  -4   6  -2  142.49    6.20
  -4   6  -2  142.09    6.30
  -4   6  -2  138.59    5.30
   4  -6   2  140.79    6.20
   4  -6   2  135.99   13.70
   4  -6   2  136.99    6.10
   4  -6   2  134.49    6.20
   4  -6   2  137.49    7.20
  -5   6  -2   24.20    3.40
  -5   6  -2   24.70    2.60
  -5   6  -2   23.40    2.60
  -5   6  -2   21.20    2.50
  -5   6  -2   28.30    3.40
  -5   6  -2   27.80    8.90
   5  -6   2   17.90    7.80
   5  -6   2   25.60    2.60
   5  -6   2   22.80    2.50
   5  -6   2   26.70    3.80
   5  -6   2   31.30    3.70
  -6   6  -2  378.66   13.70
  -6   6  -2  368.06   13.30
  -6   6  -2  378.66   13.60
  -6   6  -2  375.96   22.20
  -6   6  -2  383.56   13.80
   6  -6   2  381.26   15.20
   6  -6   2  363.96   21.50
   6  -6   2  394.76   13.60
   6  -6   2  373.66   14.00
   6  -6   2  371.26   13.50
  -7   6  -2 1026.30   34.20
  -7   6  -2 1067.79   34.70
  -7   6  -2 1030.50   43.40
  -7   6  -2 1037.70   34.50
   7  -6   2 1074.39   34.40
   7  -6   2 1061.79   42.00
   7  -6   2  998.90   34.30
   7  -6   2 1030.50   36.20
   7  -6   2 1087.39   35.10
  -8   6  -2   27.80    3.10
  -8   6  -2   34.30   11.60
  -8   6  -2   23.10    2.70
  -8   6  -2   21.50    3.30
   8  -6   2   23.80    4.50
   8  -6   2    7.70    8.80
   8  -6   2   21.00    3.70
   8  -6   2   21.30    2.90
  -9   6  -2    0.60    2.30
  -9   6  -2    3.20    3.80
  -9   6  -2    5.10    3.00
  -9   6  -2    4.40    2.00
   9  -6   2   -2.20    9.50
   9  -6   2    6.50    4.90
   9  -6   2    1.00    2.40
   9  -6   2    7.90    8.70
   9  -6   2    4.60    2.60
   9  -6   2   -1.30    4.10
 -10   6  -2  107.69    7.10
 -10   6  -2  116.29    9.70
 -10   6  -2  129.79   10.00
  10  -6   2  122.69    9.30
  10  -6   2  129.09   15.60
  10  -6   2  135.09   11.60
  10  -6   2  101.69    9.80
  10  -6   2  107.69    6.10
  10  -6   2  112.29   11.70
 -11   6  -2   86.19   10.30
 -11   6  -2   76.19    7.30
 -11   6  -2   73.29    7.80
  11  -6   2   64.69    9.20
  11   5  -2   97.49    6.80
 -11  -5   2   72.29    8.30
 -11  -5   2   82.79    8.70
  10   5  -2   10.60    4.80
  10   5  -2   17.20    3.50
  10   5  -2   24.70   10.90
  10   5  -2   23.90    7.00
 -10  -5   2   11.40    5.40
 -10  -5   2   15.60    4.40
   9   5  -2   35.20    6.10
   9   5  -2   25.90    3.40
   9   5  -2   30.90   11.20
  -9  -5   2   -8.10   13.40
  -9  -5   2   23.70    2.70
  -9  -5   2   26.50    4.60
  -9  -5   2   26.40    5.10
  -9  -5   2   19.70    4.00
  -9  -5   2   24.20    2.80
  -9  -5   2   24.90    2.60
   8   5  -2  179.28    8.00
   8   5  -2  155.48    8.30
   8   5  -2  170.98   10.60
   8   5  -2  166.28   17.50
  -8  -5   2  139.09   16.20
  -8  -5   2  158.18    9.80
  -8  -5   2  171.28    6.40
  -8  -5   2  167.38    9.30
  -8  -5   2  157.18    8.70
  -8  -5   2  167.68    6.40
  -8  -5   2  163.48    7.30
   7   5  -2   71.49    7.50
   7   5  -2   78.49   11.80
   7   5  -2   80.49    5.70
   7   5  -2   76.69    6.10
   7   5  -2   75.09    5.20
  -7  -5   2   71.79    5.30
  -7  -5   2   80.09    6.10
  -7  -5   2   76.59   12.20
  -7  -5   2   82.49    6.80
  -7  -5   2   77.89    4.10
  -7  -5   2   79.69    6.90
   6   5  -2  273.87   11.00
   6   5  -2  274.97   10.70
   6   5  -2  264.97   10.90
   6   5  -2  285.07   19.10
   6   5  -2  288.97   12.30
  -6  -5   2  290.57   11.80
  -6  -5   2  271.57    9.80
  -6  -5   2  265.97   19.40
  -6  -5   2  284.17   10.70
  -6  -5   2  278.07   11.30
  -6  -5   2  272.87   10.50
   5   5  -2   32.50    3.50
   5   5  -2   26.80    3.40
   5   5  -2   28.80    3.00
   5   5  -2   14.60    7.80
   5   5  -2   33.10    3.80
  -5  -5   2   29.60    2.70
  -5  -5   2   27.50    3.10
  -5  -5   2   36.40    3.90
  -5  -5   2   23.50    3.50
  -5  -5   2   29.30    3.40
  -5  -5   2   29.10    3.30
  -5  -5   2   17.90    8.00
   4   5  -2 2526.25   84.09
   4   5  -2 2658.23   84.49
   4   5  -2 2787.92   92.09
   4   5  -2 2628.14   84.89
   4   5  -2 2620.74   84.59
  -4  -5   2 2672.73   84.49
  -4  -5   2 2636.64   83.89
  -4  -5   2 2716.73   84.59
  -4  -5   2 2756.52   84.79
  -4  -5   2 2799.02   85.09
  -4  -5   2 2543.25   84.29
  -4  -5   2 2529.05   90.99
   3   5  -2  633.24   26.90
   3   5  -2  571.04   19.70
   3   5  -2  578.24   19.60
   3   5  -2  564.84   19.70
   3   5  -2  576.84   19.50
   3   5  -2  576.94   19.20
  -3  -5   2  581.24   19.10
  -3  -5   2  591.64   19.60
  -3  -5   2  567.74   19.50
  -3  -5   2  526.95   25.70
  -3  -5   2  581.64   19.70
  -3  -5   2  609.54   19.90
  -3  -5   2  580.64   19.60
   2   5  -2  986.90   33.40
   2   5  -2 1013.80   33.20
   2   5  -2 1006.30   33.50
   2   5  -2 1042.10   33.50
   2   5  -2 1042.20   40.10
   2   5  -2 1060.39   33.30
  -2  -5   2 1004.20   33.00
  -2  -5   2 1049.20   33.50
  -2  -5   2 1026.20   33.50
  -2  -5   2 1000.30   33.40
  -2  -5   2 1022.90   33.20
  -2  -5   2 1083.09   40.30
   1   5  -2  138.59    5.90
   1   5  -2  128.19   11.60
   1   5  -2  136.89    5.50
   1   5  -2  136.39    5.30
   1   5  -2  133.59    5.60
   1   5  -2  133.69    5.80
  -1  -5   2  136.59    5.80
  -1  -5   2  151.78   12.10
  -1  -5   2  138.99    5.70
  -1  -5   2  141.29    5.80
  -1  -5   2  135.09    5.30
  -1  -5   2  137.39    5.30
   0   5  -2  248.18    8.90
   0   5  -2  232.78    8.90
   0   5  -2  244.58    8.60
   0   5  -2  235.88    8.30
   0   5  -2  244.58    8.80
   0   5  -2  243.28   14.80
   0  -5   2  238.98    8.90
   0  -5   2  242.78    8.50
   0  -5   2  243.88   14.80
   0  -5   2  243.28    8.30
   0  -5   2  221.28    8.80
  -1   5  -2  147.79    6.00
  -1   5  -2  142.59    5.30
  -1   5  -2  143.59    5.70
  -1   5  -2  144.29    6.00
  -1   5  -2  146.19   11.40
   1  -5   2  147.49    6.10
   1  -5   2  144.49    6.00
   1  -5   2  133.59   11.10
   1  -5   2  147.69    5.70
   1  -5   2  153.58    5.30
  -2   5  -2   88.49   10.50
  -2   5  -2  111.79    4.80
  -2   5  -2  106.29    4.90
  -2   5  -2  107.99    4.10
  -2   5  -2  106.59    4.90
   2  -5   2  107.59    4.90
   2  -5   2  108.99    4.20
   2  -5   2  111.99    5.00
   2  -5   2  110.99    4.80
  -3   5  -2  557.84   18.30
  -3   5  -2  557.14   18.90
  -3   5  -2  563.44   25.30
  -3   5  -2  578.24   19.00
  -3   5  -2  571.64   18.90
   3  -5   2  487.45   27.20
   3  -5   2  570.44   19.50
   3  -5   2  576.54   19.00
   3  -5   2  576.24   18.90
   3  -5   2  562.24   18.90
  -4   5  -2  146.49    5.70
  -4   5  -2  149.39    6.20
  -4   5  -2  146.89    6.10
  -4   5  -2  136.89    6.10
  -4   5  -2  147.29    6.90
  -4   5  -2  132.09   12.20
   4  -5   2  155.98    6.20
   4  -5   2  147.09    6.20
   4  -5   2  132.39   12.00
   4  -5   2  147.59    7.30
   4  -5   2  142.39    6.10
  -5   5  -2  291.17   10.30
  -5   5  -2  256.37   17.20
  -5   5  -2  273.77   11.50
  -5   5  -2  278.07   10.30
  -5   5  -2  274.47   10.30
   5  -5   2  271.07   11.90
   5  -5   2  282.77   10.50
   5  -5   2  280.87   16.80
   5  -5   2  287.97   10.20
   5  -5   2  281.07   10.30
  -6   5  -2  466.55   15.70
  -6   5  -2  422.36   17.20
  -6   5  -2  466.35   15.90
  -6   5  -2  432.86   17.60
  -6   5  -2  460.85   23.70
  -6   5  -2  458.75   15.90
   6  -5   2  455.35   17.40
   6  -5   2  445.56   16.10
   6  -5   2  476.65   15.80
   6  -5   2  451.85   15.70
   6  -5   2  462.15   22.80
  -7   5  -2   91.59    4.80
  -7   5  -2   79.79    5.10
  -7   5  -2   93.79    5.30
  -7   5  -2   88.99   12.30
   7  -5   2   94.79    5.10
   7  -5   2   66.09    9.80
   7  -5   2   84.99    5.70
  -8   5  -2  270.67   12.20
  -8   5  -2  286.17   10.00
  -8   5  -2  285.37   10.90
  -8   5  -2  262.97   10.50
   8  -5   2  295.17   11.00
   8  -5   2  263.97   17.70
   8  -5   2  232.18   12.40
   8  -5   2  260.67   11.40
   8  -5   2  286.47   13.10
   8  -5   2  262.57   18.50
  -9   5  -2    8.70    3.10
  -9   5  -2    6.20    4.10
   9  -5   2    7.00    3.50
   9  -5   2    5.60    7.40
   9  -5   2    7.60    2.80
   9  -5   2    5.20    2.30
   9  -5   2    3.60    4.60
   9  -5   2   12.80    9.70
 -10   5  -2    6.30    4.60
 -10   5  -2    1.70    3.70
 -10   5  -2   -0.20    3.30
  10  -5   2    2.70    2.80
  10  -5   2   -0.30    2.20
  10  -5   2    1.70    5.10
 -11   5  -2   44.60    4.90
 -11   5  -2   37.70    5.10
 -11   5  -2   50.19    6.80
  11  -5   2   38.40    7.70
 -11  -4   2  124.39   11.90
 -11  -4   2  111.69   10.00
  10   4  -2  162.78   11.80
  10   4  -2  133.69    8.40
  10   4  -2  163.18    8.60
  10   4  -2  166.98   14.30
 -10  -4   2  154.18   10.10
 -10  -4   2  162.38   11.40
   9   4  -2  617.64   23.70
   9   4  -2  652.73   20.90
   9   4  -2  617.04   27.20
   9   4  -2  617.14   21.70
  -9  -4   2  624.34   23.50
  -9  -4   2  583.24   20.10
  -9  -4   2  589.14   22.50
  -9  -4   2  555.24   30.40
  -9  -4   2  618.54   20.00
   8   4  -2  252.77   12.20
   8   4  -2  251.67   11.20
   8   4  -2  278.37   17.20
   8   4  -2  252.67    9.60
  -8  -4   2  203.68   13.60
  -8  -4   2  237.28    9.60
  -8  -4   2  244.98   11.10
  -8  -4   2  245.98    9.00
  -8  -4   2  227.88   12.00
  -8  -4   2  214.38   19.00
  -8  -4   2  240.88    8.70
  -8  -4   2  235.68    8.90
   7   4  -2   39.90    5.10
   7   4  -2   43.10    3.90
   7   4  -2   41.40    4.90
   7   4  -2   32.80    9.90
  -7  -4   2   35.40    3.80
  -7  -4   2   39.10    3.30
  -7  -4   2   28.80    9.10
  -7  -4   2   43.80    4.90
  -7  -4   2   47.10    4.80
  -7  -4   2   40.00    4.60
  -7  -4   2   40.40    3.50
  -7  -4   2   40.90    3.10
   6   4  -2  325.67   13.20
   6   4  -2  303.07   11.80
   6   4  -2  303.27   17.90
   6   4  -2  307.57   12.30
   6   4  -2  334.47   11.60
  -6  -4   2  326.47   11.50
  -6  -4   2  324.97   11.50
  -6  -4   2  321.47   11.20
  -6  -4   2  315.37   12.60
  -6  -4   2  305.47   18.40
  -6  -4   2  322.87   12.70
  -6  -4   2  332.37   12.40
   5   4  -2   61.59    4.10
   5   4  -2   67.69    8.90
   5   4  -2   61.29    3.70
   5   4  -2   63.19    4.30
   5   4  -2   68.39    5.10
  -5  -4   2   59.69    8.90
  -5  -4   2   57.89    5.00
  -5  -4   2   64.39    4.50
  -5  -4   2   58.49    3.70
  -5  -4   2   57.09    3.40
  -5  -4   2   66.99    4.70
  -5  -4   2   63.99    3.80
  -5  -4   2   66.59    4.40
   4   4  -2   35.00    2.90
   4   4  -2   35.30    3.60
   4   4  -2   29.60    3.00
   4   4  -2   34.20    3.00
   4   4  -2   41.10    7.20
  -4  -4   2   27.80    2.80
  -4  -4   2   33.60    3.70
  -4  -4   2   32.90    3.40
  -4  -4   2   33.10    2.60
  -4  -4   2   28.60    3.20
  -4  -4   2   30.70    2.50
  -4  -4   2   33.90    7.10
   3   4  -2   16.20    5.40
   3   4  -2   20.90    2.20
   3   4  -2   11.60    1.70
   3   4  -2   19.20    2.20
   3   4  -2   20.20    2.00
   3   4  -2   19.00    2.30
  -3  -4   2   19.00    2.30
  -3  -4   2   13.20    2.00
  -3  -4   2   17.00    2.00
  -3  -4   2   20.50    2.20
  -3  -4   2   11.40    5.10
  -3  -4   2   19.10    2.10
  -3  -4   2   17.00    2.10
   2   4  -2 1416.66   45.20
   2   4  -2 1374.26   45.10
   2   4  -2 1367.16   45.10
   2   4  -2 1391.86   45.00
   2   4  -2 1461.65   50.49
  -2  -4   2 1411.06   45.00
  -2  -4   2 1476.25   50.49
  -2  -4   2 1401.86   45.10
  -2  -4   2 1406.16   45.10
  -2  -4   2 1397.06   44.80
   1   4  -2   73.99    3.30
   1   4  -2   75.19    3.50
   1   4  -2   75.29    3.60
   1   4  -2   77.99    8.30
   1   4  -2   76.79    3.50
   1   4  -2   75.09    3.70
  -1  -4   2   76.69    3.50
  -1  -4   2   79.29    8.40
  -1  -4   2   73.69    3.60
  -1  -4   2   74.59    3.30
  -1  -4   2   69.99    3.30
  -1  -4   2   74.89    3.60
   0   4  -2  206.58    7.40
   0   4  -2  204.28    7.20
   0   4  -2  203.38    7.70
   0   4  -2  229.88   12.80
   0   4  -2  217.58    7.70
   0   4  -2  201.88    7.50
   0  -4   2  207.78    7.70
   0  -4   2  206.28    7.60
   0  -4   2  209.88   12.40
   0  -4   2  212.48    7.20
   0  -4   2  208.38    7.40
  -1   4  -2   38.20    2.50
  -1   4  -2   40.00    6.50
  -1   4  -2   36.60    2.00
  -1   4  -2   37.30    2.50
  -1   4  -2   36.30    2.40
   1  -4   2   37.00    2.30
   1  -4   2   38.40    2.50
   1  -4   2   39.60    6.20
   1  -4   2   38.60    2.50
   1  -4   2   39.90    2.00
  -2   4  -2   73.49    8.50
  -2   4  -2   71.59    3.50
  -2   4  -2   71.09    2.90
  -2   4  -2   70.29    3.40
  -2   4  -2   65.39    3.40
   2  -4   2   70.99    3.40
   2  -4   2   65.89    3.40
   2  -4   2   71.99    3.50
  -3   4  -2 1252.87   41.40
  -3   4  -2 1283.17   41.20
  -3   4  -2 1335.67   41.50
  -3   4  -2 1254.97   46.70
  -3   4  -2 1309.57   41.40
   3  -4   2 1269.97   41.40
   3  -4   2 1342.67   46.90
   3  -4   2 1278.27   42.10
   3  -4   2 1256.27   41.40
   3  -4   2 1333.27   41.40
  -4   4  -2  270.57   15.30
  -4   4  -2  245.08   10.10
  -4   4  -2  258.87    9.30
  -4   4  -2  270.37    9.30
  -4   4  -2  253.67    9.30
  -4   4  -2  272.47   10.30
   4  -4   2  244.48   10.30
   4  -4   2  252.47    9.30
   4  -4   2  263.67    9.30
   4  -4   2  251.77    9.30
   4  -4   2  256.07   14.60
  -5   4  -2  124.29    6.90
  -5   4  -2  120.09    6.70
  -5   4  -2  123.09    5.40
  -5   4  -2  117.79   12.00
  -5   4  -2  126.19    5.30
   5  -4   2  114.19    7.00
   5  -4   2  118.19   11.20
   5  -4   2  127.69    5.30
   5  -4   2  114.99    5.50
   5  -4   2  122.39    5.30
  -6   4  -2   73.79    3.90
  -6   4  -2   70.59    4.40
  -6   4  -2   69.69    6.30
  -6   4  -2   65.19   10.10
  -6   4  -2   61.19    6.50
  -6   4  -2   73.99    4.30
   6  -4   2   72.29    4.10
   6  -4   2   72.39    5.90
   6  -4   2   68.59    4.50
   6  -4   2   72.79    9.20
   6  -4   2   63.39    4.60
  -7   4  -2   17.30    3.20
  -7   4  -2   15.50    2.00
  -7   4  -2   15.50    2.60
  -7   4  -2   14.80    2.40
   7  -4   2   15.40    2.30
   7  -4   2   11.80    7.80
   7  -4   2   12.10    6.80
   7  -4   2   13.00    3.50
   7  -4   2    6.00    2.60
   7  -4   2   15.30    2.70
  -8   4  -2  761.92   26.70
  -8   4  -2  827.72   27.30
  -8   4  -2  807.72   28.90
  -8   4  -2  814.62   26.40
   8  -4   2  861.31   29.90
   8  -4   2  806.32   32.30
   8  -4   2  854.61   27.30
   8  -4   2  804.22   27.80
   8  -4   2  803.32   34.30
   8  -4   2  822.72   26.90
  -9   4  -2  511.65   17.30
  -9   4  -2  473.35   19.40
   9  -4   2  472.55   16.90
   9  -4   2  503.15   22.60
   9  -4   2  466.65   20.80
   9  -4   2  474.45   16.50
   9  -4   2  491.45   20.40
 -10   4  -2    8.20    3.00
 -10   4  -2   15.40    5.40
 -10   4  -2    4.70    3.70
  10  -4   2    9.20    2.10
  10  -4   2    7.90    2.50
  10  -4   2    0.80    5.40
 -11   4  -2   22.20    4.40
 -11   4  -2   23.20    6.20
 -11   4  -2   22.80    4.80
  11  -4   2   13.60    6.80
 -11  -3   2   52.89    6.00
 -11  -3   2   46.50    7.40
 -10  -3   2  192.38    7.50
 -10  -3   2  195.28   10.70
 -10  -3   2  182.78   11.60
   9   3  -2  519.95   20.00
   9   3  -2  543.25   17.40
  -9  -3   2  520.25   19.40
  -9  -3   2  515.75   17.40
  -9  -3   2  484.65   20.10
   8   3  -2    1.30    1.80
   8   3  -2    3.40    3.80
   8   3  -2    0.00    2.40
   8   3  -2    1.30    3.10
   8   3  -2    2.30    5.60
  -8  -3   2    1.40    2.80
  -8  -3   2   -4.30    7.70
  -8  -3   2    3.50    1.70
  -8  -3   2    0.50    3.10
   7   3  -2   65.59    5.60
   7   3  -2   87.49   10.00
   7   3  -2   70.79    3.90
   7   3  -2   62.49    6.10
   7   3  -2   60.79    4.50
  -7  -3   2   48.60   10.80
  -7  -3   2   75.39    6.00
  -7  -3   2   71.59    6.50
  -7  -3   2   61.09    3.90
  -7  -3   2   65.69    3.50
  -7  -3   2   68.09    5.40
  -7  -3   2   71.69    3.80
   6   3  -2  526.45   22.10
   6   3  -2  523.85   17.10
   6   3  -2  483.75   18.40
   6   3  -2  490.75   18.50
  -6  -3   2  516.05   16.90
  -6  -3   2  523.55   18.30
  -6  -3   2  517.25   18.50
  -6  -3   2  480.55   18.60
  -6  -3   2  524.85   18.00
  -6  -3   2  508.15   17.00
  -6  -3   2  511.55   22.40
   5   3  -2  307.97   12.60
   5   3  -2  330.57   16.10
   5   3  -2  324.57   12.80
   5   3  -2  331.37   12.50
   5   3  -2  355.26   11.70
  -5  -3   2  350.46   12.60
  -5  -3   2  331.37   16.40
  -5  -3   2  358.56   12.40
  -5  -3   2  346.77   12.90
  -5  -3   2  350.66   11.60
  -5  -3   2  350.86   12.70
  -5  -3   2  328.17   11.60
   4   3  -2  713.03   23.90
   4   3  -2  702.53   23.60
   4   3  -2  680.13   23.20
   4   3  -2  720.63   27.60
   4   3  -2  707.03   23.20
  -4  -3   2  721.53   23.70
  -4  -3   2  723.13   23.80
  -4  -3   2  735.93   24.00
  -4  -3   2  692.43   23.10
  -4  -3   2  720.03   23.50
  -4  -3   2  710.83   27.40
   3   3  -2  205.28   11.60
   3   3  -2  210.38    7.90
   3   3  -2  208.98    7.60
   3   3  -2  210.08    7.80
   3   3  -2  208.78    7.70
   3   3  -2  203.68    7.50
  -3  -3   2  205.08    7.50
  -3  -3   2  218.48   11.70
  -3  -3   2  208.98    7.70
  -3  -3   2  221.48    7.80
  -3  -3   2  221.98    8.10
  -3  -3   2  208.08    7.50
   2   3  -2 6534.05  201.58
  -2  -3   2 6052.19  201.18
   1   3  -2   26.10    2.00
   1   3  -2   28.10    4.80
   1   3  -2   30.70    2.00
   1   3  -2   28.60    1.90
   1   3  -2   25.60    1.80
   1   3  -2   33.20    2.10
  -1  -3   2   25.90    4.70
  -1  -3   2   30.40    2.00
  -1  -3   2   31.20    1.90
  -1  -3   2   28.80    2.00
  -1  -3   2   30.70    1.90
   0   3  -2  770.42   28.90
   0   3  -2  774.52   24.80
   0   3  -2  767.12   25.10
   0   3  -2  796.62   25.10
   0  -3   2  763.32   24.90
   0  -3   2  815.82   25.10
   0  -3   2  783.02   24.80
   0  -3   2  760.02   28.90
   0  -3   2  758.62   25.10
   1  -3   2 6195.88  198.28
  -2   3  -2  596.34   23.60
  -2   3  -2  602.24   19.10
  -2   3  -2  573.94   19.20
  -2   3  -2  585.64   19.10
  -2   3  -2  596.94   19.30
   2  -3   2  584.84   19.30
   2  -3   2  604.94   19.20
   2  -3   2  582.44   19.10
   2  -3   2  505.05   24.80
   2  -3   2  618.54   19.80
  -3   3  -2  632.34   21.40
  -3   3  -2  649.14   25.60
  -3   3  -2  625.84   20.80
  -3   3  -2  655.13   20.70
  -3   3  -2  628.84   20.90
   3  -3   2  635.04   20.70
   3  -3   2  613.54   21.50
   3  -3   2  619.44   20.80
   3  -3   2  659.13   20.80
   3  -3   2  641.54   25.40
  -4   3  -2  344.07   11.70
  -4   3  -2  334.87   12.60
  -4   3  -2  340.47   17.40
  -4   3  -2  351.46   11.70
  -4   3  -2  333.07   12.30
  -4   3  -2  354.66   12.90
   4  -3   2  332.57   12.90
   4  -3   2  335.37   11.80
   4  -3   2  317.87   16.40
   4  -3   2  346.97   11.80
   4  -3   2  361.56   11.80
  -5   3  -2  387.66   13.60
  -5   3  -2  375.26   13.10
  -5   3  -2  380.36   14.70
  -5   3  -2  394.46   13.20
  -5   3  -2  390.66   14.60
   5  -3   2  377.96   13.30
   5  -3   2  415.56   18.80
   5  -3   2  382.96   13.30
   5  -3   2  406.86   13.30
   5  -3   2  362.76   14.70
  -6   3  -2   15.80    1.80
  -6   3  -2   13.50    3.60
  -6   3  -2   13.00    3.30
  -6   3  -2   18.10    2.40
  -6   3  -2   14.90    1.90
  -6   3  -2   13.60    2.60
   6  -3   2   16.10    2.20
   6  -3   2   11.00    2.70
   6  -3   2    7.90    6.70
   6  -3   2   19.40    6.30
   6  -3   2   14.20    2.00
  -7   3  -2  311.57   11.60
  -7   3  -2  317.47   11.00
  -7   3  -2  317.57   11.40
  -7   3  -2  329.27   13.10
   7  -3   2  310.27   11.80
   7  -3   2  319.27   11.70
   7  -3   2  298.47   19.20
   7  -3   2  317.57   13.80
   7  -3   2  331.57   17.60
  -8   3  -2  188.18    7.40
  -8   3  -2  206.08    7.30
  -8   3  -2  193.98   10.50
  -8   3  -2  205.78    8.30
   8  -3   2  201.08   11.30
   8  -3   2  200.98   15.50
   8  -3   2  211.58    8.50
   8  -3   2  217.58   14.30
   8  -3   2  197.18    8.00
  -9   3  -2  599.04   23.60
  -9   3  -2  626.84   20.90
   9  -3   2  618.84   24.70
   9  -3   2  620.24   24.50
   9  -3   2  618.84   20.70
   9  -3   2  608.14   20.50
 -10   3  -2   43.10    5.00
 -10   3  -2   38.30    4.90
 -10   3  -2   42.90    6.20
  10  -3   2   40.80    3.70
  10  -3   2   46.40    7.10
  10  -3   2   37.90    3.90
 -11   3  -2   76.79    5.90
 -11   3  -2   64.59    6.20
 -11   3  -2   62.29    7.50
  11  -3   2   73.89    9.40
 -11  -2   2  148.19   11.90
 -11  -2   2  135.39   10.00
 -11  -2   2  151.88    6.70
 -10  -2   2  276.77    9.90
 -10  -2   2  246.58   12.10
 -10  -2   2  258.87   13.30
   9   2  -2  161.48   10.30
   9   2  -2  150.18    9.50
  -9  -2   2  149.49    6.60
  -9  -2   2  167.88    8.70
   8   2  -2   57.99    5.90
   8   2  -2   55.09    6.20
   8   2  -2   58.49    3.20
  -8  -2   2   60.69    3.90
  -8  -2   2   55.09    5.50
  -8  -2   2   56.19    6.20
   7   2  -2  246.48   10.90
   7   2  -2  248.58   11.70
   7   2  -2  239.08    9.00
   7   2  -2  258.37    8.60
   7   2  -2  248.58   10.60
   7   2  -2  242.98   10.60
  -7  -2   2  241.28   10.60
  -7  -2   2  249.78    9.00
  -7  -2   2  228.58   11.10
  -7  -2   2  264.27   10.10
  -7  -2   2  226.88   13.60
   6   2  -2  590.04   22.40
   6   2  -2  590.04   19.20
   6   2  -2  562.44   19.40
   6   2  -2  586.64   20.90
   6   2  -2  590.04   20.70
  -6  -2   2  583.74   20.20
  -6  -2   2  619.24   20.80
  -6  -2   2  622.94   21.10
  -6  -2   2  590.44   19.20
  -6  -2   2  570.34   23.00
  -6  -2   2  594.24   19.00
  -6  -2   2  603.14   19.60
  -6  -2   2  595.24   21.00
   5   2  -2  223.18    9.20
   5   2  -2  237.78    9.50
   5   2  -2  217.48    9.10
   5   2  -2  229.88   11.30
   5   2  -2  228.28    8.00
  -5  -2   2  230.88    7.90
  -5  -2   2  232.38    8.80
  -5  -2   2  226.98    7.90
  -5  -2   2  232.48    9.40
  -5  -2   2  249.48    9.20
  -5  -2   2  230.08   11.30
  -5  -2   2  241.28    9.50
   4   2  -2 1632.24   52.49
   4   2  -2 1635.64   54.69
   4   2  -2 1540.45   52.39
   4   2  -2 1638.04   51.69
  -4  -2   2 1665.63   52.59
  -4  -2   2 1735.83   52.59
  -4  -2   2 1688.63   52.29
  -4  -2   2 1597.84   51.59
  -4  -2   2 1556.04   51.59
  -4  -2   2 1654.83   54.59
  -4  -2   2 1642.84   52.19
   3   2  -2   62.69    3.20
   3   2  -2   55.09    3.20
   3   2  -2   61.19    3.00
   3   2  -2   55.79    5.50
   3   2  -2   58.39    2.60
  -3  -2   2   59.29    2.60
  -3  -2   2   60.59    3.00
  -3  -2   2   54.99    2.60
  -3  -2   2   61.29    3.00
  -3  -2   2   61.59    3.30
  -3  -2   2   53.49    5.50
  -3  -2   2   61.69    3.30
   2   2  -2 3987.00  127.19
  -2  -2   2 3940.71  127.09
   1   2  -2  928.41   29.50
   1   2  -2  937.71   29.60
   1   2  -2  906.41   29.50
   1   2  -2  959.70   32.50
   1   2  -2  916.41   29.40
  -1  -2   2  922.91   29.50
  -1  -2   2  928.81   32.40
  -1  -2   2  923.71   29.40
  -1  -2   2  922.31   29.50
  -1  -2   2  930.91   29.50
   0   2  -2 1799.42   59.49
   0   2  -2 1893.81   59.49
   0   2  -2 1988.10   62.79
   0   2  -2 1901.21   59.49
   0  -2   2 1848.81   59.39
   0  -2   2 1860.51   59.29
   0  -2   2 1852.71   59.49
   0  -2   2 1952.20   62.69
  -1   2  -2   15.90    1.40
  -1   2  -2   18.40    1.60
  -1   2  -2   20.50    4.10
  -1   2  -2   16.60    1.50
  -1   2  -2   14.90    1.40
   1  -2   2   18.60    1.40
   1  -2   2   21.10    1.60
   1  -2   2   18.50    1.50
  -2   2  -2 5771.52  180.88
  -2   2  -2 5492.25  177.08
   2  -2   2 5640.54  180.88
  -3   2  -2  510.75   16.20
  -3   2  -2  472.05   21.10
  -3   2  -2  503.95   16.50
  -3   2  -2  502.45   16.30
  -3   2  -2  531.05   17.20
   3  -2   2  486.75   16.40
   3  -2   2  484.85   16.20
   3  -2   2  455.95   17.10
   3  -2   2  496.85   20.60
   3  -2   2  500.25   16.30
  -4   2  -2  175.58    7.20
  -4   2  -2  175.98    6.20
  -4   2  -2  190.68    7.70
  -4   2  -2  162.68    6.40
  -4   2  -2  166.08    7.40
   4  -2   2  167.48    6.30
   4  -2   2  176.18    6.50
   4  -2   2  156.38   11.20
   4  -2   2  164.78   11.30
   4  -2   2  171.28    6.60
   4  -2   2  173.58    7.70
  -5   2  -2  595.34   20.40
  -5   2  -2  568.94   19.60
  -5   2  -2  574.04   18.90
  -5   2  -2  597.84   20.60
  -5   2  -2  583.04   20.10
  -5   2  -2  579.34   19.00
   5  -2   2  574.14   19.10
   5  -2   2  569.44   24.30
   5  -2   2  557.74   20.60
   5  -2   2  583.94   25.40
   5  -2   2  599.34   19.30
   5  -2   2  532.45   20.00
  -6   2  -2  173.88    6.50
  -6   2  -2  178.68    8.40
  -6   2  -2  165.78    8.80
  -6   2  -2  168.28    6.50
  -6   2  -2  160.88    7.10
  -6   2  -2  151.18    8.80
   6  -2   2  175.88    7.20
   6  -2   2  159.98   12.80
   6  -2   2  159.88   14.00
   6  -2   2  170.28    8.60
   6  -2   2  174.98    6.80
  -7   2  -2    6.90    1.60
  -7   2  -2    6.70    1.90
  -7   2  -2    7.50    1.80
  -7   2  -2    4.90    3.60
   7  -2   2    8.10    2.20
   7  -2   2    9.40    6.80
   7  -2   2    4.20    3.00
   7  -2   2    6.30    7.30
  -8   2  -2  124.39    5.30
  -8   2  -2  127.19    5.80
  -8   2  -2  133.59    5.20
  -8   2  -2  122.49    8.70
   8  -2   2  133.19   13.10
   8  -2   2  119.69    9.20
   8  -2   2  142.69   13.10
   8  -2   2  132.19    6.10
   8  -2   2  132.39    6.30
  -9   2  -2    7.60    2.30
  -9   2  -2    8.10    4.30
   9  -2   2    4.60    6.10
   9  -2   2    4.10    5.00
   9  -2   2    5.30    2.20
   9  -2   2    4.20    2.40
 -10   2  -2  112.49    8.40
 -10   2  -2  116.59   10.40
 -10   2  -2  121.09    6.60
  10  -2   2  120.89    5.70
  10  -2   2  126.39    5.80
  10  -2   2  132.59   12.30
 -11   2  -2  126.49   10.10
 -11   2  -2  128.19   11.80
 -11   2  -2  151.58    6.70
  11  -2   2  151.38   13.70
 -12  -1   2   24.20    5.40
 -12  -1   2   28.90    6.60
  11   1  -2   -1.60    5.10
 -11  -1   2    4.40    4.40
 -11  -1   2    7.30    5.60
 -11  -1   2    3.10    2.80
  10   1  -2   80.49    8.80
 -10  -1   2   74.99    5.00
 -10  -1   2   78.39    7.20
 -10  -1   2   69.99    8.50
   9   1  -2   83.99    7.50
   9   1  -2   87.69    8.10
  -9  -1   2   83.89    9.40
  -9  -1   2   73.99    7.40
  -9  -1   2   83.79    5.00
   8   1  -2  674.73   24.90
   8   1  -2  682.63   24.70
  -8  -1   2  718.93   23.90
  -8  -1   2  652.13   22.90
  -8  -1   2  728.43   24.90
   7   1  -2 2884.31   94.99
   7   1  -2 2852.11   94.99
  -7  -1   2 3054.09   94.99
  -7  -1   2 3032.30   95.39
  -7  -1   2 3022.40   93.69
  -7  -1   2 2870.01   94.99
  -7  -1   2 3006.20   94.19
   6   1  -2   55.89    4.80
   6   1  -2   61.49    3.00
   6   1  -2   67.69    5.30
   6   1  -2   64.79    2.60
  -6  -1   2   61.89    4.70
  -6  -1   2   67.19    4.10
  -6  -1   2   67.39    3.60
  -6  -1   2   62.49    5.10
  -6  -1   2   65.19    5.00
   5   1  -2   42.60    1.90
   5   1  -2   35.70    3.80
   5   1  -2   38.50    3.70
   5   1  -2   42.40    3.40
   5   1  -2   35.30    3.60
   5   1  -2   39.70    2.00
  -5  -1   2   34.00    4.20
  -5  -1   2   40.10    3.60
  -5  -1   2   40.40    2.70
  -5  -1   2   34.90    3.60
  -5  -1   2   41.10    3.00
  -5  -1   2   42.20    3.50
   4   1  -2   11.00    1.30
   4   1  -2   11.20    1.20
   4   1  -2   10.20    1.50
   4   1  -2    8.00    2.00
   4   1  -2   12.70    1.90
   4   1  -2    6.40    1.60
  -4  -1   2   10.80    0.90
  -4  -1   2   10.10    0.90
  -4  -1   2   10.00    1.60
  -4  -1   2    9.80    1.80
  -4  -1   2   12.70    1.50
  -4  -1   2    9.40    2.20
  -4  -1   2   16.40    1.80
   3   1  -2  361.96   13.60
   3   1  -2  366.76   11.80
   3   1  -2  351.16   12.30
   3   1  -2  367.46   12.20
   3   1  -2  355.86   12.60
   3   1  -2  353.06   11.80
  -3  -1   2  375.96   12.20
  -3  -1   2  384.96   12.50
  -3  -1   2  356.46   11.70
  -3  -1   2  375.46   12.20
  -3  -1   2  375.56   12.70
  -3  -1   2  365.96   11.70
  -3  -1   2  368.56   13.50
   2   1  -2  386.16   14.10
   2   1  -2  363.76   12.50
   2   1  -2  376.46   12.00
   2   1  -2  366.96   12.00
   2   1  -2  370.46   12.10
  -2  -1   2  378.86   12.10
  -2  -1   2  372.16   12.00
  -2  -1   2  377.66   12.00
  -2  -1   2  368.86   11.90
  -2  -1   2  339.27   13.70
   1   1  -2   25.00    1.10
   1   1  -2   26.00    1.40
   1   1  -2   25.30    1.30
   1   1  -2   26.10    1.40
   1   1  -2   24.50    3.20
  -1  -1   2   26.90    1.30
  -1  -1   2   29.70    1.40
  -1  -1   2   30.70    3.60
  -1  -1   2   24.00    1.50
   0   1  -2  338.87   11.10
   0   1  -2  340.87   11.20
   0   1  -2  354.86   14.20
   0  -1   2  338.37   11.20
   0  -1   2  343.27   11.10
   0  -1   2  349.37   14.20
   0  -1   2  340.57   11.30
  -1   1  -2  798.52   24.90
  -1   1  -2  782.32   25.30
  -1   1  -2  820.72   29.10
  -1   1  -2  759.42   25.20
  -1   1  -2  797.12   25.10
   1  -1   2  776.12   24.80
   1  -1   2  779.32   25.10
   1  -1   2  763.22   25.30
   1  -1   2  773.92   25.20
  -2   1  -2   33.90    2.10
  -2   1  -2   34.00    1.70
   2  -1   2   34.90    1.70
   2  -1   2   33.80    2.70
   2  -1   2   27.50    5.10
   2  -1   2   34.40    2.30
   2  -1   2   36.80    2.10
   2  -1   2   32.90    5.00
  -3   1  -2 1346.07   43.70
  -3   1  -2 1374.66   43.40
  -3   1  -2 1349.07   44.20
  -3   1  -2 1388.66   44.20
  -3   1  -2 1419.76   44.50
   3  -1   2 1417.86   43.90
   3  -1   2 1375.26   44.50
   3  -1   2 1358.16   44.00
   3  -1   2 1343.57   48.80
   3  -1   2 1336.37   43.40
   3  -1   2 1402.96   48.90
  -4   1  -2 2996.00   91.19
  -4   1  -2 2945.01   91.09
  -4   1  -2 2819.22   90.99
  -4   1  -2 2800.82   89.79
  -4   1  -2 2741.53   90.09
   4  -1   2 2797.62   90.49
   4  -1   2 3013.80   96.09
   4  -1   2 2840.22   96.09
   4  -1   2 2785.12   91.19
   4  -1   2 2812.92   89.89
   4  -1   2 2896.11   90.49
  -5   1  -2  307.97   10.60
  -5   1  -2  304.37   11.90
  -5   1  -2  300.87   10.20
  -5   1  -2  303.07   11.90
  -5   1  -2  289.77   11.10
  -5   1  -2  296.17   12.10
   5  -1   2  305.17   11.00
   5  -1   2  305.77   10.40
   5  -1   2  316.57   17.10
   5  -1   2  303.37   11.00
   5  -1   2  295.47   17.20
   5  -1   2  309.87   12.30
  -6   1  -2   21.40    2.50
  -6   1  -2   20.50    2.10
  -6   1  -2   22.40    3.70
  -6   1  -2   16.60    2.30
  -6   1  -2   18.10    3.50
  -6   1  -2   15.60    3.00
   6  -1   2   19.40    7.40
   6  -1   2   13.90    6.70
   6  -1   2   20.60    3.80
   6  -1   2   20.10    2.40
  -7   1  -2   25.00    2.90
  -7   1  -2   28.80    2.60
  -7   1  -2   27.60    2.70
  -7   1  -2   21.20    4.00
   7  -1   2   28.90    3.70
   7  -1   2   26.20    4.50
   7  -1   2   36.70    8.00
   7  -1   2   27.60    3.00
   7  -1   2   27.00    8.10
  -8   1  -2  106.59    4.80
  -8   1  -2  101.69    8.50
  -8   1  -2  115.29    5.10
  -8   1  -2  114.59    4.90
   8  -1   2  102.29   12.70
   8  -1   2  115.69    5.90
   8  -1   2  114.89    9.40
   8  -1   2  114.39   11.80
   8  -1   2  108.39    6.00
  -9   1  -2    8.30    4.40
  -9   1  -2    2.50    1.90
  -9   1  -2    2.00    3.40
   9  -1   2    5.00    7.00
   9  -1   2    3.40    2.30
   9  -1   2    8.40    9.00
   9  -1   2    0.60    4.90
   9  -1   2    4.00    2.40
 -10   1  -2  114.39    9.10
 -10   1  -2  138.49   11.00
 -10   1  -2  135.39    5.60
  10  -1   2  138.39   11.80
  10  -1   2  136.59    6.60
  10  -1   2  136.29    6.50
 -11   1  -2   13.60    6.30
 -11   1  -2   12.40    4.90
  11  -1   2   12.00    6.80
  12   0  -2   13.00    6.60
 -12   0   2   18.00    6.20
 -12   0   2   12.90    5.00
 -12   0   2    4.70    3.10
  11   0  -2   35.80    6.30
 -11   0   2   45.40    5.50
 -11   0   2   52.29    5.30
 -11   0   2   40.00    6.40
  10   0  -2   32.40    5.50
 -10   0   2   33.10    3.40
 -10   0   2   38.20    4.50
 -10   0   2   26.10    5.10
   9   0  -2   71.79    7.60
   9   0  -2   85.69    7.00
  -9   0   2   70.19    7.20
  -9   0   2   77.79    5.00
  -9   0   2   80.19    6.00
   8   0  -2  785.72   27.50
   8   0  -2  749.13   27.50
  -8   0   2  785.42   27.40
  -8   0   2  799.72   26.40
  -8   0   2  785.22   25.90
   7   0  -2 2483.15   81.39
   7   0  -2 2446.86   81.19
  -7   0   2 2655.23   80.39
  -7   0   2 2533.75   81.19
  -7   0   2 2571.64   80.09
  -7   0   2 2526.15   81.79
  -7   0   2 2445.16   81.29
   6   0  -2  490.35   18.70
   6   0  -2  410.26   17.70
  -6   0   2  491.45   16.30
  -6   0   2  490.75   17.00
  -6   0   2  483.25   17.50
  -6   0   2  484.15   17.20
  -6   0   2  479.75   16.10
   5   0  -2  628.04   21.40
   5   0  -2  618.94   21.70
  -5   0   2  637.34   21.50
  -5   0   2  634.44   21.80
  -5   0   2  629.84   20.80
  -5   0   2  629.54   21.30
  -5   0   2  651.13   20.80
   4   0  -2   11.30    2.00
   4   0  -2   10.20    1.60
  -4   0   2    9.10    1.30
  -4   0   2    8.20    1.20
  -4   0   2    9.50    1.60
  -4   0   2    9.30    1.80
  -4   0   2   11.00    1.50
   3   0  -2  137.99    4.60
   3   0  -2  143.29    5.00
   3   0  -2  147.89    5.70
   3   0  -2  140.59    5.30
  -3   0   2  137.89    5.80
  -3   0   2  140.09    5.70
  -3   0   2  135.49    6.20
  -3   0   2  136.09    4.50
  -3   0   2  138.09    5.00
  -3   0   2  136.29    5.10
  -3   0   2  139.09    4.50
   2   0  -2 2084.99   66.29
   2   0  -2 2097.29   65.89
  -2   0   2 2104.39   65.79
  -2   0   2 2208.28   67.99
  -2   0   2 1970.90   65.89
  -2   0   2 2093.39   66.29
  -2   0   2 2107.19   67.89
   1   0  -2  879.91   27.90
   1   0  -2  924.71   28.50
   1   0  -2  870.31   28.40
   1   0  -2  886.91   28.10
  -1   0   2  897.11   28.50
  -1   0   2  926.31   31.20
  -1   0   2  869.21   28.40
  -1   0   2  880.81   27.90
  -1   0   2  883.91   28.10
   0   0  -2  671.33   21.40
   0   0  -2  655.03   20.90
   0   0  -2  641.84   20.90
   0   0  -2  686.03   24.80
   0   0  -2  661.33   21.20
   0   0   2  630.94   21.10
   0   0   2  626.84   20.90
   0   0   2  649.43   20.90
   0   0   2  669.13   24.70
  -1   0  -2 1537.55   47.70
  -1   0  -2 1480.75   47.80
  -1   0  -2 1569.24   52.29
  -1   0  -2 1517.75   47.70
  -1   0  -2 1434.56   48.00
   1   0   2 1584.14   52.29
   1   0   2 1458.95   47.70
   1   0   2 1485.75   47.70
   1   0   2 1440.26   48.00
   1   0   2 1519.35   47.80
  -2   0  -2 1100.39   34.40
  -2   0  -2 1106.49   34.30
  -2   0  -2 1021.40   39.00
  -2   0  -2 1094.49   34.30
  -2   0  -2 1048.60   34.00
   2   0   2 1024.10   33.20
   2   0   2 1060.69   34.10
   2   0   2 1039.20   34.20
   2   0   2 1068.49   39.20
   2   0   2 1050.69   34.30
   2   0   2 1020.30   34.30
  -3   0  -2 4833.22  151.18
  -3   0  -2 4930.01  150.98
  -3   0  -2 4683.93  150.98
  -3   0  -2 4741.93  156.58
  -3   0  -2 4910.91  151.28
   3   0   2 4694.93  151.28
   3   0   2 4749.42  150.88
   3   0   2 5066.19  156.68
   3   0   2 4533.15  151.08
  -4   0  -2  280.27   10.30
  -4   0  -2  270.67   10.00
  -4   0  -2  287.37   10.50
  -4   0  -2  284.67   11.00
  -4   0  -2  285.67   10.90
  -4   0  -2  279.27    9.10
   4   0   2  276.47   17.50
   4   0   2  285.97   10.20
   4   0   2  269.47   10.90
   4   0   2  267.67   15.90
   4   0   2  265.27   10.40
  -5   0  -2   21.70    2.80
  -5   0  -2   15.70    2.80
  -5   0  -2   16.20    1.50
  -5   0  -2   25.70    3.10
  -5   0  -2   25.40    3.60
  -5   0  -2   19.70    2.20
   5   0   2   14.90    7.90
   5   0   2   14.70    2.20
   5   0   2   18.70    2.50
   5   0   2   15.30    2.80
   5   0   2   12.30    6.60
  -6   0  -2    6.10    3.30
  -6   0  -2    6.60    2.00
  -6   0  -2    5.00    1.70
  -6   0  -2    6.60    2.90
  -6   0  -2    3.50    1.00
   6   0   2   16.10    6.90
   6   0   2    3.10    2.70
   6   0   2    6.60    8.30
   6   0   2    2.00    1.80
   6   0   2    6.80    2.30
  -7   0  -2    2.60    1.80
  -7   0  -2    1.20    1.10
  -7   0  -2    6.60    4.40
  -7   0  -2   -1.40    1.80
  -7   0  -2   -1.60    3.00
   7   0   2   -2.20    8.60
   7   0   2    0.00    3.50
   7   0   2    4.70   14.10
   7   0   2    1.20    2.10
  -8   0  -2   32.70    3.50
  -8   0  -2   29.70    5.30
  -8   0  -2   35.40    3.50
   8   0   2   37.40    8.90
   8   0   2   37.00    4.30
   8   0   2   35.70   10.00
   8   0   2   39.00    5.30
  -9   0  -2  329.37   15.40
  -9   0  -2  329.57   13.80
   9   0   2  306.67   12.20
   9   0   2  332.37   21.30
   9   0   2  321.27   15.80
   9   0   2  281.77   18.40
   9   0   2  310.17   12.00
 -10   0  -2   35.10    5.40
 -10   0  -2   27.70    5.90
  10   0   2   43.10    8.10
  10   0   2   29.60    6.60
  10   0   2   31.60    7.50
  10   0   2   43.30    5.20
  10   0   2   46.80    5.70
 -11   0  -2   12.10    6.40
 -11   0  -2    7.70    4.80
  11   0   2   20.80    7.40
  12  -1  -2   56.09    7.80
 -12   1   2   46.40    7.50
 -12   1   2   59.89    6.20
 -12   1   2   72.99    8.20
  11  -1  -2  540.65   22.10
 -11   1   2  536.45   19.90
 -11   1   2  534.25   18.80
 -11   1   2  492.65   21.60
  10  -1  -2  192.38   11.10
 -10   1   2  163.98   10.60
 -10   1   2  174.48    8.10
 -10   1   2  182.38    8.90
   9  -1  -2   24.50    4.20
   9  -1  -2   37.40    5.30
  -9   1   2   19.80    4.30
  -9   1   2   28.10    3.10
  -9   1   2   31.20    3.50
   8  -1  -2  429.06   16.90
   8  -1  -2  432.46   16.50
  -8   1   2  416.16   15.10
  -8   1   2  424.56   16.40
  -8   1   2  443.26   15.30
   7  -1  -2  143.29    7.70
   7  -1  -2  145.19    7.50
  -7   1   2  151.18    6.50
  -7   1   2  141.29    7.90
  -7   1   2  148.89    7.40
  -7   1   2  146.09    8.40
  -7   1   2  155.78    6.40
   6  -1  -2  197.48    8.60
   6  -1  -2  207.28    9.10
  -6   1   2  203.28    8.60
  -6   1   2  202.08    8.30
  -6   1   2  209.98    7.90
  -6   1   2  205.58    7.60
  -6   1   2  191.88    9.10
   5  -1  -2 2506.75   83.19
   5  -1  -2 2560.24   83.69
  -5   1   2 2618.24   82.59
  -5   1   2 2681.73   83.89
  -5   1   2 2657.43   82.99
  -5   1   2 2685.33   83.39
  -5   1   2 2624.74   83.09
   4  -1  -2 1151.88   37.80
   4  -1  -2 1180.58   39.10
   4  -1  -2 1227.68   37.80
   4  -1  -2 1209.78   38.60
  -4   1   2 1197.58   38.50
  -4   1   2 1249.57   39.20
  -4   1   2 1241.18   38.40
  -4   1   2 1250.47   38.70
  -4   1   2 1099.39   38.40
  -4   1   2 1208.18   38.10
   3  -1  -2    9.40    1.10
   3  -1  -2    9.20    1.00
   3  -1  -2    8.40    1.60
   3  -1  -2    7.90    2.50
   3  -1  -2    8.50    0.90
   3  -1  -2    9.60    1.10
  -3   1   2    7.20    1.30
  -3   1   2   11.90    1.40
  -3   1   2   11.90    2.40
  -3   1   2   11.30    1.20
  -3   1   2    9.10    1.00
  -3   1   2    8.90    1.00
  -3   1   2    8.80    1.00
   2  -1  -2 1849.71   57.39
   2  -1  -2 1848.92   61.49
   2  -1  -2 1766.62   57.69
   2  -1  -2 1760.72   57.29
  -2   1   2 1912.81   59.89
  -2   1   2 1817.02   57.49
  -2   1   2 1750.42   57.49
  -2   1   2 1841.02   57.69
   1  -1  -2    6.80    1.00
   1  -1  -2    7.20    0.70
   1  -1  -2    6.20    0.60
   1  -1  -2    6.60    1.00
  -1   1   2    7.10    3.20
  -1   1   2    5.90    0.60
  -1   1   2    8.30    1.20
  -1   1   2    6.70    0.90
  -1   1   2    4.30    0.80
   0  -1  -2 4142.49  129.99
   0   1   2 3702.83  125.89
   0   1   2 4166.18  129.99
  -1  -1  -2  138.39    5.60
  -1  -1  -2  140.19   10.20
  -1  -1  -2  147.59    5.80
  -1  -1  -2  136.69    5.50
  -1  -1  -2  141.69    5.30
   1   1   2  145.89    5.60
   1   1   2  138.69    5.80
   1   1   2  139.89    4.70
   1   1   2  143.39    5.40
   1   1   2  146.59   10.10
   1   1   2  141.59    5.60
  -2  -1  -2   62.39    3.60
  -2  -1  -2   53.59    3.40
  -2  -1  -2   61.49    3.30
  -2  -1  -2   62.69    8.30
  -2  -1  -2   58.99    3.40
   2   1   2   59.09    3.40
   2   1   2   55.29    7.20
   2   1   2   59.09    3.20
   2   1   2   59.19    3.60
   2   1   2   59.89    3.60
  -3  -1  -2 1201.78   40.50
  -3  -1  -2 1297.07   40.70
  -3  -1  -2 1316.37   41.00
  -3  -1  -2 1246.48   47.30
  -3  -1  -2 1283.17   40.30
  -3  -1  -2 1223.08   40.50
   3   1   2 1230.08   40.70
   3   1   2 1256.07   40.30
   3   1   2 1192.28   40.70
   3   1   2 1311.47   46.50
   3   1   2 1203.28   40.80
  -4  -1  -2  128.99    5.90
  -4  -1  -2  123.19    5.80
  -4  -1  -2  111.69   13.80
  -4  -1  -2  124.79    5.60
   4   1   2  131.19   11.90
   4   1   2  124.39    5.60
   4   1   2  117.49    6.20
   4   1   2  116.59    6.70
   4   1   2  123.79    6.40
  -5  -1  -2  519.55   18.00
  -5  -1  -2  474.35   16.80
  -5  -1  -2  475.05   17.70
  -5  -1  -2  483.25   17.20
  -5  -1  -2  467.55   16.60
  -5  -1  -2  449.46   25.50
   5   1   2  506.15   23.70
   5   1   2  466.95   17.80
   5   1   2  466.85   17.60
   5   1   2  469.35   17.40
   5   1   2  492.35   16.60
  -6  -1  -2  226.48   10.30
  -6  -1  -2  199.48    9.70
  -6  -1  -2  225.38    9.10
  -6  -1  -2  248.28   10.90
   6   1   2  223.98   16.70
   6   1   2  235.58   10.90
   6   1   2  215.68    9.70
   6   1   2  236.18    9.10
  -7  -1  -2   68.99    7.20
  -7  -1  -2   85.39    5.00
  -7  -1  -2   74.89    4.90
  -7  -1  -2   51.59    6.50
   7   1   2   73.09    5.00
   7   1   2   54.49    5.70
   7   1   2   73.09    7.60
   7   1   2   68.59   10.70
   7   1   2   67.99   13.90
  -8  -1  -2   66.59    6.70
  -8  -1  -2   55.39    4.50
  -8  -1  -2   52.19    6.20
  -8  -1  -2   54.39    4.30
   8   1   2   56.99    6.40
   8   1   2   45.50   10.50
   8   1   2   42.10   13.20
   8   1   2   52.89    5.10
  -9  -1  -2   82.59    9.60
  -9  -1  -2   84.39    4.90
  -9  -1  -2   85.69    7.90
  -9  -1  -2   81.49    4.70
   9   1   2   94.69   12.90
   9   1   2  106.79   10.10
   9   1   2   80.99    7.30
   9   1   2   83.89    6.10
   9   1   2   90.59   14.90
 -10  -1  -2    6.80    4.40
 -10  -1  -2    6.80    5.50
  10   1   2   10.00    9.30
  10   1   2   12.60    4.20
  10   1   2   15.30    6.30
  10   1   2    0.50   11.20
  10   1   2    4.30    3.20
  12  -2  -2   97.59   11.60
 -12   2   2   93.79    8.20
 -12   2   2   86.39    7.40
 -12   2   2   81.59    8.70
  11  -2  -2  260.77   14.10
 -11   2   2  268.47   11.10
 -11   2   2  252.07   11.40
 -11   2   2  229.78   13.90
  10  -2  -2  178.08   10.60
 -10   2   2  176.28    8.60
 -10   2   2  186.18    8.60
   9  -2  -2   86.29    7.60
   9  -2  -2  119.19    8.60
  -9   2   2   93.39    7.50
  -9   2   2   99.39    5.90
  -9   2   2  111.09    6.00
   8  -2  -2  184.18    9.70
   8  -2  -2  173.48    9.00
  -8   2   2  195.88    7.80
  -8   2   2  180.28    9.00
  -8   2   2  186.08   11.10
  -8   2   2  188.68    8.00
   7  -2  -2  341.77   13.70
   7  -2  -2  346.97   14.20
  -7   2   2  345.17   13.90
  -7   2   2  373.36   12.60
  -7   2   2  368.86   13.50
  -7   2   2  358.76   14.70
  -7   2   2  373.16   13.00
   6  -2  -2 1125.49   38.50
   6  -2  -2 1137.19   39.20
  -6   2   2 1192.58   38.80
  -6   2   2 1202.08   38.40
  -6   2   2 1190.28   39.40
  -6   2   2 1203.38   38.20
  -6   2   2 1191.88   37.70
   5  -2  -2 2770.32   90.89
   5  -2  -2 2729.63   92.39
   5  -2  -2 2883.41   90.89
   5  -2  -2 3060.79   92.79
   5  -2  -2 2860.71   91.89
  -5   2   2 2903.31   91.19
  -5   2   2 3070.69   92.69
  -5   2   2 2939.11   91.79
  -5   2   2 2853.61   92.29
  -5   2   2 2914.61   92.09
   4  -2  -2  271.57    9.60
   4  -2  -2  263.87   12.40
   4  -2  -2  269.67    9.90
   4  -2  -2  280.67    9.20
   4  -2  -2  270.97   10.30
   4  -2  -2  266.97    9.20
  -4   2   2  278.47    9.80
  -4   2   2  286.57   10.40
  -4   2   2  273.47    9.10
  -4   2   2  282.57    9.10
  -4   2   2  286.17    9.80
  -4   2   2  280.37    9.30
  -4   2   2  251.67   11.40
   3  -2  -2  306.17    9.90
   3  -2  -2  309.17   10.70
   3  -2  -2  311.97   10.40
   3  -2  -2  285.67   13.10
   3  -2  -2  309.87   10.20
   3  -2  -2  321.07   11.00
  -3   2   2  317.97   10.40
  -3   2   2  295.57   13.20
  -3   2   2  307.97   11.00
  -3   2   2  315.77   10.70
  -3   2   2  309.57   10.20
  -3   2   2  309.47    9.90
  -3   2   2  290.07   10.40
   2  -2  -2 2499.15   78.49
   2  -2  -2 2432.36   82.19
   2  -2  -2 2428.96   78.39
   2  -2  -2 2490.45   78.39
  -2   2   2 2496.15   78.19
  -2   2   2 2529.75   81.79
  -2   2   2 2456.35   78.39
  -2   2   2 2454.75   78.29
  -2   2   2 2552.84   78.49
   1  -2  -2  227.88    7.60
   1  -2  -2  204.38   11.50
   1  -2  -2  216.48    7.80
   1  -2  -2  221.48    7.70
   1  -2  -2  236.48    8.10
  -1   2   2  224.18    7.90
  -1   2   2  226.28    7.60
  -1   2   2  236.08    7.70
  -1   2   2  212.78    8.00
  -1   2   2  214.68   11.80
   0  -2  -2 1012.90   37.60
   0  -2  -2  937.31   32.60
   0  -2  -2 1011.10   33.10
   0  -2  -2 1044.10   32.60
   0  -2  -2 1084.29   33.40
   0  -2  -2 1031.90   33.00
   0   2   2 1013.30   32.60
   0   2   2 1006.40   32.90
   0   2   2 1042.50   33.10
   0   2   2 1033.50   32.70
   0   2   2 1074.59   38.00
   0   2   2 1056.89   33.40
  -1  -2  -2  127.99    5.30
  -1  -2  -2  136.09    5.60
  -1  -2  -2  131.29    5.40
  -1  -2  -2  127.19    5.60
  -1  -2  -2  105.69    9.70
   1   2   2  130.39    5.60
   1   2   2  128.29    5.10
   1   2   2  133.79    5.40
   1   2   2  132.29    4.50
   1   2   2  122.29   10.10
   1   2   2  131.39    5.30
  -2  -2  -2  166.88    6.80
  -2  -2  -2  175.18   12.70
  -2  -2  -2  172.88    7.00
  -2  -2  -2  172.98    7.20
  -2  -2  -2  184.38    6.90
   2   2   2  166.58    7.10
   2   2   2  172.18    7.10
   2   2   2  173.78   12.40
   2   2   2  175.58    6.80
   2   2   2  169.88    6.90
  -3  -2  -2  353.26   12.70
  -3  -2  -2  358.36   12.80
  -3  -2  -2  349.77   12.70
  -3  -2  -2  324.57   19.60
  -3  -2  -2  374.76   12.30
   3   2   2  348.77   13.00
   3   2   2  337.07   12.90
   3   2   2  356.46   18.90
   3   2   2  373.16   12.60
   3   2   2  345.47   13.10
  -4  -2  -2  508.35   19.10
  -4  -2  -2  550.04   27.80
  -4  -2  -2  556.84   19.40
  -4  -2  -2  561.04   19.10
  -4  -2  -2  570.14   18.90
   4   2   2  532.05   19.40
   4   2   2  572.84   19.80
   4   2   2  568.24   18.90
   4   2   2  546.35   19.70
   4   2   2  561.84   26.40
  -5  -2  -2 1578.04   51.29
  -5  -2  -2 1607.24   52.19
  -5  -2  -2 1575.54   51.09
  -5  -2  -2 1594.54   51.39
  -5  -2  -2 1514.75   51.79
  -5  -2  -2 1567.54   61.29
   5   2   2 1603.14   50.99
   5   2   2 1584.94   51.79
   5   2   2 1602.14   52.09
   5   2   2 1604.54   58.79
   5   2   2 1525.25   51.99
  -6  -2  -2 1069.69   48.00
  -6  -2  -2 1096.09   37.00
  -6  -2  -2 1114.69   37.30
  -6  -2  -2 1153.58   38.60
  -6  -2  -2 1126.19   37.80
   6   2   2 1129.69   38.50
   6   2   2 1114.99   37.90
   6   2   2 1097.59   45.30
   6   2   2 1153.48   38.60
   6   2   2 1169.28   37.10
  -7  -2  -2   37.20    5.30
  -7  -2  -2   26.70    3.60
  -7  -2  -2   40.20    5.40
  -7  -2  -2   26.20    3.40
   7   2   2   37.80    4.10
   7   2   2   33.70    9.90
   7   2   2   30.00    3.40
   7   2   2   23.70    4.50
   7   2   2   38.60    5.40
  -8  -2  -2   32.40    5.40
  -8  -2  -2   35.90    4.60
  -8  -2  -2   42.10    4.80
  -8  -2  -2   39.10    4.00
   8   2   2   40.20    4.20
   8   2   2   39.50    4.60
   8   2   2   30.20   16.20
   8   2   2   32.70   11.10
   8   2   2   42.70    6.50
  -9  -2  -2   33.30    5.30
  -9  -2  -2   44.00    4.90
  -9  -2  -2   46.40    6.90
  -9  -2  -2   34.70    3.40
   9   2   2   41.70    4.20
   9   2   2   60.29   12.30
   9   2   2   62.09   17.50
   9   2   2   35.70    6.20
 -10  -2  -2   42.60    7.00
 -10  -2  -2   45.00    5.90
  10   2   2   50.39    4.60
  10   2   2   44.60    5.90
  10   2   2   35.30   12.60
  10   2   2   69.59   17.80
  10   2   2   51.19    8.00
  12  -3  -2   31.40    7.20
 -12   3   2   30.20    4.60
 -12   3   2   22.90    6.80
 -12   3   2   34.50    4.80
  11  -3  -2   64.69    7.00
 -11   3   2   48.20    7.00
 -11   3   2   61.79    6.10
 -11   3   2   50.29    4.80
  10  -3  -2   34.90    5.20
 -10   3   2   37.90    3.80
 -10   3   2   35.50    3.90
   9  -3  -2   13.10    3.60
   9  -3  -2   13.00    4.20
  -9   3   2   13.50    3.60
  -9   3   2   13.80    2.40
  -9   3   2   10.10    2.80
   8  -3  -2  470.65   17.90
   8  -3  -2  489.75   18.70
  -8   3   2  444.96   18.40
  -8   3   2  501.05   17.20
  -8   3   2  492.15   16.50
  -8   3   2  498.45   17.70
   7  -3  -2  683.93   22.10
   7  -3  -2  689.63   24.00
   7  -3  -2  702.13   24.80
  -7   3   2  714.73   23.60
  -7   3   2  704.63   22.80
  -7   3   2  701.63   24.30
  -7   3   2  723.83   23.70
  -7   3   2  640.24   24.90
   6  -3  -2 1848.22   57.09
   6  -3  -2 1716.63   58.89
   6  -3  -2 1837.42   58.39
   6  -3  -2 1756.12   58.19
   6  -3  -2 1847.22   59.69
   6  -3  -2 1735.63   57.09
  -6   3   2 1834.92   59.19
  -6   3   2 1825.32   57.29
  -6   3   2 1819.92   59.49
  -6   3   2 1818.82   58.49
  -6   3   2 1869.11   58.09
   5  -3  -2 2274.57   69.59
   5  -3  -2 2143.79   69.49
   5  -3  -2 2238.78   72.79
   5  -3  -2 2112.79   69.99
   5  -3  -2 2130.99   70.29
   5  -3  -2 2169.38   70.89
  -5   3   2 2131.29   69.39
  -5   3   2 2189.38   69.29
  -5   3   2 2254.47   70.19
  -5   3   2 2279.07   70.99
  -5   3   2 2280.87   72.79
  -5   3   2 2285.37   70.39
  -5   3   2 2156.28   69.59
   4  -3  -2  504.95   17.20
   4  -3  -2  471.75   16.60
   4  -3  -2  495.05   20.40
   4  -3  -2  513.25   16.80
   4  -3  -2  518.75   17.70
   4  -3  -2  534.25   16.80
  -4   3   2  485.55   16.60
  -4   3   2  471.35   17.40
  -4   3   2  525.65   16.10
  -4   3   2  504.85   16.80
  -4   3   2  511.85   20.60
  -4   3   2  534.35   17.20
  -4   3   2  529.35   17.70
   3  -3  -2 1935.51   62.79
   3  -3  -2 1921.21   62.49
   3  -3  -2 2028.80   62.99
   3  -3  -2 2041.00   67.29
   3  -3  -2 1938.41   63.09
   3  -3  -2 1971.60   63.29
  -3   3   2 1958.20   62.99
  -3   3   2 1982.70   67.09
  -3   3   2 1996.20   62.59
  -3   3   2 2078.69   63.39
  -3   3   2 1982.30   62.79
   2  -3  -2 1961.00   62.69
   2  -3  -2 2018.80   62.69
   2  -3  -2 1934.21   62.59
   2  -3  -2 1986.50   62.79
   2  -3  -2 1973.60   61.99
  -2   3   2 1965.50   67.39
  -2   3   2 1973.70   62.89
  -2   3   2 1937.01   62.39
  -2   3   2 1982.50   62.59
  -2   3   2 1985.90   62.59
  -2   3   2 2004.10   62.79
   1  -3  -2  394.66   13.40
   1  -3  -2  394.36   18.70
   1  -3  -2  399.66   13.30
   1  -3  -2  418.16   14.00
   1  -3  -2  411.76   12.90
   1  -3  -2  403.66   13.70
   1  -3  -2  401.06   13.50
  -1   3   2  390.96   13.40
  -1   3   2  411.06   13.50
  -1   3   2  423.36   13.80
  -1   3   2  401.66   14.00
  -1   3   2  386.66   18.60
   0  -3  -2 3300.17  106.19
   0  -3  -2 3252.87  105.99
   0  -3  -2 3334.97  105.89
   0  -3  -2 3402.26  105.49
   0  -3  -2 3444.56  111.89
   0   3   2 3195.38  105.79
   0   3   2 3646.14  112.39
   0   3   2 3304.87  106.29
  -1  -3  -2   96.79    4.10
  -1  -3  -2   92.19    4.70
  -1  -3  -2   94.69    4.60
  -1  -3  -2   82.79    4.40
  -1  -3  -2  101.09   10.50
  -1  -3  -2   93.99    3.50
   1   3   2   94.69    4.50
   1   3   2   93.69    4.50
   1   3   2   91.09    4.70
   1   3   2   91.59   10.10
   1   3   2   92.39    3.50
   1   3   2   94.09    4.20
  -2  -3  -2  564.24   18.00
  -2  -3  -2  551.04   19.00
  -2  -3  -2  543.85   17.60
  -2  -3  -2  521.85   18.70
  -2  -3  -2  556.34   25.70
  -2  -3  -2  583.64   18.70
   2   3   2  557.14   19.10
   2   3   2  569.04   25.80
   2   3   2  551.34   18.80
   2   3   2  558.04   18.80
   2   3   2  550.54   19.00
   2   3   2  525.65   17.60
  -3  -3  -2  538.75   19.50
  -3  -3  -2  584.54   19.70
  -3  -3  -2  570.64   20.10
  -3  -3  -2  553.94   27.40
  -3  -3  -2  614.94   19.90
  -3  -3  -2  533.15   19.40
   3   3   2  584.04   19.90
   3   3   2  573.34   20.00
   3   3   2  555.44   20.10
   3   3   2  591.94   19.60
   3   3   2  590.34   27.30
  -4  -3  -2  151.58    7.10
  -4  -3  -2  145.39   16.10
  -4  -3  -2  153.58    7.80
  -4  -3  -2  129.09    6.90
  -4  -3  -2  155.08    6.60
  -4  -3  -2  144.99    7.40
   4   3   2  151.98    6.80
   4   3   2  151.68   15.00
   4   3   2  157.88    7.70
   4   3   2  151.98    7.80
   4   3   2  152.98    7.40
  -5  -3  -2  655.23   22.70
  -5  -3  -2  641.44   22.70
  -5  -3  -2  681.03   23.80
  -5  -3  -2  666.13   23.10
  -5  -3  -2  686.83   24.70
  -5  -3  -2  615.54   33.20
   5   3   2  644.14   23.40
   5   3   2  676.23   22.70
   5   3   2  670.63   23.80
   5   3   2  621.54   31.30
   5   3   2  677.53   23.90
  -6  -3  -2  488.05   21.10
  -6  -3  -2  521.35   18.80
  -6  -3  -2  548.15   19.20
  -6  -3  -2  530.25   31.90
  -6  -3  -2  517.55   19.10
   6   3   2  517.45   19.70
   6   3   2  535.35   18.70
   6   3   2  527.25   29.50
   6   3   2  519.95   20.20
   6   3   2  542.65   20.20
  -7  -3  -2  109.49   18.30
  -7  -3  -2  147.39    7.60
  -7  -3  -2  144.19    8.10
  -7  -3  -2  136.69    8.50
  -7  -3  -2  158.58    9.80
  -7  -3  -2  126.49    9.00
   7   3   2  126.49    9.40
   7   3   2  125.29   11.60
   7   3   2  129.39   15.60
   7   3   2  144.79    8.90
   7   3   2  152.28    9.90
  -8  -3  -2  118.89    9.90
  -8  -3  -2  125.09    7.60
  -8  -3  -2  139.99    9.10
  -8  -3  -2  126.69    7.50
   8   3   2  116.29   16.10
   8   3   2  127.99    8.90
   8   3   2  124.19    7.60
   8   3   2  123.09   10.20
   8   3   2  120.89   10.30
  -9  -3  -2   53.49    6.30
  -9  -3  -2   53.99    5.60
  -9  -3  -2   52.49    6.60
  -9  -3  -2   48.10    5.80
   9   3   2   48.50   21.00
   9   3   2   40.50   13.50
   9   3   2   62.79    6.30
   9   3   2   46.90    7.00
   9   3   2   56.19    6.40
 -10  -3  -2    5.10    3.00
 -10  -3  -2    1.40    4.70
 -10  -3  -2   -1.10    5.60
  10   3   2   -9.50   14.00
  10   3   2   -6.80    5.30
  10   3   2   -0.50    3.80
  10   3   2  -15.10   21.80
  12  -4  -2   30.70    6.60
 -12   4   2   37.70    4.80
 -12   4   2   33.10    7.30
 -12   4   2   27.90    5.10
  11  -4  -2  838.22   31.00
 -11   4   2  834.12   29.20
 -11   4   2  882.21   28.50
 -11   4   2  804.42   31.00
  10  -4  -2  297.27   14.10
 -10   4   2  302.67   11.60
 -10   4   2  303.87   12.50
   9  -4  -2  248.68   11.90
  -9   4   2  260.07   10.80
  -9   4   2  259.87    9.80
  -9   4   2  266.27   11.60
   8  -4  -2  368.96   15.40
   8  -4  -2  387.56   12.20
   8  -4  -2  366.16   14.50
   8  -4  -2  356.86   12.20
  -8   4   2  388.86   14.00
  -8   4   2  384.06   14.10
  -8   4   2  333.37   15.00
  -8   4   2  367.46   12.80
   7  -4  -2  224.88    7.90
   7  -4  -2  201.28   10.30
   7  -4  -2  220.68   11.90
   7  -4  -2  209.48    7.90
   7  -4  -2  230.28    9.60
  -7   4   2  227.88   12.10
  -7   4   2  225.88    7.90
  -7   4   2  230.88    9.20
  -7   4   2  224.98    7.50
  -7   4   2  216.08    9.90
   6  -4  -2  301.87   11.60
   6  -4  -2  301.47   15.20
   6  -4  -2  290.27   12.20
   6  -4  -2  311.07   10.60
   6  -4  -2  309.17   11.40
   6  -4  -2  298.97   10.70
  -6   4   2  295.37   10.40
  -6   4   2  300.97   12.50
  -6   4   2  296.97   10.60
  -6   4   2  325.47   11.60
  -6   4   2  313.27   15.40
  -6   4   2  310.87   10.10
  -6   4   2  302.57   11.70
   5  -4  -2  929.11   35.70
   5  -4  -2  933.51   31.30
   5  -4  -2 1021.90   31.20
   5  -4  -2  932.81   31.00
   5  -4  -2  958.40   31.70
  -5   4   2  947.71   31.00
  -5   4   2  909.91   35.60
  -5   4   2  991.50   32.40
  -5   4   2 1011.00   31.70
  -5   4   2  974.00   31.50
  -5   4   2  962.30   31.20
   4  -4  -2 1858.31   64.39
   4  -4  -2 1841.62   59.89
   4  -4  -2 1984.80   59.39
   4  -4  -2 1826.12   59.49
   4  -4  -2 1800.12   59.09
   4  -4  -2 1816.42   58.99
  -4   4   2 1863.31   59.39
  -4   4   2 1832.92   59.09
  -4   4   2 1760.02   64.09
  -4   4   2 1920.61   59.59
  -4   4   2 1952.80   59.99
   3  -4  -2 2828.62   88.79
   3  -4  -2 2593.14   88.69
   3  -4  -2 2763.22   87.99
   3  -4  -2 2773.22   88.69
   3  -4  -2 2783.22   88.59
  -3   4   2 2910.11   88.89
  -3   4   2 2788.52   88.79
  -3   4   2 2908.71   94.39
  -3   4   2 2858.81   88.69
  -3   4   2 2782.72   88.39
  -3   4   2 2811.02   88.49
   2  -4  -2  846.82   27.20
   2  -4  -2  816.22   27.10
[truncated: 1,707,071 more chars]
