# Supplementary material for: Bis(μ-cobaltoceniumseleno­late-1:2κ2 Se:Se)bis[bis­(cobaltoceniumseleno­late-κSe)mercury(II)] tetra­kis­(hexa­fluorido­phosphate) aceto­nitrile disolvate
Source: IUCrdata. 2021 Oct 21;6(Pt 10):x211083. doi: 10.1107/S241431462101083X (PMC9462298; doi:10.1107/S241431462101083X)
Supplement: Supplementary file 2 [file x-06-x211083-Isup2.hkl]

data_I                                                                          
_shelx_title ' p_a.res in P-1'                                                  
_shelx_refln_list_code          4                                               
_shelx_F_calc_maximum      353.02                                               
_exptl_crystal_F_000      1260.00                                               
_reflns_d_resolution_high  0.8106                                               
                                                                                
loop_                                                                           
 _space_group_symop_operation_xyz                                               
 'x, y, z'                                                                      
 '-x, -y, -z'                                                                   
                                                                                
_cell_length_a    10.2933                                                       
_cell_length_b    14.3271                                                       
_cell_length_c    15.1087                                                       
_cell_angle_alpha 109.744                                                       
_cell_angle_beta  109.764                                                       
_cell_angle_gamma  95.306                                                       
                                                                                
_shelx_F_squared_multiplier     1.000                                           
                                                                                
loop_                                                                           
 _refln_index_h                                                                 
 _refln_index_k                                                                 
 _refln_index_l                                                                 
 _refln_F_squared_calc                                                          
 _refln_F_squared_meas                                                          
 _refln_F_squared_sigma                                                         
 _refln_observed_status                                                         
   1   0   0       8644.16       8403.74       119.53 o                         
   2   0   0      14798.85      14440.49       127.41 o                         
   3   0   0       7412.55       7539.88        71.01 o                         
   4   0   0        443.43        445.40         9.13 o                         
   5   0   0       7250.30       7221.14        70.50 o                         
   6   0   0      15479.93      15729.77       154.79 o                         
   7   0   0         57.01         56.92         8.27 o                         
   8   0   0       6163.46       6074.72        86.87 o                         
   9   0   0        385.32        367.33        25.64 o                         
  10   0   0       5755.02       5616.92       109.48 o                         
  11   0   0       6487.69       6725.73       129.61 o                         
 -11   1   0       5009.79       5154.74       166.70 o                         
 -10   1   0         12.09         31.79        19.61 o                         
  -9   1   0       6701.07       6749.82       141.47 o                         
  -8   1   0       6238.59       6252.31       113.49 o                         
  -7   1   0      15473.80      15420.23       189.70 o                         
  -6   1   0       3109.75       3034.99        38.93 o                         
  -5   1   0      24740.15      25290.98       255.58 o                         
  -4   1   0      10653.34      10574.33        98.85 o                         
  -3   1   0      26106.52      25354.47       253.77 o                         
  -2   1   0       3832.06       3753.63        35.98 o                         
  -1   1   0       8526.38       8187.17       116.79 o                         
   1   1   0      23657.20      23754.72       313.29 o                         
   2   1   0      34142.71      32877.67       394.39 o                         
   3   1   0       5831.66       6005.06        58.59 o                         
   4   1   0       9730.82       9370.47        90.26 o                         
   5   1   0      14860.45      14673.67       133.91 o                         
   6   1   0      10804.95      10980.40       110.30 o                         
   7   1   0       3563.23       3647.47        42.83 o                         
   8   1   0       1822.59       1870.70        33.33 o                         
   9   1   0          8.29         -5.81        11.62 o                         
  10   1   0       7123.37       7320.30       186.87 o                         
  11   1   0       3656.57       3882.98       112.03 o                         
 -11   2   0       1993.76       2004.81        61.29 o                         
 -10   2   0        109.33        118.52        32.34 o                         
  -9   2   0      10084.26      10486.29       181.35 o                         
  -8   2   0       4431.22       4632.41        87.94 o                         
  -7   2   0       2801.64       2795.09        39.26 o                         
  -6   2   0        237.56        230.04         9.21 o                         
  -5   2   0      29382.38      28253.54       259.43 o                         
  -4   2   0       5845.73       5774.89        59.03 o                         
  -3   2   0      38160.42      37435.69       394.94 o                         
  -2   2   0        382.01        328.45         6.93 o                         
  -1   2   0      12999.56      12526.89       141.66 o                         
   0   2   0        300.46        347.17         5.73 o                         
   1   2   0      18190.92      18097.96       167.00 o                         
   2   2   0      69162.70      74356.61      2850.40 o                         
   3   2   0      29050.23      26698.13       246.39 o                         
   4   2   0        193.49        258.45         8.54 o                         
   5   2   0      21036.57      21626.53       194.90 o                         
   6   2   0       6656.81       6451.27        67.28 o                         
   7   2   0      14779.50      14803.98       143.90 o                         
   8   2   0       1441.18       1416.74        24.32 o                         
   9   2   0         93.06         68.86        16.43 o                         
  10   2   0         60.57         21.19        20.99 o                         
  11   2   0       1701.97       1597.05       115.46 o                         
 -11   3   0        448.69        471.93        45.29 o                         
 -10   3   0       1505.32       1541.72        50.06 o                         
  -9   3   0       6582.89       6830.08       124.30 o                         
  -8   3   0       5342.50       5669.58       103.52 o                         
  -7   3   0       7658.57       7656.00        87.68 o                         
  -6   3   0      21253.88      20741.76       210.65 o                         
  -5   3   0      10210.36      10038.25       105.71 o                         
  -4   3   0       5835.12       5587.17        61.09 o                         
  -3   3   0      11016.12      11068.83       109.35 o                         
  -2   3   0        417.31        393.17        11.29 o                         
  -1   3   0       3686.42       3573.47        36.74 o                         
   0   3   0      59153.23      62098.05      1146.31 o                         
   1   3   0       7300.37       6877.96        66.87 o                         
   2   3   0      66401.53      66750.54      1232.21 o                         
   3   3   0       7603.04       7822.34        70.90 o                         
   4   3   0       2778.89       2809.98        29.87 o                         
   5   3   0      21237.60      20917.62       182.16 o                         
   6   3   0       7518.71       7643.16        83.58 o                         
   7   3   0       4425.31       4453.04        57.96 o                         
   8   3   0       4486.18       4359.45        61.54 o                         
   9   3   0        272.33        302.64        22.45 o                         
  10   3   0         75.45         90.63        38.26 o                         
 -11   4   0        712.92        840.96        43.23 o                         
 -10   4   0        184.17        199.12        23.22 o                         
  -9   4   0       5507.21       5784.38       108.17 o                         
  -8   4   0         70.14         75.56         8.80 o                         
  -7   4   0       8681.94       8233.07        94.74 o                         
  -6   4   0      21852.31      21663.26       234.42 o                         
  -5   4   0      12698.60      12682.66       133.16 o                         
  -4   4   0       4675.83       4550.92        49.41 o                         
  -3   4   0      25733.28      24775.65       251.91 o                         
  -2   4   0         32.13         44.92         5.56 o                         
  -1   4   0       2460.97       2389.88        24.93 o                         
   0   4   0       1181.77       1178.50        16.95 o                         
   1   4   0       4718.94       5073.65        54.13 o                         
   2   4   0      35523.48      34750.49       320.73 o                         
   3   4   0       1109.37       1059.80        15.85 o                         
   4   4   0      38347.57      38153.41       339.05 o                         
   5   4   0       3211.65       3129.92        38.61 o                         
   6   4   0       5544.70       5521.64        64.74 o                         
   7   4   0       1047.09        993.68        33.02 o                         
   8   4   0       5884.82       5778.41        71.19 o                         
   9   4   0         15.36          5.71        22.04 o                         
  10   4   0       2282.88       2199.93        60.28 o                         
 -11   5   0       1881.07       1983.79        62.37 o                         
 -10   5   0         61.63         25.04        19.41 o                         
  -9   5   0       2921.68       2965.75        46.38 o                         
  -8   5   0        116.29        135.14        15.94 o                         
  -7   5   0       5124.15       5093.24        63.79 o                         
  -6   5   0       2693.05       2884.23        71.07 o                         
  -5   5   0       7137.54       6990.56        73.66 o                         
  -4   5   0       8247.29       8106.09        83.79 o                         
  -3   5   0      78514.54      77969.95      1005.45 o                         
  -2   5   0       3004.09       2808.16        35.03 o                         
  -1   5   0      17171.75      16544.34       149.69 o                         
   0   5   0       5551.06       5716.99        57.82 o                         
   1   5   0         38.74         82.27         9.53 o                         
   2   5   0       5075.34       5067.17        53.34 o                         
   3   5   0        132.45        101.62         7.28 o                         
   4   5   0      27162.03      27187.75       255.83 o                         
   5   5   0      10878.73      11207.12       118.03 o                         
   6   5   0         97.90         63.61        11.21 o                         
   7   5   0       6807.97       6572.01        82.21 o                         
   8   5   0       2833.57       2649.07        49.67 o                         
   9   5   0       1848.69       1828.38        41.66 o                         
  10   5   0        990.03        791.97        36.95 o                         
 -11   6   0        154.94        166.35        30.65 o                         
 -10   6   0        597.34        566.26        24.87 o                         
  -9   6   0       3325.65       3449.61        53.75 o                         
  -8   6   0       4230.07       4115.14        58.07 o                         
  -7   6   0       2068.25       2055.36        36.54 o                         
  -6   6   0        278.52        303.91        13.83 o                         
  -5   6   0        859.13        726.02        15.10 o                         
  -4   6   0      46995.18      47071.62       476.15 o                         
  -3   6   0      48754.58      47913.01       481.19 o                         
  -2   6   0        150.25        112.31         5.66 o                         
  -1   6   0      26016.53      25683.64       240.27 o                         
   0   6   0       1049.76       1167.44        17.20 o                         
   1   6   0       2185.41       2216.72        29.27 o                         
   2   6   0      13534.19      13493.18       131.34 o                         
   3   6   0       5758.92       5991.10        64.07 o                         
   4   6   0       2144.93       2042.64        30.73 o                         
   5   6   0       3039.07       3028.55        46.10 o                         
   6   6   0       1424.83       1446.70        34.11 o                         
   7   6   0      15374.55      16003.28       176.85 o                         
   8   6   0       4229.48       4083.41        65.25 o                         
   9   6   0       1975.17       1963.92        46.64 o                         
 -11   7   0        110.09        126.62        21.58 o                         
 -10   7   0        607.51        690.52        21.33 o                         
  -9   7   0       3357.62       3432.72        43.40 o                         
  -8   7   0       7350.43       7455.28        85.35 o                         
  -7   7   0       3916.03       4019.05        53.05 o                         
  -6   7   0       6832.52       6759.06        98.50 o                         
  -5   7   0       7277.52       7073.37        87.41 o                         
  -4   7   0      16311.65      16209.52       179.10 o                         
  -3   7   0       2413.24       2373.16        41.70 o                         
  -2   7   0       4645.67       4685.21        50.21 o                         
  -1   7   0      11251.83      10969.52       108.28 o                         
   0   7   0       7720.95       8002.82        81.35 o                         
   1   7   0       1185.06       1123.29        20.34 o                         
   2   7   0      64029.30      65795.80       605.87 o                         
   3   7   0       3779.55       3981.05        47.04 o                         
   4   7   0      11484.29      11978.00       142.75 o                         
   5   7   0       1380.96       1421.98        28.61 o                         
   6   7   0       5731.64       5727.49        82.04 o                         
   7   7   0       2310.95       2363.52        46.99 o                         
   8   7   0       4042.92       3974.48        66.35 o                         
   9   7   0        509.28        540.01        30.65 o                         
 -11   8   0       2144.85       2175.63        41.83 o                         
 -10   8   0        456.20        427.87        18.72 o                         
  -9   8   0       1141.47       1043.82        23.49 o                         
  -8   8   0       1978.00       1943.78        29.62 o                         
  -7   8   0       5368.04       5425.98        73.27 o                         
  -6   8   0       1212.58       1394.20        34.34 o                         
  -5   8   0        389.25        368.73        21.67 o                         
  -4   8   0        994.49        925.15        17.70 o                         
  -3   8   0       1764.33       1889.68        27.59 o                         
  -2   8   0      23343.80      23436.08       233.23 o                         
  -1   8   0      46795.42      46687.17       433.53 o                         
   0   8   0       3768.21       4014.81        45.96 o                         
   1   8   0       4610.66       4772.72        53.93 o                         
   2   8   0       4056.71       3974.61        47.42 o                         
   3   8   0         95.52         77.15        17.88 o                         
   4   8   0      11245.94      11217.58       132.31 o                         
   5   8   0         92.68         88.68        11.89 o                         
   6   8   0       1105.56       1212.86        36.08 o                         
   7   8   0         33.60         74.29        18.64 o                         
   8   8   0        106.99         99.97        21.73 o                         
 -11   9   0         10.43         48.80        25.99 o                         
 -10   9   0       1198.41       1172.08        35.47 o                         
  -9   9   0       5158.18       5151.64        71.97 o                         
  -8   9   0        165.31        170.75        16.47 o                         
  -7   9   0       3609.95       3364.36        51.99 o                         
  -6   9   0        776.99        833.44        35.68 o                         
  -5   9   0       1155.49       1083.57        30.13 o                         
  -4   9   0        343.82        342.36        12.62 o                         
  -3   9   0       1718.84       1867.35        28.61 o                         
  -2   9   0       7904.67       7737.83        85.42 o                         
  -1   9   0      40889.41      41341.41       405.05 o                         
   0   9   0       6455.07       6609.95        75.49 o                         
   1   9   0      13732.33      14011.59       140.02 o                         
   2   9   0        203.81        236.67        14.43 o                         
   3   9   0         55.48         64.67        14.68 o                         
   4   9   0       3515.81       3509.76        52.10 o                         
   5   9   0       4994.76       4843.50        67.09 o                         
   6   9   0         25.01         62.82        24.95 o                         
   7   9   0       1135.39       1117.48        40.87 o                         
   8   9   0        220.50        206.62        30.95 o                         
 -10  10   0       2401.36       2251.57        52.83 o                         
  -9  10   0        308.28        298.00        19.61 o                         
  -8  10   0       3991.76       4182.46        74.18 o                         
  -7  10   0       4810.62       4845.83        69.34 o                         
  -6  10   0       9532.90       9504.25       111.07 o                         
  -5  10   0       4482.71       4276.66        56.23 o                         
  -4  10   0       5570.56       5444.41        68.43 o                         
  -3  10   0         26.86         28.05        12.01 o                         
  -2  10   0        154.04        193.79        11.76 o                         
  -1  10   0       1324.86       1381.56        34.90 o                         
   0  10   0       6469.66       6508.77        77.03 o                         
   1  10   0      13762.10      13677.20       143.14 o                         
   2  10   0       2047.70       2102.01        35.57 o                         
   3  10   0        474.88        459.66        18.37 o                         
   4  10   0       8947.65       9043.08       110.18 o                         
   5  10   0        944.59        816.82        27.88 o                         
   6  10   0       2041.10       2010.42        41.82 o                         
   7  10   0        298.87        220.24        25.17 o                         
 -10  11   0       1590.82       1581.01        46.23 o                         
  -9  11   0         39.92         50.73        18.77 o                         
  -8  11   0        185.26        212.55        24.48 o                         
  -7  11   0       2421.03       2374.74        42.77 o                         
  -6  11   0       6583.31       6574.59        83.87 o                         
  -5  11   0       4974.94       4781.88        67.57 o                         
  -4  11   0       2947.79       2956.85        45.89 o                         
  -3  11   0        578.33        521.34        20.65 o                         
  -2  11   0         33.78         42.39        11.05 o                         
  -1  11   0         66.86         65.01        13.09 o                         
   0  11   0       3472.77       3592.80        52.81 o                         
   1  11   0       4257.28       4362.03        55.09 o                         
   2  11   0         41.92         46.70        17.87 o                         
   3  11   0        965.77        990.29        29.77 o                         
   4  11   0       8891.51       8924.20       118.00 o                         
   5  11   0          8.88        -11.66        25.30 o                         
   6  11   0       6297.69       6404.82       130.80 o                         
 -10  12   0         62.50         34.79        35.06 o                         
  -9  12   0         80.18         29.06        18.87 o                         
  -8  12   0       4480.54       4397.44        65.95 o                         
  -7  12   0       2892.39       2829.32        49.32 o                         
  -6  12   0        455.50        428.76        20.10 o                         
  -5  12   0       1049.80       1014.57        30.96 o                         
  -4  12   0       2404.33       2491.68        39.59 o                         
  -3  12   0         40.14         33.04        16.45 o                         
  -2  12   0         26.24         25.56        11.76 o                         
  -1  12   0      10230.17      10354.73       110.26 o                         
   0  12   0        726.96        712.47        24.24 o                         
   1  12   0       2654.13       2750.28        55.48 o                         
   2  12   0       3393.51       3490.98        53.68 o                         
   3  12   0       2180.70       2314.07        44.69 o                         
   4  12   0       1177.18       1153.95        73.77 o                         
   5  12   0        447.56        456.77        28.01 o                         
   6  12   0       2027.96       2170.33       166.17 o                         
  -9  13   0        204.19        163.67        30.26 o                         
  -8  13   0         28.65         10.71        27.45 o                         
  -7  13   0        635.00        570.50        27.17 o                         
  -6  13   0       1002.43       1081.64        35.64 o                         
  -5  13   0       1210.25       1167.71        35.40 o                         
  -4  13   0       3216.90       3083.74        55.37 o                         
  -3  13   0        357.39        331.18        17.39 o                         
  -2  13   0       2155.70       2311.06        39.63 o                         
  -1  13   0       5870.34       6178.41        82.70 o                         
   0  13   0       1315.02       1227.84        33.03 o                         
   1  13   0       3720.21       3608.50        72.77 o                         
   2  13   0       2701.03       2966.08        50.71 o                         
   3  13   0       3585.46       3783.48        59.76 o                         
   4  13   0        165.67        163.08        37.11 o                         
   5  13   0        542.48        451.13        85.95 o                         
  -8  14   0        519.40        527.80        28.69 o                         
  -7  14   0        971.85        934.67        45.07 o                         
  -6  14   0        972.61        932.47        37.55 o                         
  -5  14   0       3436.24       3381.88        62.89 o                         
  -4  14   0       8957.82       8786.69       104.27 o                         
  -3  14   0       1751.44       1805.65        37.85 o                         
  -2  14   0       2359.60       2380.89        42.75 o                         
  -1  14   0        229.40        261.71        47.01 o                         
   0  14   0        102.07        125.50        17.80 o                         
   1  14   0        319.29        337.46        30.16 o                         
   2  14   0       1139.06       1020.88        43.86 o                         
   3  14   0         63.08         58.20        23.79 o                         
  -7  15   0         62.73         64.21        29.02 o                         
  -6  15   0         44.88         58.24        30.17 o                         
  -5  15   0        379.41        343.96        42.95 o                         
  -4  15   0        591.15        570.87        35.85 o                         
  -3  15   0        837.82        839.44        37.33 o                         
  -2  15   0        700.54        748.30        34.45 o                         
  -1  15   0         29.74         45.46        38.99 o                         
   0  15   0        193.65        232.36        25.66 o                         
   1  15   0       3262.86       3247.76       104.27 o                         
   2  15   0       1872.41       1628.90        55.26 o                         
  -5  16   0         12.41          4.29        47.04 o                         
  -4  16   0        324.54        328.86        55.84 o                         
  -3  16   0       1049.00       1081.13        44.73 o                         
  -2  16   0        697.24        678.06        36.12 o                         
  -1  16   0        553.71        564.66        63.35 o                         
   0  16   0        452.65        505.77        32.42 o                         
  -1 -16   1        158.21        195.13        33.94 o                         
   0 -16   1        116.12        102.96        26.28 o                         
   1 -16   1        439.25        437.37        31.31 o                         
   2 -16   1       2779.52       2777.20        56.28 o                         
   3 -16   1        747.43        730.58        56.11 o                         
   4 -16   1         45.86         81.97        27.89 o                         
   5 -16   1         12.08         -0.13        25.65 o                         
   6 -16   1        399.76        424.62        48.84 o                         
  -3 -15   1        517.94        482.75        77.02 o                         
  -2 -15   1        352.30        300.00        28.96 o                         
  -1 -15   1        159.26        185.80        32.39 o                         
   0 -15   1        151.53         91.68        20.03 o                         
   1 -15   1        117.05        134.98        27.41 o                         
   2 -15   1       9329.05       9374.38       111.46 o                         
   3 -15   1        211.04        221.83        35.73 o                         
   4 -15   1       5503.50       5453.89        78.98 o                         
   5 -15   1        324.49        327.31        24.11 o                         
   6 -15   1        608.69        619.83        28.79 o                         
   7 -15   1         29.66        -12.76        25.51 o                         
  -4 -14   1       2880.27       2670.99        65.12 o                         
  -3 -14   1        416.28        463.85        43.37 o                         
  -2 -14   1        247.40        220.40        20.09 o                         
  -1 -14   1       3565.28       3725.83        74.15 o                         
   0 -14   1        526.47        490.10        25.96 o                         
   1 -14   1        115.41        124.13        20.23 o                         
   2 -14   1        201.48        202.66        21.54 o                         
   3 -14   1        115.89        103.26        21.99 o                         
   4 -14   1       7467.55       7375.06        95.11 o                         
   5 -14   1       1394.04       1375.43        39.34 o                         
   6 -14   1         48.17         40.80        22.87 o                         
   7 -14   1        775.92        710.72        29.34 o                         
   8 -14   1         27.56         -1.83        26.43 o                         
  -5 -13   1          1.92         -9.28        44.89 o                         
  -4 -13   1         93.07         95.66        27.17 o                         
  -3 -13   1       4326.17       4421.49        76.44 o                         
  -2 -13   1       1498.20       1521.58        38.78 o                         
  -1 -13   1       3222.40       3319.84        51.59 o                         
   0 -13   1        494.97        483.31        27.16 o                         
   1 -13   1        678.53        629.24        22.38 o                         
   2 -13   1       2324.36       2328.92        45.10 o                         
   3 -13   1        474.48        478.06        18.65 o                         
   4 -13   1       1598.03       1549.14        33.84 o                         
   5 -13   1       2420.70       2363.90        45.88 o                         
   6 -13   1         74.07         70.92        17.75 o                         
   7 -13   1       1174.61       1129.85        36.97 o                         
   8 -13   1        124.77         79.43        36.97 o                         
   9 -13   1       1728.23       1710.48        51.69 o                         
  -6 -12   1       1379.15       1335.03        60.46 o                         
  -5 -12   1       2408.09       2381.84        54.49 o                         
  -4 -12   1       4352.89       4508.42        67.88 o                         
  -3 -12   1        294.11        279.76        32.36 o                         
  -2 -12   1       1254.86       1240.15        31.78 o                         
  -1 -12   1        646.13        639.85        34.75 o                         
   0 -12   1        112.59        144.74        18.35 o                         
   1 -12   1        896.39        876.30        25.14 o                         
   2 -12   1         20.50         22.87        13.03 o                         
   3 -12   1        150.60        144.90        13.03 o                         
   4 -12   1       5108.79       5069.60        64.16 o                         
   5 -12   1        130.58        158.26        16.11 o                         
   6 -12   1       6065.81       6106.20        81.25 o                         
   7 -12   1       2667.49       2601.48        48.68 o                         
   8 -12   1        363.73        345.32        21.39 o                         
   9 -12   1         77.16         91.13        39.27 o                         
  -7 -11   1         13.20          9.03        69.65 o                         
  -6 -11   1       1185.61       1141.28        35.46 o                         
  -5 -11   1       1603.79       1500.11        42.80 o                         
  -4 -11   1       2531.91       2473.97        45.16 o                         
  -3 -11   1       1117.17       1194.85        29.76 o                         
  -2 -11   1       1095.61       1039.56        28.25 o                         
  -1 -11   1       4469.64       4636.09        63.14 o                         
   0 -11   1       1729.06       1751.75        29.01 o                         
   1 -11   1        823.46        889.55        24.17 o                         
   2 -11   1        368.22        334.28        14.60 o                         
   3 -11   1        365.20        354.43        26.04 o                         
   4 -11   1       2515.13       2666.41        39.48 o                         
   5 -11   1          5.03         -1.71        12.24 o                         
   6 -11   1      21216.26      21759.97       235.20 o                         
   7 -11   1        140.20        109.28        19.11 o                         
   8 -11   1         79.04         62.60        16.81 o                         
   9 -11   1         50.56         60.27        22.64 o                         
  10 -11   1        858.46        829.74        37.09 o                         
  -8 -10   1          6.04         33.57        35.93 o                         
  -7 -10   1       1001.17        878.58        40.37 o                         
  -6 -10   1        291.11        343.76        28.55 o                         
  -5 -10   1        356.17        295.68        21.71 o                         
  -4 -10   1        385.02        306.78        26.39 o                         
  -3 -10   1        636.32        563.77        20.33 o                         
  -2 -10   1        361.52        353.48        15.46 o                         
  -1 -10   1      28522.93      29526.82       295.36 o                         
   0 -10   1       3904.35       4141.10        51.77 o                         
   1 -10   1       4560.69       4719.18        57.34 o                         
   2 -10   1        417.33        409.08        15.86 o                         
   3 -10   1        112.70        125.47        11.84 o                         
   4 -10   1        526.67        523.40        16.51 o                         
   5 -10   1       1590.41       1453.41        26.10 o                         
   6 -10   1       2767.67       2747.35        46.97 o                         
   7 -10   1       4347.66       4471.99        65.42 o                         
   8 -10   1       2580.22       2832.73        49.71 o                         
   9 -10   1       1203.23       1146.49        35.97 o                         
  10 -10   1       2019.83       1949.51        43.06 o                         
  -8  -9   1        820.80        861.14        35.64 o                         
  -7  -9   1         29.33         10.66        19.04 o                         
  -6  -9   1       2936.95       2984.66        48.67 o                         
  -5  -9   1        115.56        134.78        13.92 o                         
  -4  -9   1       1852.05       2000.22        49.80 o                         
  -3  -9   1       1397.55       1442.66        27.90 o                         
  -2  -9   1       3231.85       3204.85        56.66 o                         
  -1  -9   1      13913.47      14087.72       146.67 o                         
   0  -9   1        256.16        199.18        10.70 o                         
   1  -9   1      16596.63      16280.11       158.54 o                         
   2  -9   1         29.72         43.56         8.16 o                         
   3  -9   1       1870.35       1983.87        27.38 o                         
   4  -9   1         86.04        116.44        11.64 o                         
   5  -9   1       1784.54       1686.48        29.53 o                         
   6  -9   1         52.74         49.58        14.57 o                         
   7  -9   1        249.65        241.93        13.29 o                         
   8  -9   1       3374.26       3261.25        50.71 o                         
   9  -9   1       5230.59       5392.92        64.65 o                         
  10  -9   1        640.41        655.14        22.46 o                         
  11  -9   1        455.62        487.40        32.24 o                         
  -9  -8   1        863.98        702.63        43.74 o                         
  -8  -8   1        958.64        883.99        49.76 o                         
  -7  -8   1        453.15        453.30        22.72 o                         
  -6  -8   1       6127.12       6362.82        80.52 o                         
  -5  -8   1        557.96        547.69        20.85 o                         
  -4  -8   1      12540.77      12357.72       138.55 o                         
  -3  -8   1        808.41        708.30        18.55 o                         
  -2  -8   1       1815.09       1874.01        27.66 o                         
  -1  -8   1      11897.10      12685.02       131.99 o                         
   0  -8   1       1338.27       1473.65        21.03 o                         
   1  -8   1       8172.75       8147.76        83.23 o                         
   2  -8   1      22731.89      22205.00       216.70 o                         
   3  -8   1        297.63        288.65        11.06 o                         
   4  -8   1       8959.62       8921.42       123.65 o                         
   5  -8   1       3151.83       3346.05        46.20 o                         
   6  -8   1       6258.15       6428.76        92.10 o                         
   7  -8   1         32.82         53.65        11.55 o                         
   8  -8   1       2705.42       2689.26        41.66 o                         
   9  -8   1         24.36         23.03        16.89 o                         
  10  -8   1          2.90         -6.26        12.51 o                         
  11  -8   1        336.21        369.74        19.08 o                         
  -9  -7   1       3146.59       3085.01        80.15 o                         
  -8  -7   1       1196.50       1188.21        36.80 o                         
  -7  -7   1       4197.40       4185.12        69.50 o                         
  -6  -7   1       3076.21       3153.18        46.51 o                         
  -5  -7   1         59.19         54.22        12.99 o                         
  -4  -7   1      10039.92      10269.26       109.94 o                         
  -3  -7   1       4073.83       3845.36        42.42 o                         
  -2  -7   1       2084.43       2177.23        28.96 o                         
  -1  -7   1       1293.08       1297.53        23.91 o                         
   0  -7   1        498.01        493.21        12.77 o                         
   1  -7   1      28633.43      28952.26       270.83 o                         
   2  -7   1       6807.45       6392.10        69.79 o                         
   3  -7   1        988.41       1002.23        17.16 o                         
   4  -7   1        718.97        685.75        15.33 o                         
   5  -7   1       1683.56       1402.62        22.92 o                         
   6  -7   1       1366.85       1383.60        24.40 o                         
   7  -7   1       3487.30       3467.23        49.31 o                         
   8  -7   1       1250.60       1309.70        26.42 o                         
   9  -7   1       1841.33       1908.50        30.31 o                         
  10  -7   1       1229.37       1280.71        46.07 o                         
  11  -7   1        374.08        412.97        30.61 o                         
 -10  -6   1        311.03        207.84        26.66 o                         
  -9  -6   1       1046.02       1017.72        45.72 o                         
  -8  -6   1       5493.53       5334.39        76.04 o                         
  -7  -6   1       8842.54       8791.45       110.20 o                         
  -6  -6   1       4146.30       3989.77        53.22 o                         
  -5  -6   1         44.57         55.25         8.38 o                         
  -4  -6   1        651.36        580.45        15.02 o                         
  -3  -6   1          2.05         22.94         5.78 o                         
  -2  -6   1       1254.35       1395.31        20.21 o                         
  -1  -6   1       9015.29       9099.11        90.44 o                         
   0  -6   1       1981.68       1714.75        22.22 o                         
   1  -6   1      28378.91      27720.60       270.21 o                         
   2  -6   1       2326.43       2384.98        27.80 o                         
   3  -6   1      54058.66      52652.16       556.44 o                         
   4  -6   1        204.98        241.73        14.30 o                         
   5  -6   1        127.80        110.86         7.74 o                         
   6  -6   1        420.86        339.32        13.16 o                         
   7  -6   1       4571.09       4682.71        58.09 o                         
   8  -6   1        166.91        180.74        12.18 o                         
   9  -6   1       2360.58       2374.47        42.03 o                         
  10  -6   1        488.46        494.32        24.40 o                         
  11  -6   1       1162.42       1109.19        72.01 o                         
 -10  -5   1       1222.45       1135.73        40.18 o                         
  -9  -5   1         14.04         10.94        16.81 o                         
  -8  -5   1       2401.38       2274.92        40.33 o                         
  -7  -5   1       1634.99       1716.95        33.57 o                         
  -6  -5   1       2769.62       2681.80        36.74 o                         
  -5  -5   1       3639.92       3735.50        41.41 o                         
  -4  -5   1      39181.37      39873.23       392.64 o                         
  -3  -5   1       3066.31       3166.52        36.01 o                         
  -2  -5   1      26213.39      25584.03       229.12 o                         
  -1  -5   1        532.75        483.89        10.35 o                         
   0  -5   1       3208.04       3235.94        35.13 o                         
   1  -5   1       1628.34       1826.98        22.84 o                         
   2  -5   1         81.28         86.81         4.87 o                         
   3  -5   1      23644.67      23201.75       264.67 o                         
   4  -5   1      13235.92      12342.31       124.14 o                         
   5  -5   1        104.42        119.30         7.50 o                         
   6  -5   1       2575.99       2780.34        35.68 o                         
   7  -5   1       6989.34       6932.10        83.80 o                         
   8  -5   1       1255.49       1303.97        24.21 o                         
   9  -5   1       4628.16       4840.96        62.78 o                         
  10  -5   1        160.57        156.90        23.30 o                         
  11  -5   1         13.09         57.81        28.54 o                         
 -10  -4   1       1411.70       1391.87        47.31 o                         
  -9  -4   1       4992.51       4948.91        68.90 o                         
  -8  -4   1       2214.80       2220.97        41.98 o                         
  -7  -4   1       3193.03       3155.38        38.63 o                         
  -6  -4   1       3713.59       3483.35        45.51 o                         
  -5  -4   1       5823.55       5896.72        59.28 o                         
  -4  -4   1      69509.23      68609.09       627.16 o                         
  -3  -4   1         66.11         73.58         5.39 o                         
  -2  -4   1      39791.61      39002.48       344.05 o                         
  -1  -4   1      19777.43      19938.11       185.89 o                         
   0  -4   1        893.93        916.15        13.23 o                         
   1  -4   1       6499.93       6412.92        65.82 o                         
   2  -4   1      12816.74      12277.38       132.98 o                         
   3  -4   1       6993.63       6871.34        70.77 o                         
   4  -4   1       1232.02       1252.89        18.53 o                         
   5  -4   1       2787.27       2639.87        32.45 o                         
   6  -4   1      18028.22      17710.89       184.33 o                         
   7  -4   1       5280.77       5172.10        59.32 o                         
   8  -4   1       3643.43       3642.04        54.81 o                         
   9  -4   1       1351.09       1371.20        31.06 o                         
  10  -4   1        122.53        141.49        26.55 o                         
  11  -4   1       1142.28       1227.91        80.31 o                         
 -11  -3   1         12.09        -20.29        40.59 o                         
 -10  -3   1        969.08        957.74        39.77 o                         
  -9  -3   1      10036.01      10372.32       141.45 o                         
  -8  -3   1       1564.86       1531.88        26.40 o                         
  -7  -3   1       9218.95       9253.96        97.94 o                         
  -6  -3   1       5523.99       5607.26        60.02 o                         
  -5  -3   1      19817.65      19368.68       175.49 o                         
  -4  -3   1       1267.00       1268.06        17.57 o                         
  -3  -3   1        694.06        944.57        13.14 o                         
  -2  -3   1      98204.54     109348.05      2462.86 o                         
  -1  -3   1        810.96        815.02        11.08 o                         
   0  -3   1       1913.51       1885.07        20.48 o                         
   1  -3   1      52666.07      51666.96      1173.40 o                         
   2  -3   1      14071.77      13087.51       140.55 o                         
   3  -3   1      12519.21      12340.43       121.68 o                         
   4  -3   1         60.00         73.66         7.36 o                         
   5  -3   1      13424.83      12899.08       135.28 o                         
   6  -3   1       7672.82       7598.40        75.88 o                         
   7  -3   1       2521.02       2471.34        32.58 o                         
   8  -3   1        988.01        906.99        27.30 o                         
   9  -3   1       7323.34       7206.72       102.87 o                         
  10  -3   1        203.71        202.47        24.04 o                         
  11  -3   1        836.57        757.43        41.65 o                         
 -11  -2   1       1561.99       1536.05       108.01 o                         
 -10  -2   1       2251.83       2292.44        58.19 o                         
  -9  -2   1        385.44        396.85        30.12 o                         
  -8  -2   1       4270.66       4020.83        69.74 o                         
  -7  -2   1       7364.53       7525.94        73.50 o                         
  -6  -2   1        933.35        937.64        16.65 o                         
  -5  -2   1        917.56        909.43        14.51 o                         
  -4  -2   1        495.86        492.94        10.61 o                         
  -3  -2   1       4586.81       4360.45        48.85 o                         
  -2  -2   1      53130.85      53292.74      1208.14 o                         
  -1  -2   1       5383.38       5142.71        49.35 o                         
   0  -2   1      43588.88      47640.23      1081.22 o                         
   1  -2   1      17034.58      15839.20       167.91 o                         
   2  -2   1       2533.34       2469.22        28.55 o                         
   3  -2   1      28638.19      28426.37       286.14 o                         
   4  -2   1       4529.81       4713.35        52.69 o                         
   5  -2   1      16684.24      16499.86       155.10 o                         
   6  -2   1        287.40        269.75         9.87 o                         
   7  -2   1        599.17        595.40        19.27 o                         
   8  -2   1       1302.28       1268.57        27.35 o                         
   9  -2   1       7447.00       7680.38       121.26 o                         
  10  -2   1         12.29          8.50        23.20 o                         
  11  -2   1       3864.39       4144.81       123.22 o                         
 -11  -1   1       2821.70       2860.05        70.84 o                         
 -10  -1   1       3723.14       3675.54       142.03 o                         
  -9  -1   1        163.24        186.84        18.93 o                         
  -8  -1   1       7767.69       7918.43       122.13 o                         
  -7  -1   1      11068.33      10796.84       114.21 o                         
  -6  -1   1        316.72        303.68        10.26 o                         
  -5  -1   1        216.13        217.00         8.99 o                         
  -4  -1   1       3199.27       2936.92        30.59 o                         
  -3  -1   1      13069.73      12928.60       115.31 o                         
  -1  -1   1       2414.67       2304.22        46.19 o                         
   1  -1   1        145.59        131.07         4.00 o                         
   2  -1   1       4105.98       4268.00        51.57 o                         
   3  -1   1       7145.35       7243.33        72.89 o                         
   4  -1   1      52289.43      51784.75       547.02 o                         
   5  -1   1         69.66         77.01         5.48 o                         
   6  -1   1       1194.20       1105.95        18.23 o                         
   7  -1   1       1551.42       1512.13        30.43 o                         
   8  -1   1       5139.24       5279.15        88.11 o                         
   9  -1   1       1840.53       1942.59        37.29 o                         
  10  -1   1        390.98        350.22        32.01 o                         
  11  -1   1        640.45        691.46        36.29 o                         
 -11   0   1       6179.54       6433.90       146.08 o                         
 -10   0   1       2638.50       2597.96        65.01 o                         
  -9   0   1        107.84        132.98        20.72 o                         
  -8   0   1       5286.03       5412.78        99.94 o                         
  -7   0   1      13913.24      13601.53       205.38 o                         
  -6   0   1       4143.95       4183.92        58.81 o                         
  -5   0   1      39153.70      38165.84       457.42 o                         
  -4   0   1         74.06        103.36         6.62 o                         
  -3   0   1        422.17        463.13        10.42 o                         
  -2   0   1       5544.02       5807.99        71.13 o                         
   1   0   1       1352.23       1212.39        17.12 o                         
   2   0   1        868.80        880.45        11.38 o                         
   3   0   1      25845.78      25204.85       232.43 o                         
   4   0   1      12212.78      12300.77       129.06 o                         
   5   0   1        277.87        359.56        13.06 o                         
   6   0   1       7109.74       7144.48       102.39 o                         
   7   0   1       2622.68       2678.15        35.81 o                         
   8   0   1       1464.10       1372.35        28.65 o                         
   9   0   1        571.51        585.02        20.40 o                         
  10   0   1       2810.95       2851.40        89.48 o                         
  11   0   1        947.89        939.32        93.94 o                         
 -12   1   1          0.31        -22.05        44.10 o                         
 -11   1   1       5710.78       6013.99       130.28 o                         
 -10   1   1        326.16        343.33        24.48 o                         
  -9   1   1        554.55        556.81        48.07 o                         
  -8   1   1       5318.55       5437.00        99.80 o                         
  -7   1   1      16740.75      16600.68       206.27 o                         
  -6   1   1      15761.09      15261.07       212.36 o                         
  -5   1   1      64125.65      62208.80       740.78 o                         
  -4   1   1        179.06        180.95         8.16 o                         
  -3   1   1       2786.45       2708.67        29.60 o                         
  -2   1   1      65420.90      68200.38      1520.09 o                         
  -1   1   1       7980.90       7298.37        70.49 o                         
   0   1   1      49626.43      52047.46      1893.86 o                         
   1   1   1      12182.53      12688.88       129.99 o                         
   2   1   1      30496.48      29885.78       317.03 o                         
   3   1   1      24990.04      24791.05       240.62 o                         
   4   1   1       2344.21       2002.86        25.06 o                         
   5   1   1      62857.95      62471.72       602.70 o                         
   6   1   1       2939.32       2948.57        39.84 o                         
   7   1   1         43.37         34.28         9.52 o                         
   8   1   1        890.61        817.99        24.11 o                         
   9   1   1        136.93        113.03        17.83 o                         
  10   1   1        964.45       1027.45        37.71 o                         
  11   1   1       4699.43       4895.67       190.52 o                         
 -12   2   1       1203.06       1240.61        57.27 o                         
 -11   2   1       2043.46       2175.72        67.98 o                         
 -10   2   1        787.29        914.44        40.95 o                         
  -9   2   1      14211.60      14968.39       249.59 o                         
  -8   2   1      13233.82      13572.88       225.59 o                         
  -7   2   1        345.85        334.65        16.21 o                         
  -6   2   1       4811.07       4674.63        67.95 o                         
  -5   2   1      24699.58      24523.35       235.46 o                         
  -4   2   1       1994.56       2067.24        22.60 o                         
  -3   2   1      10045.33       9878.83        96.70 o                         
  -2   2   1      87444.05      94835.98      2124.47 o                         
  -1   2   1      10544.67      10495.94       101.87 o                         
   0   2   1      35244.54      36484.08       955.75 o                         
   1   2   1       6325.27       6102.71        59.35 o                         
   2   2   1      49499.95      48497.59       486.53 o                         
   3   2   1      12576.18      12292.76       123.42 o                         
   4   2   1       1616.59       1573.80        23.55 o                         
   5   2   1      12371.73      12524.31       128.56 o                         
   6   2   1      18551.07      18404.10       195.18 o                         
   7   2   1        856.60        841.64        23.58 o                         
   8   2   1         65.34         64.14        12.75 o                         
   9   2   1        199.83        224.82        15.74 o                         
  10   2   1         11.96        -11.52        26.35 o                         
 -12   3   1        221.40        231.74        43.69 o                         
 -11   3   1       2017.24       2027.56        61.20 o                         
 -10   3   1       1182.33       1177.46        44.53 o                         
  -9   3   1       5202.50       5252.11        98.67 o                         
  -8   3   1       8242.31       8616.72       147.70 o                         
  -7   3   1         18.41         32.73         7.50 o                         
  -6   3   1      19875.03      20446.78       198.73 o                         
  -5   3   1      21381.53      20526.25       206.39 o                         
  -4   3   1       5881.47       5665.97        56.08 o                         
  -3   3   1      39897.88      38990.91       356.66 o                         
  -2   3   1      44398.43      45979.28       722.50 o                         
  -1   3   1      20348.69      20211.39       179.63 o                         
   0   3   1      40107.56      39769.14       437.91 o                         
   1   3   1       7552.05       8505.88        86.26 o                         
   2   3   1      25927.81      25212.87       224.73 o                         
   3   3   1        323.76        403.55        11.90 o                         
   4   3   1        124.94        152.54        11.03 o                         
   5   3   1       1775.76       1803.19        28.45 o                         
   6   3   1      12498.60      12333.67       135.79 o                         
   7   3   1       2139.09       2130.64        35.18 o                         
   8   3   1      13633.91      13062.45       173.10 o                         
   9   3   1        825.46        746.54        28.56 o                         
  10   3   1         71.32         46.78        27.44 o                         
 -12   4   1        669.37        760.03        42.07 o                         
 -11   4   1       4461.16       4736.10       116.82 o                         
 -10   4   1        294.12        300.15        24.86 o                         
  -9   4   1        563.80        603.67        29.95 o                         
  -8   4   1         98.41         99.88         9.66 o                         
  -7   4   1        407.43        404.20        13.73 o                         
  -6   4   1      17200.29      16806.30       158.61 o                         
  -5   4   1      53068.95      52100.77       497.73 o                         
  -4   4   1      20421.10      20218.34       188.73 o                         
  -3   4   1      68884.62      69340.70       898.22 o                         
  -2   4   1        138.88        167.58         9.70 o                         
  -1   4   1        206.35        233.13         6.43 o                         
   0   4   1      37365.93      37824.54       364.03 o                         
   1   4   1       2986.49       2977.04        34.65 o                         
   2   4   1      18761.15      18247.04       172.38 o                         
   3   4   1       1979.19       2067.11        26.22 o                         
   4   4   1       5630.90       5759.73        62.11 o                         
   5   4   1      16806.64      16738.57       163.37 o                         
   6   4   1       2410.08       2466.15        40.34 o                         
   7   4   1       6293.51       6412.80        81.31 o                         
   8   4   1       6110.89       5997.22        78.32 o                         
   9   4   1        813.06        751.46        39.53 o                         
  10   4   1          9.32         -0.49        44.25 o                         
 -12   5   1        587.08        593.10        44.34 o                         
 -11   5   1       4706.90       5027.65       123.70 o                         
 -10   5   1       5022.80       5149.68       117.18 o                         
  -9   5   1       5469.57       5708.55        82.55 o                         
  -8   5   1       1025.37       1052.25        26.87 o                         
  -7   5   1       7146.83       7145.03        79.66 o                         
  -6   5   1      12200.67      12139.90       112.73 o                         
  -5   5   1       8950.58       8707.89        90.57 o                         
  -4   5   1       9821.98       9499.47        97.52 o                         
  -3   5   1      35704.44      34563.25       319.87 o                         
  -2   5   1       2225.70       2217.77        25.99 o                         
  -1   5   1      17765.25      17430.10       164.87 o                         
   0   5   1      20987.94      20552.76       202.67 o                         
   1   5   1      14849.42      14861.42       142.45 o                         
   2   5   1       4416.03       4282.52        46.82 o                         
   3   5   1       2781.71       2905.24        33.07 o                         
   4   5   1       7413.39       7608.44        79.16 o                         
   5   5   1      12341.64      12488.51       138.48 o                         
   6   5   1       2035.44       1949.92        36.25 o                         
   7   5   1       7397.99       7338.20        91.20 o                         
   8   5   1        522.19        478.44        26.26 o                         
   9   5   1        261.63        227.84        21.71 o                         
 -12   6   1        533.40        576.68        40.44 o                         
 -11   6   1       2166.57       2195.57        61.46 o                         
 -10   6   1       1774.99       1856.91        73.04 o                         
  -9   6   1       9855.07       9931.79       170.41 o                         
  -8   6   1      12177.93      12291.81       147.79 o                         
  -7   6   1       5911.04       5852.17        63.79 o                         
  -6   6   1       4161.12       4348.57        56.25 o                         
  -5   6   1        714.58        712.68        17.22 o                         
  -4   6   1      15278.13      15146.38       160.06 o                         
  -3   6   1      17340.43      16844.17       180.98 o                         
  -2   6   1        337.55        344.95        12.45 o                         
  -1   6   1      29955.57      30317.12       282.88 o                         
   0   6   1      47503.34      47286.92       509.10 o                         
   1   6   1        444.39        419.24        12.22 o                         
   2   6   1      42736.95      42704.07       396.63 o                         
   3   6   1        983.09       1055.11        19.47 o                         
   4   6   1       3238.00       3072.37        42.54 o                         
   5   6   1        170.67        228.70        14.19 o                         
   6   6   1        813.73        808.67        30.32 o                         
   7   6   1       1389.52       1406.14        41.37 o                         
   8   6   1       4050.17       4093.54        70.23 o                         
   9   6   1       1780.11       1686.07        85.72 o                         
 -11   7   1        755.96        789.65        53.98 o                         
 -10   7   1        289.54        283.95        19.98 o                         
  -9   7   1      15984.68      16047.02       161.39 o                         
  -8   7   1       6834.91       6714.02        79.17 o                         
  -7   7   1        112.60         99.05        10.88 o                         
  -6   7   1        117.60        109.75        10.05 o                         
  -5   7   1         74.02         70.83        11.42 o                         
  -4   7   1      12675.54      12581.53       130.27 o                         
  -3   7   1      28033.89      28060.01       275.50 o                         
  -2   7   1       3268.03       3107.78        47.33 o                         
  -1   7   1      17492.76      17344.51       166.80 o                         
   0   7   1       5015.27       4938.33        57.03 o                         
   1   7   1      19054.55      19732.52       189.55 o                         
   2   7   1      48884.39      50109.83       465.36 o                         
   3   7   1       4576.17       4641.42        53.76 o                         
   4   7   1       2920.20       2998.39        45.47 o                         
   5   7   1         70.45        116.88        15.11 o                         
   6   7   1         73.88         79.41        17.92 o                         
   7   7   1       2174.13       2224.61        63.96 o                         
   8   7   1       4043.81       3839.64        94.71 o                         
 -11   8   1        616.16        583.11        23.80 o                         
 -10   8   1       1504.93       1447.08        70.64 o                         
  -9   8   1       6169.70       6032.05        85.00 o                         
  -8   8   1       2208.83       2273.64        40.72 o                         
  -7   8   1       8305.96       8125.66       106.92 o                         
  -6   8   1       2789.79       2682.40        42.37 o                         
  -5   8   1       5739.51       5958.04        68.29 o                         
  -4   8   1       5193.47       5042.80        60.45 o                         
  -3   8   1      21652.63      22114.38       220.89 o                         
  -2   8   1      22188.69      22532.30       224.81 o                         
  -1   8   1      27948.76      28106.88       265.90 o                         
   0   8   1       8669.64       9080.47        93.36 o                         
   1   8   1       3024.47       3028.24        38.64 o                         
   2   8   1      14612.70      14488.40       159.21 o                         
   3   8   1      13176.53      12810.88       156.24 o                         
   4   8   1       4593.05       4519.83        61.59 o                         
   5   8   1       5317.94       5140.08        69.02 o                         
   6   8   1        564.34        630.33        27.82 o                         
   7   8   1       3935.10       3939.47        68.95 o                         
   8   8   1        268.79        252.93        34.39 o                         
 -11   9   1          8.51         55.56        27.10 o                         
 -10   9   1        143.09        128.74        16.95 o                         
  -9   9   1       3281.66       3269.21        52.52 o                         
  -8   9   1       2966.10       2976.00        59.05 o                         
  -7   9   1      16716.36      17136.02       196.82 o                         
  -6   9   1      24531.22      25091.86       264.78 o                         
  -5   9   1        270.73        251.35        13.35 o                         
  -4   9   1        401.00        448.24        18.22 o                         
  -3   9   1       7690.04       7839.62        86.59 o                         
  -2   9   1       2790.09       2679.41        37.01 o                         
  -1   9   1      12415.00      12813.61       128.53 o                         
   0   9   1        650.01        700.57        18.92 o                         
   1   9   1       1988.74       1950.58        30.50 o                         
   2   9   1       8727.00       8740.22       124.30 o                         
   3   9   1         20.26          6.57        12.86 o                         
   4   9   1      10399.16      10749.02       126.73 o                         
   5   9   1       5035.59       4961.69        88.49 o                         
   6   9   1         23.33          6.75        19.92 o                         
   7   9   1        259.06        272.16        25.40 o                         
 -11  10   1        180.20        198.10        52.26 o                         
 -10  10   1        567.36        513.70        22.67 o                         
  -9  10   1       2080.16       1996.17        41.98 o                         
  -8  10   1        580.34        585.35        23.78 o                         
  -7  10   1       7698.58       7579.83        92.45 o                         
  -6  10   1       8280.61       8342.90        99.99 o                         
  -5  10   1       1622.37       1540.03        30.26 o                         
  -4  10   1       3671.76       3804.55        56.77 o                         
  -3  10   1        396.56        416.60        22.84 o                         
  -2  10   1        188.54        204.43        12.49 o                         
  -1  10   1       7537.36       7463.32        81.18 o                         
   0  10   1        152.84        187.96        18.35 o                         
   1  10   1       4725.26       4790.18        57.95 o                         
   2  10   1       4596.02       4715.31        62.91 o                         
   3  10   1       1027.51       1050.35        28.02 o                         
   4  10   1      17157.45      17865.43       200.14 o                         
   5  10   1        418.66        355.47        20.39 o                         
   6  10   1        263.94        264.86        26.70 o                         
   7  10   1         21.32         14.64        35.85 o                         
 -10  11   1       4573.23       4583.71        93.04 o                         
  -9  11   1        196.70        179.68        19.32 o                         
  -8  11   1        870.76        832.51        29.91 o                         
  -7  11   1       3858.46       3909.23        57.98 o                         
  -6  11   1        883.43        905.24        29.31 o                         
  -5  11   1       4100.48       3924.21        53.83 o                         
  -4  11   1      13372.13      13386.68       142.96 o                         
  -3  11   1      11412.31      12087.60       130.69 o                         
  -2  11   1       1218.06       1228.01        27.95 o                         
  -1  11   1       8536.41       8903.45       101.77 o                         
   0  11   1       2288.25       2382.12        37.23 o                         
   1  11   1       4104.37       4210.14        54.43 o                         
   2  11   1         65.33         62.86        18.97 o                         
   3  11   1         17.72          5.25        21.13 o                         
   4  11   1       4494.11       4491.83        98.78 o                         
   5  11   1        631.38        594.02        25.54 o                         
   6  11   1       3203.29       3108.87       114.71 o                         
 -10  12   1        404.01        347.74        29.50 o                         
  -9  12   1        122.23        106.63        19.15 o                         
  -8  12   1         29.34         29.99        17.10 o                         
  -7  12   1       2415.14       2373.65        45.25 o                         
  -6  12   1       2370.80       2432.42        45.45 o                         
  -5  12   1       7320.60       7128.34        86.76 o                         
  -4  12   1       8847.28       9028.55       102.82 o                         
  -3  12   1       3153.60       2985.57        51.63 o                         
  -2  12   1        692.71        692.77        24.29 o                         
  -1  12   1      10600.89      10711.74       114.53 o                         
   0  12   1        197.94        222.23        15.29 o                         
   1  12   1       4970.41       4993.04        67.30 o                         
   2  12   1        468.97        503.24        44.71 o                         
   3  12   1         74.31        100.16        23.46 o                         
   4  12   1        254.27        296.06        22.37 o                         
   5  12   1        271.12        258.19        37.47 o                         
  -9  13   1         35.59         29.62        27.52 o                         
  -8  13   1        218.45        191.44        20.92 o                         
  -7  13   1       3203.64       3003.17        53.67 o                         
  -6  13   1       2525.93       2546.99        52.48 o                         
  -5  13   1       5648.20       5553.28        77.85 o                         
  -4  13   1       3780.28       3657.39        53.14 o                         
  -3  13   1       9414.99       9455.46       108.97 o                         
  -2  13   1       3996.90       4264.02        70.70 o                         
  -1  13   1       5383.67       5274.12        66.45 o                         
   0  13   1       1462.81       1533.82        37.37 o                         
   1  13   1       2338.12       2330.62        45.84 o                         
   2  13   1        337.87        260.78        31.59 o                         
   3  13   1       1636.52       1626.75        51.73 o                         
   4  13   1       3317.30       3264.34        82.78 o                         
  -8  14   1        418.40        392.14        27.61 o                         
  -7  14   1        271.32        243.34        35.60 o                         
  -6  14   1        620.92        623.54        41.48 o                         
  -5  14   1       3007.94       2970.05        72.62 o                         
  -4  14   1        644.25        666.19        37.14 o                         
  -3  14   1       1803.11       1845.20        47.94 o                         
  -2  14   1       5741.50       5701.47        75.63 o                         
  -1  14   1       3428.31       3459.51        56.07 o                         
   0  14   1         82.63        119.03        43.05 o                         
   1  14   1       4291.56       4264.72        70.37 o                         
   2  14   1        234.88        164.39        32.39 o                         
   3  14   1       2399.43       2441.11       112.37 o                         
  -7  15   1        180.62        183.18        34.46 o                         
  -6  15   1        216.23        189.92        33.37 o                         
  -5  15   1        561.22        505.88        30.73 o                         
  -4  15   1        462.61        443.00        25.12 o                         
  -3  15   1          9.39         26.11        31.90 o                         
  -2  15   1        993.54        932.33        36.12 o                         
  -1  15   1       1249.34       1246.28        41.56 o                         
   0  15   1       4043.51       4022.60        65.69 o                         
   1  15   1       8940.03       8953.97       210.99 o                         
  -5  16   1        396.91        441.58        47.11 o                         
  -4  16   1       1400.11       1457.62        66.15 o                         
  -3  16   1       1859.22       1917.45       135.29 o                         
  -2  16   1        294.48        290.56        41.37 o                         
  -1  16   1        252.34        259.67        92.73 o                         
   1 -17   2         31.18         10.13        26.33 o                         
   2 -17   2       1510.92       1591.64        90.31 o                         
   3 -17   2         25.14         -5.74        70.47 o                         
  -2 -16   2         26.90         10.63        45.30 o                         
  -1 -16   2        113.90        144.83        34.54 o                         
   0 -16   2        599.85        616.74        45.83 o                         
   1 -16   2       1811.51       1806.18        53.93 o                         
   2 -16   2       9478.33       9316.98       144.68 o                         
   3 -16   2        620.47        562.01        27.67 o                         
   4 -16   2       3900.50       3702.97        63.98 o                         
   5 -16   2         14.35         -5.47        56.10 o                         
   6 -16   2        137.74         93.26        42.57 o                         
  -3 -15   2       4030.11       3898.28        99.59 o                         
  -2 -15   2        186.55        152.28        21.61 o                         
  -1 -15   2        330.85        295.27        21.57 o                         
   0 -15   2       2057.98       2140.03        47.57 o                         
   1 -15   2       2976.73       3024.76        51.00 o                         
   2 -15   2       9478.92       9627.23       114.02 o                         
   3 -15   2          1.25          3.85        16.80 o                         
   4 -15   2       4194.88       4219.63        66.20 o                         
   5 -15   2         74.42        603.64       273.28 o                         
   6 -15   2        169.21         96.60        37.57 o                         
   7 -15   2        825.97        726.90        47.41 o                         
  -5 -14   2        821.20        888.62        56.65 o                         
  -4 -14   2         24.90         -9.46        66.17 o                         
  -3 -14   2       3329.86       3369.62        61.20 o                         
  -2 -14   2        940.86        900.01        33.13 o                         
  -1 -14   2       3021.12       2974.83        50.27 o                         
   0 -14   2       4675.47       4724.25        70.49 o                         
   1 -14   2        577.53        544.52        31.60 o                         
   2 -14   2        126.57        105.00        16.64 o                         
   3 -14   2        118.67        133.44        23.31 o                         
   4 -14   2       7276.22       7325.26        95.32 o                         
   5 -14   2       2645.14       2540.90        49.59 o                         
   6 -14   2        548.16        566.41        26.52 o                         
   7 -14   2       4363.34       4108.76       115.92 o                         
   8 -14   2         87.15         49.74        24.13 o                         
  -6 -13   2       1768.28       1797.23        87.96 o                         
  -5 -13   2        523.22        548.52        32.14 o                         
  -4 -13   2         55.16         61.76        26.36 o                         
  -3 -13   2        113.13        120.03        18.69 o                         
  -2 -13   2         14.02          9.06        15.44 o                         
  -1 -13   2       3812.34       3985.14        60.79 o                         
   0 -13   2         63.91         90.00        29.50 o                         
   1 -13   2         56.13         39.13        22.25 o                         
   2 -13   2         31.89         34.88        18.14 o                         
   3 -13   2       2384.21       2455.13        40.76 o                         
   4 -13   2      15822.49      16190.39       193.02 o                         
   5 -13   2       1566.65       1564.02        38.33 o                         
   6 -13   2       2294.94       2379.13        47.35 o                         
   7 -13   2        706.97        748.96        55.06 o                         
   8 -13   2        390.35        349.10        24.95 o                         
   9 -13   2       2966.90       2864.83        90.13 o                         
  -6 -12   2        131.14        116.68        51.26 o                         
  -5 -12   2       3432.09       3406.86        58.83 o                         
  -4 -12   2       1709.41       1721.67        39.87 o                         
  -3 -12   2        301.98        280.36        17.47 o                         
  -2 -12   2        542.30        472.87        20.91 o                         
  -1 -12   2       4218.32       4276.31        58.04 o                         
   0 -12   2        269.89        284.94        20.39 o                         
   1 -12   2        317.64        361.53        18.29 o                         
   2 -12   2        979.47        976.62        28.92 o                         
   3 -12   2        944.87        987.42        23.14 o                         
   4 -12   2       7991.48       8034.73        87.61 o                         
   5 -12   2       1432.54       1411.42        29.62 o                         
   6 -12   2       6286.59       6228.38        76.51 o                         
   7 -12   2         83.34         82.40        17.96 o                         
   8 -12   2         56.90         44.34        34.57 o                         
   9 -12   2        779.39        736.05        39.98 o                         
  -7 -11   2        253.54        305.12        24.52 o                         
  -6 -11   2       1236.84       1248.32        40.93 o                         
  -5 -11   2        741.14        673.87        37.05 o                         
  -4 -11   2        250.62        270.93        27.56 o                         
  -3 -11   2        704.08        749.79        24.98 o                         
  -2 -11   2       1329.53       1343.11        29.37 o                         
  -1 -11   2       7096.81       7154.89        82.47 o                         
   0 -11   2       2643.81       2684.45        50.18 o                         
   1 -11   2       5193.23       5183.22        60.42 o                         
   2 -11   2       1437.17       1435.53        30.54 o                         
   3 -11   2       2067.11       2112.75        40.49 o                         
   4 -11   2        316.49        326.04        16.70 o                         
   5 -11   2       1205.92       1219.83        27.35 o                         
   6 -11   2      15096.67      15226.86       168.96 o                         
   7 -11   2       1877.53       1857.60        35.19 o                         
   8 -11   2        478.62        455.67        28.89 o                         
   9 -11   2       2739.29       2740.91        55.46 o                         
  10 -11   2        870.30        893.26        74.13 o                         
  -8 -10   2        620.72        617.68        29.37 o                         
  -7 -10   2         69.58         16.71        15.49 o                         
  -6 -10   2       1598.60       1639.80        42.20 o                         
  -5 -10   2        626.88        694.34        25.17 o                         
  -4 -10   2         20.27         34.97        18.20 o                         
  -3 -10   2        513.36        497.22        29.90 o                         
  -2 -10   2       2530.04       2603.05        38.93 o                         
  -1 -10   2       8348.39       8383.30       100.71 o                         
   0 -10   2       4466.00       4719.08        55.04 o                         
   1 -10   2       8192.23       8363.97        87.58 o                         
   2 -10   2         11.72         18.98         7.86 o                         
   3 -10   2         38.20         51.75         8.95 o                         
   4 -10   2        185.27        164.72         9.82 o                         
   5 -10   2         97.72         77.63        10.80 o                         
   6 -10   2       8417.28       8600.71       101.24 o                         
   7 -10   2       1370.76       1313.96        31.27 o                         
   8 -10   2       1943.26       2013.75        36.70 o                         
   9 -10   2       3087.50       3208.53        50.99 o                         
  10 -10   2        159.75        173.77        19.02 o                         
  -9  -9   2        131.04        115.82        31.45 o                         
  -8  -9   2        966.24        887.84        34.85 o                         
  -7  -9   2       1245.56       1221.94        35.18 o                         
  -6  -9   2       6872.81       7091.94        89.01 o                         
  -5  -9   2        314.61        283.55        26.20 o                         
  -4  -9   2        444.86        514.30        23.58 o                         
  -3  -9   2      17687.43      18398.86       179.54 o                         
  -2  -9   2       2185.24       2363.28        32.15 o                         
  -1  -9   2       2798.64       2967.60        37.91 o                         
   0  -9   2       1493.19       1492.43        24.08 o                         
   1  -9   2       5179.60       5234.03        60.72 o                         
   2  -9   2       3879.22       3874.58        44.97 o                         
   3  -9   2       2711.81       2916.05        46.64 o                         
   4  -9   2      12375.96      12456.67       134.54 o                         
   5  -9   2        141.53        142.06        11.54 o                         
   6  -9   2       2521.76       2402.69        37.85 o                         
   7  -9   2       1167.05       1207.14        26.77 o                         
   8  -9   2       5145.09       5338.51        69.21 o                         
   9  -9   2        991.06        988.12        27.90 o                         
  10  -9   2        789.10        830.01        26.07 o                         
  -9  -8   2        943.38        866.41        37.53 o                         
  -8  -8   2         55.71         58.52        17.89 o                         
  -7  -8   2        837.88        842.40        26.15 o                         
  -6  -8   2       2748.83       2724.91        43.06 o                         
  -5  -8   2         38.35         47.40         9.75 o                         
  -4  -8   2        800.18        805.54        20.05 o                         
  -3  -8   2         31.96         57.32         9.40 o                         
  -2  -8   2        103.30         97.49        10.06 o                         
  -1  -8   2       2004.46       2107.02        28.63 o                         
   0  -8   2        464.33        542.06        14.46 o                         
   1  -8   2      12893.00      12723.72       130.97 o                         
   2  -8   2        583.68        555.31        14.53 o                         
   3  -8   2       3523.32       3647.85        43.93 o                         
   4  -8   2       5028.61       4976.50        60.18 o                         
   5  -8   2       1473.80       1318.08        23.78 o                         
   6  -8   2       2619.98       2766.95        40.43 o                         
   7  -8   2       1595.36       1622.89        29.71 o                         
   8  -8   2       2868.03       2908.27        43.82 o                         
   9  -8   2        156.62        143.17        19.01 o                         
  10  -8   2         73.35         69.76        12.56 o                         
  11  -8   2        793.57        837.00        31.67 o                         
 -10  -7   2       1540.79       1378.75        60.13 o                         
  -9  -7   2       2101.07       1991.09        44.67 o                         
  -8  -7   2        496.49        493.71        16.96 o                         
  -7  -7   2         48.96         47.53        11.42 o                         
  -6  -7   2       1542.02       1540.63        36.20 o                         
  -5  -7   2        716.44        793.55        20.11 o                         
  -4  -7   2       3242.75       3203.24        39.24 o                         
  -3  -7   2      21981.15      23239.77       220.70 o                         
  -2  -7   2       7614.02       7916.89        80.95 o                         
  -1  -7   2       2976.78       2989.67        38.46 o                         
   0  -7   2      13321.46      13463.84       130.80 o                         
   1  -7   2      30315.57      31190.50       304.55 o                         
   2  -7   2       7429.16       7579.04        80.43 o                         
   3  -7   2      11255.25      11157.16       129.81 o                         
   4  -7   2       1043.05       1058.69        20.50 o                         
   5  -7   2       1160.15       1173.15        21.47 o                         
   6  -7   2       2538.40       2612.40        37.55 o                         
   7  -7   2       9160.76       9425.08       106.12 o                         
   8  -7   2        934.59        913.64        23.55 o                         
   9  -7   2         23.43         28.84        14.61 o                         
  10  -7   2       1552.89       1577.30        34.60 o                         
  11  -7   2       2089.35       2184.14        57.33 o                         
 -10  -6   2         41.22         32.57        23.31 o                         
  -9  -6   2         98.34         83.35        16.09 o                         
  -8  -6   2        142.19        141.22        10.84 o                         
  -7  -6   2        971.97        970.59        22.96 o                         
  -6  -6   2       2641.90       2609.92        44.47 o                         
  -5  -6   2       7020.30       7157.82        78.64 o                         
  -4  -6   2      27591.22      28191.96       264.74 o                         
  -3  -6   2       4685.96       4858.39        49.97 o                         
  -2  -6   2        203.50        232.11         9.95 o                         
  -1  -6   2        128.64        136.27         7.37 o                         
   0  -6   2       1903.70       1766.16        22.58 o                         
   1  -6   2      12688.49      12426.47       125.31 o                         
   2  -6   2        304.20        331.66        10.58 o                         
   3  -6   2       8841.75       8220.47        98.68 o                         
   4  -6   2       1519.31       1639.63        23.88 o                         
   5  -6   2        300.40        292.03        11.15 o                         
   6  -6   2       4706.81       4451.35        54.82 o                         
   7  -6   2      12292.23      12392.31       142.58 o                         
   8  -6   2        266.78        271.98        20.88 o                         
   9  -6   2         22.54         34.69        11.36 o                         
  10  -6   2       1362.44       1356.01        40.62 o                         
  11  -6   2        855.41        882.59        49.40 o                         
 -10  -5   2        221.21        192.46        24.66 o                         
  -9  -5   2        246.35        290.27        23.78 o                         
  -8  -5   2       2130.42       1949.83        30.44 o                         
  -7  -5   2        895.69        908.07        21.76 o                         
  -6  -5   2       3282.50       3260.84        41.41 o                         
  -5  -5   2        403.31        344.38        15.18 o                         
  -4  -5   2      32523.97      32223.36       299.41 o                         
  -3  -5   2       6812.06       6863.87        66.45 o                         
  -2  -5   2      12588.70      12253.92       117.99 o                         
  -1  -5   2       1498.88       1610.81        20.32 o                         
   0  -5   2       3369.31       2828.23        32.82 o                         
   1  -5   2       1723.08       1720.09        23.13 o                         
   2  -5   2       1412.98       1276.88        19.15 o                         
   3  -5   2       6538.29       6680.20        74.42 o                         
   4  -5   2       1852.52       1716.17        23.85 o                         
   5  -5   2       3327.46       3291.82        42.16 o                         
   6  -5   2       5389.21       5364.18        60.85 o                         
   7  -5   2       1030.16       1040.19        34.02 o                         
   8  -5   2       3349.68       3218.55        57.86 o                         
   9  -5   2         54.05         79.07        14.69 o                         
  10  -5   2          0.51         19.11        15.34 o                         
  11  -5   2        459.18        504.81        34.07 o                         
 -11  -4   2       1315.13       1376.75        89.87 o                         
 -10  -4   2       1866.86       1826.21        49.39 o                         
  -9  -4   2       7360.50       7211.65        89.36 o                         
  -8  -4   2       2989.80       2846.38        49.22 o                         
  -7  -4   2        495.89        476.96        14.59 o                         
  -6  -4   2       3679.01       3770.81        42.93 o                         
  -5  -4   2        815.19        732.96        14.39 o                         
  -4  -4   2        379.26        379.22        10.94 o                         
  -3  -4   2        164.83        210.28         8.75 o                         
  -2  -4   2      16579.24      16964.49       175.18 o                         
  -1  -4   2       1045.72        878.50        12.72 o                         
   0  -4   2       2340.10       2459.44        28.31 o                         
   1  -4   2        435.34        445.19         9.42 o                         
   2  -4   2        914.61        820.34        14.66 o                         
   3  -4   2      15902.63      15494.14       160.74 o                         
   4  -4   2       3007.95       3036.72        35.99 o                         
   5  -4   2       1499.81       1433.30        23.37 o                         
   6  -4   2        708.88        826.66        17.97 o                         
   7  -4   2        163.32        171.69        10.44 o                         
   8  -4   2       9493.38       9649.99       106.37 o                         
   9  -4   2       5493.53       5706.15        83.56 o                         
  10  -4   2        111.18         93.88        16.96 o                         
  11  -4   2        191.58        250.87        31.06 o                         
 -11  -3   2        662.90        593.20        54.69 o                         
 -10  -3   2       2291.90       2245.12        63.76 o                         
  -9  -3   2       5972.13       6110.93        98.68 o                         
  -8  -3   2         33.74         17.25        10.36 o                         
  -7  -3   2        828.01        793.24        23.83 o                         
  -6  -3   2       6149.49       6017.02        65.75 o                         
  -5  -3   2       3797.09       4008.48        46.92 o                         
  -4  -3   2       8233.82       8430.49        86.26 o                         
  -3  -3   2       2547.57       2482.47        27.51 o                         
  -2  -3   2      80514.27      84719.74      3238.96 o                         
  -1  -3   2        365.58        345.99         7.62 o                         
   0  -3   2       9177.61       9342.47       102.98 o                         
   1  -3   2      90957.17      86921.95      2781.67 o                         
   2  -3   2       7486.09       7006.63        75.25 o                         
   3  -3   2       7484.94       7542.10        81.25 o                         
   4  -3   2       4313.27       4043.02        45.19 o                         
   5  -3   2       4549.23       4559.75        52.34 o                         
   6  -3   2        156.56        176.08         8.95 o                         
   7  -3   2       3617.97       3732.72        50.21 o                         
   8  -3   2       2403.10       2369.70        35.93 o                         
   9  -3   2       6980.41       7253.53       107.10 o                         
  10  -3   2        519.70        479.03        22.74 o                         
  11  -3   2        828.05        822.73        40.53 o                         
 -11  -2   2       1636.36       1730.11        59.20 o                         
 -10  -2   2       3140.90       3101.17        97.48 o                         
  -9  -2   2       1810.80       1835.70        50.33 o                         
  -8  -2   2        679.15        681.74        22.29 o                         
  -7  -2   2       2774.70       2901.81        36.46 o                         
  -6  -2   2       7371.74       6999.39        66.83 o                         
  -5  -2   2       2732.00       2726.16        30.85 o                         
  -4  -2   2      20135.49      19715.30       190.99 o                         
  -3  -2   2        649.87        696.40        10.62 o                         
  -2  -2   2      49946.61      51625.14      1170.84 o                         
  -1  -2   2      11245.05      11255.99       115.21 o                         
   0  -2   2      24561.79      23939.12       270.15 o                         
   1  -2   2        171.13        209.28         7.78 o                         
   2  -2   2      70973.87      74977.84      1379.58 o                         
   3  -2   2       5552.57       5869.60        64.21 o                         
   4  -2   2       1902.70       2024.64        25.70 o                         
   5  -2   2       6453.68       6811.27        69.42 o                         
   6  -2   2       1931.68       1988.60        28.27 o                         
   7  -2   2         93.43         80.44         9.87 o                         
   8  -2   2       1560.86       1519.17        26.87 o                         
   9  -2   2         56.84         67.84        14.12 o                         
  10  -2   2       1409.59       1430.71        34.85 o                         
  11  -2   2       1642.18       1681.97        81.82 o                         
 -11  -1   2         32.08         37.88        23.48 o                         
 -10  -1   2        918.03        891.01        40.01 o                         
  -9  -1   2       1024.61        973.02        36.65 o                         
  -8  -1   2       8147.31       8162.32       152.83 o                         
  -7  -1   2      35637.89      35782.56       432.50 o                         
  -6  -1   2        713.91        752.39        15.18 o                         
  -5  -1   2        575.77        469.26        10.01 o                         
  -4  -1   2        121.15        128.87         5.80 o                         
  -3  -1   2       4247.73       4330.28        40.43 o                         
  -2  -1   2       4378.06       4399.63        46.46 o                         
  -1  -1   2        214.36        308.15         6.98 o                         
   0  -1   2       3853.36       4084.51        53.33 o                         
   1  -1   2       9266.60       9426.21       102.26 o                         
   2  -1   2        375.03        405.05         9.43 o                         
   3  -1   2      16591.25      16523.42       162.23 o                         
   4  -1   2      36724.02      35009.88       337.78 o                         
   5  -1   2       3477.18       3567.36        39.96 o                         
   6  -1   2        258.03        228.31        11.06 o                         
   7  -1   2        354.13        320.78        13.72 o                         
   8  -1   2       1308.33       1309.40        25.12 o                         
   9  -1   2         58.52         43.32        12.71 o                         
  10  -1   2       1582.64       1576.58        36.06 o                         
  11  -1   2        150.22        148.50        39.44 o                         
 -12   0   2         84.12        125.95        30.02 o                         
 -11   0   2        625.12        530.29        37.08 o                         
 -10   0   2        368.60        391.55        25.76 o                         
  -9   0   2        900.60        914.80        33.23 o                         
  -8   0   2       9086.40       9234.09       142.17 o                         
  -7   0   2      30882.54      30405.34       368.75 o                         
  -6   0   2       5719.12       5635.93        83.18 o                         
  -5   0   2       7670.03       7494.36        95.39 o                         
  -4   0   2        100.22        113.49         6.70 o                         
  -3   0   2       1766.11       1639.54        18.22 o                         
  -2   0   2      27704.08      26436.74       317.29 o                         
  -1   0   2      12021.79      10930.94       116.64 o                         
   0   0   2       7907.41       7893.31        87.45 o                         
   1   0   2      18484.54      18469.99       189.01 o                         
   2   0   2      13052.62      12726.56       126.41 o                         
   3   0   2      61491.67      61092.20       646.48 o                         
   4   0   2       3346.06       3277.59        38.88 o                         
   5   0   2        241.58        218.26        13.73 o                         
   6   0   2         47.57         59.24         9.82 o                         
   7   0   2         23.33         11.21         9.47 o                         
   8   0   2        389.85        411.06        21.03 o                         
   9   0   2       3644.81       3715.78        67.14 o                         
  10   0   2        475.89        451.84        32.65 o                         
 -12   1   2        692.52        701.72        51.47 o                         
 -11   1   2       5780.85       6208.61       120.47 o                         
 -10   1   2       2136.34       2094.84        61.54 o                         
  -9   1   2        392.91        337.82        29.32 o                         
  -8   1   2       4877.82       5054.25        84.21 o                         
  -7   1   2       1824.51       1742.29        32.44 o                         
  -6   1   2       2286.52       2387.40        37.36 o                         
  -5   1   2      32659.71      31934.71       383.49 o                         
  -4   1   2      14614.10      14419.67       145.74 o                         
  -3   1   2         79.72        110.09         3.83 o                         
  -2   1   2      23110.33      22577.05       255.70 o                         
  -1   1   2         82.50         75.68         3.23 o                         
   0   1   2      52109.79      53823.48      1888.95 o                         
   1   1   2       1711.15       1667.90        20.73 o                         
   2   1   2        574.20        695.74        13.89 o                         
   3   1   2      15187.73      14975.77       150.00 o                         
   4   1   2       1520.32       1447.79        25.81 o                         
   5   1   2       5829.18       5661.21        64.48 o                         
   6   1   2       2716.05       2665.62        45.83 o                         
   7   1   2        862.27        843.35        30.74 o                         
   8   1   2        655.48        649.28        24.50 o                         
   9   1   2       1021.05       1002.11        27.69 o                         
  10   1   2        116.59         95.21        22.02 o                         
 -12   2   2       1097.65       1046.63        50.62 o                         
 -11   2   2       2954.58       2998.62        80.38 o                         
 -10   2   2       2045.52       2120.84        61.96 o                         
  -9   2   2       1175.80       1209.06        63.62 o                         
  -8   2   2       2137.94       2182.74        42.76 o                         
  -7   2   2       4333.33       4233.97        60.57 o                         
  -6   2   2      14106.49      14020.43       173.51 o                         
  -5   2   2      36433.98      35486.57       355.36 o                         
  -4   2   2       3492.04       3244.28        32.20 o                         
  -3   2   2       3532.46       3636.95        35.13 o                         
  -2   2   2      32344.82      31145.83       330.89 o                         
  -1   2   2       2640.08       2644.67        31.92 o                         
   0   2   2      12752.06      12422.66       117.12 o                         
   1   2   2       1547.64       1531.32        20.07 o                         
   2   2   2       2066.16       2035.51        27.94 o                         
   3   2   2       4405.10       4181.68        50.49 o                         
   4   2   2       6708.77       6534.32        75.85 o                         
   5   2   2      18795.26      18823.56       190.16 o                         
   6   2   2      13457.92      13346.77       146.92 o                         
   7   2   2        368.43        376.75        22.49 o                         
   8   2   2        477.45        455.23        20.52 o                         
   9   2   2        511.49        471.85        39.01 o                         
  10   2   2        596.58        558.34        35.07 o                         
 -12   3   2        379.34        364.69        32.35 o                         
 -11   3   2        641.00        658.98        47.41 o                         
 -10   3   2        469.66        426.94        28.30 o                         
  -9   3   2        174.33        150.35        16.39 o                         
  -8   3   2       5628.29       5706.74        85.16 o                         
  -7   3   2       8502.40       8227.91        99.11 o                         
  -6   3   2      21155.65      21683.67       210.59 o                         
  -5   3   2      27166.09      26656.28       236.13 o                         
  -4   3   2       6610.59       6021.37        59.19 o                         
  -3   3   2      24786.90      24200.81       233.94 o                         
  -2   3   2      24894.25      24213.31       232.83 o                         
  -1   3   2       4633.46       4785.32        48.20 o                         
   0   3   2      41342.55      42276.50       490.10 o                         
   1   3   2       1017.61       1092.82        15.34 o                         
   2   3   2       6603.41       6532.55        65.92 o                         
   3   3   2       6936.98       6770.45        73.83 o                         
   4   3   2       1761.94       1763.14        27.70 o                         
   5   3   2       7816.75       7813.45        87.12 o                         
   6   3   2       6099.16       6191.54        77.71 o                         
   7   3   2       1773.01       1651.81        45.25 o                         
   8   3   2       1634.62       1479.83        35.37 o                         
   9   3   2        706.73        628.27        27.10 o                         
  10   3   2          5.68         -8.93        25.82 o                         
 -12   4   2        333.07        389.11        33.38 o                         
 -11   4   2       9451.45       9934.54       176.11 o                         
 -10   4   2       3330.57       3546.03        85.59 o                         
  -9   4   2       2948.13       3045.71        64.24 o                         
  -8   4   2       4193.35       4361.81        60.60 o                         
  -7   4   2       2630.90       2607.36        33.65 o                         
  -6   4   2       3547.81       3585.29        37.77 o                         
  -5   4   2      11574.36      11447.00       114.93 o                         
  -4   4   2      23122.38      22477.82       219.10 o                         
  -3   4   2      35900.86      34497.04       330.77 o                         
  -2   4   2      10237.23       9942.83       101.02 o                         
  -1   4   2          8.30         26.20         3.81 o                         
   0   4   2      18630.13      18083.37       170.37 o                         
   1   4   2      10546.25      10345.30       106.09 o                         
   2   4   2      12049.65      12139.37       113.17 o                         
   3   4   2      13884.07      14200.10       145.26 o                         
   4   4   2        507.41        592.83        22.34 o                         
   5   4   2       3351.07       3392.30        48.56 o                         
   6   4   2         35.21         26.02        14.65 o                         
   7   4   2       6042.51       6006.40        74.46 o                         
   8   4   2       1363.92       1410.28        65.04 o                         
   9   4   2       2502.24       2375.16        49.57 o                         
 -12   5   2         35.81         86.05        34.32 o                         
 -11   5   2      10784.23      11042.77       193.06 o                         
 -10   5   2      12263.82      12630.96       215.75 o                         
  -9   5   2       8342.57       8259.80       114.19 o                         
  -8   5   2        967.55       1028.88        21.59 o                         
  -7   5   2        153.69        158.17         7.83 o                         
  -6   5   2       2044.76       2017.48        29.38 o                         
  -5   5   2       7456.92       7446.64        78.97 o                         
  -4   5   2        178.76        190.26         7.68 o                         
  -3   5   2      20074.75      20275.93       197.85 o                         
  -2   5   2       4885.03       4983.53        49.64 o                         
  -1   5   2      17379.56      17189.13       171.22 o                         
   0   5   2      75946.00      77425.38       871.67 o                         
   1   5   2         93.61        131.37         7.72 o                         
   2   5   2       5088.80       5204.83        58.95 o                         
   3   5   2        630.51        611.30        13.55 o                         
   4   5   2        732.90        663.65        20.20 o                         
   5   5   2        302.84        283.87        15.16 o                         
   6   5   2       2552.32       2462.00        40.52 o                         
   7   5   2       5373.41       5456.57        85.07 o                         
   8   5   2       3092.19       2938.86        52.65 o                         
   9   5   2        102.52         42.52        23.59 o                         
 -12   6   2       1929.28       1972.19        60.94 o                         
 -11   6   2       3501.90       3687.23        80.64 o                         
 -10   6   2       1428.35       1415.56        48.56 o                         
  -9   6   2       2425.95       2420.86        42.35 o                         
  -8   6   2       6137.09       5923.81        66.27 o                         
  -7   6   2        368.78        292.19        12.33 o                         
  -6   6   2       3796.21       3682.06        45.05 o                         
  -5   6   2      24519.35      25407.21       250.18 o                         
  -4   6   2        825.26        759.17        15.51 o                         
  -3   6   2      10470.63      10494.93       103.75 o                         
  -2   6   2       1342.46       1369.15        18.89 o                         
  -1   6   2      19184.96      19021.23       189.94 o                         
   0   6   2      35195.57      35519.52       331.40 o                         
   1   6   2       4088.18       4022.11        45.77 o                         
   2   6   2       7014.26       6575.51        70.11 o                         
   3   6   2        245.47        226.32        10.55 o                         
   4   6   2        685.72        618.25        20.93 o                         
   5   6   2        833.77        893.99        31.87 o                         
   6   6   2       8082.74       7812.92       115.02 o                         
   7   6   2        209.46        250.80        19.83 o                         
   8   6   2       1649.51       1605.66        59.76 o                         
   9   6   2       1700.61       1591.76        84.88 o                         
 -11   7   2       1749.18       1725.15        41.93 o                         
 -10   7   2        343.71        314.27        27.63 o                         
  -9   7   2      12612.31      12739.24       146.61 o                         
  -8   7   2      11094.97      11076.86       129.52 o                         
  -7   7   2       1520.46       1525.54        29.37 o                         
  -6   7   2       6023.69       5984.72        68.30 o                         
  -5   7   2      16824.78      16781.68       162.51 o                         
  -4   7   2      12024.85      11851.19       120.79 o                         
  -3   7   2      23927.90      23561.70       223.28 o                         
  -2   7   2      16659.11      17016.87       164.16 o                         
  -1   7   2       1871.79       1833.91        25.61 o                         
   0   7   2        104.61        120.22        10.97 o                         
   1   7   2       4223.20       4296.09        49.48 o                         
   2   7   2      23359.47      23737.63       227.45 o                         
   3   7   2      15743.09      15312.66       152.28 o                         
   4   7   2       2158.02       2219.99        37.92 o                         
   5   7   2       3644.86       3444.68        57.60 o                         
   6   7   2        120.94        103.06        27.14 o                         
   7   7   2        275.29        272.24        22.69 o                         
   8   7   2         21.17         27.33        37.77 o                         
 -11   8   2        682.92        657.22        32.80 o                         
 -10   8   2         67.85         69.41        13.63 o                         
  -9   8   2      17050.33      17774.30       201.74 o                         
  -8   8   2      12020.94      11861.75       171.54 o                         
  -7   8   2       5519.77       5368.06        71.60 o                         
  -6   8   2       4779.95       4968.58        60.19 o                         
  -5   8   2       4362.73       4447.50        57.16 o                         
  -4   8   2        755.79        831.56        19.82 o                         
  -3   8   2      20313.98      20983.28       210.85 o                         
  -2   8   2        178.88        174.53        11.07 o                         
  -1   8   2       3746.07       3815.04        45.23 o                         
   0   8   2        358.17        348.34        15.74 o                         
   1   8   2       3174.30       3189.68        40.95 o                         
   2   8   2      27098.15      27621.61       264.88 o                         
   3   8   2       4829.39       4879.47        75.38 o                         
   4   8   2       3388.96       3371.68        51.22 o                         
   5   8   2       1389.28       1377.53        39.38 o                         
   6   8   2         21.59         22.10        38.69 o                         
   7   8   2        895.41        958.42        39.46 o                         
 -11   9   2        800.07        720.10        38.54 o                         
 -10   9   2          1.83         -0.56        16.30 o                         
  -9   9   2       3466.07       3378.99        54.13 o                         
  -8   9   2       3901.59       4238.79        62.04 o                         
  -7   9   2      18678.11      18658.86       201.18 o                         
  -6   9   2      11567.91      11411.46       129.51 o                         
  -5   9   2        178.33        174.90        12.22 o                         
  -4   9   2         99.78        118.40        11.99 o                         
  -3   9   2      13797.80      14461.84       158.49 o                         
  -2   9   2        531.68        598.72        17.55 o                         
  -1   9   2       9629.17      10082.44       104.25 o                         
   0   9   2       1079.69       1125.40        26.70 o                         
   1   9   2       5344.83       5557.10        64.49 o                         
   2   9   2      10971.42      11279.26       117.77 o                         
   3   9   2        102.59        138.22        19.99 o                         
   4   9   2       5696.69       5604.36        76.70 o                         
   5   9   2        190.83        121.96        20.40 o                         
   6   9   2       1403.86       1464.68        57.82 o                         
   7   9   2        355.30        275.25        35.14 o                         
 -11  10   2        461.11        428.84        30.28 o                         
 -10  10   2        434.54        389.69        21.17 o                         
  -9  10   2       1285.26       1245.00        39.01 o                         
  -8  10   2         70.14         69.98        15.92 o                         
  -7  10   2       3861.12       3600.58        53.08 o                         
  -6  10   2      19912.87      20396.61       220.69 o                         
  -5  10   2         12.79         17.25        13.67 o                         
  -4  10   2      11384.53      11611.61       125.72 o                         
  -3  10   2      18003.59      17844.01       194.12 o                         
  -2  10   2       2803.42       2739.92        38.71 o                         
  -1  10   2      15437.15      16036.57       160.46 o                         
   0  10   2        197.47        194.81        13.80 o                         
   1  10   2        121.51        133.04        14.41 o                         
   2  10   2       4238.44       4183.12        57.26 o                         
   3  10   2         73.58         73.44        19.70 o                         
   4  10   2      10959.31      11163.66       135.34 o                         
   5  10   2       3146.09       3147.83        86.26 o                         
   6  10   2          3.75          9.19        51.97 o                         
 -10  11   2        384.51        373.03        24.32 o                         
  -9  11   2       1967.03       1869.27        42.16 o                         
  -8  11   2       1967.90       1970.49        40.53 o                         
  -7  11   2       7410.45       7396.56        92.95 o                         
  -6  11   2       3474.63       3385.60        52.78 o                         
  -5  11   2        218.02        211.04        17.33 o                         
  -4  11   2      14398.04      14351.13       152.87 o                         
  -3  11   2      11644.90      12026.22       130.88 o                         
  -2  11   2        598.68        605.74        24.49 o                         
  -1  11   2      13108.42      13009.84       134.43 o                         
   0  11   2         69.22         60.50        13.00 o                         
   1  11   2        297.44        330.62        26.91 o                         
   2  11   2         30.47         37.10        24.20 o                         
   3  11   2       1356.39       1228.40        34.81 o                         
   4  11   2       5494.32       5534.82        80.62 o                         
   5  11   2       2059.30       1930.43        59.50 o                         
 -10  12   2        307.80        252.74        38.47 o                         
  -9  12   2       3139.71       3128.69        57.91 o                         
  -8  12   2       2601.50       2599.67        52.71 o                         
  -7  12   2       4869.08       4874.70        87.33 o                         
  -6  12   2        310.30        309.82        18.99 o                         
  -5  12   2      15559.62      15831.59       169.47 o                         
  -4  12   2       3924.62       4029.28        55.53 o                         
  -3  12   2       1417.55       1369.77        33.81 o                         
  -2  12   2         37.65         42.40        12.56 o                         
  -1  12   2       7850.55       7998.93        90.48 o                         
   0  12   2        104.50         91.30        25.55 o                         
   1  12   2       5376.22       5470.92        74.07 o                         
   2  12   2       3292.99       3350.98        63.91 o                         
   3  12   2          8.31        -12.29        24.58 o                         
   4  12   2        839.97        796.17        57.39 o                         
  -9  13   2       1128.38       1063.08        48.89 o                         
  -8  13   2         15.72         45.17        19.31 o                         
  -7  13   2       1772.35       1789.74        47.35 o                         
  -6  13   2       1902.92       1918.39        57.20 o                         
  -5  13   2       4812.45       4661.08        65.54 o                         
  -4  13   2       3370.90       3359.50        53.58 o                         
  -3  13   2          2.56         -0.33        15.41 o                         
  -2  13   2       2755.83       2794.74        63.95 o                         
  -1  13   2      11272.00      11766.17       132.80 o                         
   0  13   2        115.62        106.26        18.43 o                         
   1  13   2       5732.78       5813.31        87.06 o                         
   2  13   2       2805.72       2642.54        59.06 o                         
   3  13   2         28.98         84.12        28.35 o                         
  -8  14   2        560.06        540.45        35.49 o                         
  -7  14   2       2070.55       1872.15        99.34 o                         
  -6  14   2       3070.03       3143.81        56.76 o                         
  -5  14   2        256.38        252.28        37.04 o                         
  -4  14   2        833.98        732.80        43.47 o                         
  -3  14   2          3.72         16.25        16.62 o                         
  -2  14   2       8718.95       8750.13       148.26 o                         
  -1  14   2       7420.01       7144.21        93.49 o                         
   0  14   2       1077.99       1059.81        35.98 o                         
   1  14   2       2505.15       2504.08        58.49 o                         
   2  14   2        604.24        693.04        72.11 o                         
  -6  15   2       2456.68       2370.56        80.12 o                         
  -5  15   2       2105.99       2032.34        64.99 o                         
  -4  15   2        988.98       1001.94        65.64 o                         
  -3  15   2       1347.22       1396.53        81.13 o                         
  -2  15   2       1062.15       1053.61        46.37 o                         
  -1  15   2        754.61        728.66        68.58 o                         
   0  15   2       1044.60       1138.84        44.27 o                         
   0 -17   3       4154.04       3992.42        82.20 o                         
   1 -17   3        931.26        902.69        42.39 o                         
   2 -17   3       5709.13       5583.10       131.06 o                         
   3 -17   3         15.41         27.44        47.55 o                         
   4 -17   3         24.42         50.01       100.56 o                         
  -2 -16   3       1330.02       1245.76        73.96 o                         
  -1 -16   3       1453.70       1486.61        49.07 o                         
   0 -16   3       1102.97       1035.13        45.11 o                         
   1 -16   3        405.60        426.12        30.05 o                         
   2 -16   3       6072.66       6073.92        87.86 o                         
   3 -16   3        303.57        293.82        31.47 o                         
   4 -16   3       3415.21       3488.93        61.80 o                         
   5 -16   3       1510.33       1376.89        65.06 o                         
   6 -16   3       2239.05       2357.72        97.75 o                         
  -4 -15   3       4553.13       4334.52       158.36 o                         
  -3 -15   3       5581.30       5678.60       132.05 o                         
  -2 -15   3       2357.82       2279.70        47.81 o                         
  -1 -15   3        134.06        147.54        24.89 o                         
   0 -15   3       2312.76       2282.87        46.99 o                         
   1 -15   3        186.69        192.09        39.84 o                         
   2 -15   3       5463.73       5581.72        74.40 o                         
   3 -15   3       1099.49       1062.64        34.19 o                         
   4 -15   3       8187.26       8140.18       105.82 o                         
   5 -15   3       5138.16       4900.14        97.84 o                         
   6 -15   3        424.26        437.42        38.25 o                         
   7 -15   3       4312.27       4336.54       194.20 o                         
  -5 -14   3       1353.41       1307.48        70.10 o                         
  -4 -14   3       2293.24       2281.27        68.21 o                         
  -3 -14   3       4400.20       4509.46        76.05 o                         
  -2 -14   3          5.74          6.91        15.99 o                         
  -1 -14   3       2372.14       2253.22        45.70 o                         
   0 -14   3        199.77        133.68        17.91 o                         
   1 -14   3       3216.83       3245.36        49.83 o                         
   2 -14   3       7127.63       7148.07        82.46 o                         
   3 -14   3        326.78        336.01        16.57 o                         
   4 -14   3      10178.23      10247.09       117.08 o                         
   5 -14   3        372.52        337.80        19.40 o                         
   6 -14   3       2175.45       2079.23        58.33 o                         
   7 -14   3       8183.74       8235.27       166.05 o                         
   8 -14   3       2521.69       2546.88        85.52 o                         
  -6 -13   3        974.64        871.38        38.99 o                         
  -5 -13   3        752.40        775.05        29.65 o                         
  -4 -13   3        680.24        680.51        48.85 o                         
  -3 -13   3        967.28       1007.57        53.60 o                         
  -2 -13   3        414.57        385.73        21.93 o                         
  -1 -13   3       6162.85       6275.71        78.82 o                         
   0 -13   3       2191.10       2216.31        38.18 o                         
   1 -13   3       1466.73       1442.52        29.00 o                         
   2 -13   3       2837.03       2877.29        41.55 o                         
   3 -13   3       3788.08       3780.60        49.82 o                         
   4 -13   3      11452.05      11655.39       128.40 o                         
   5 -13   3         13.78         11.34        12.68 o                         
   6 -13   3        995.56        983.45        36.07 o                         
   7 -13   3       3116.29       2992.45        63.85 o                         
   8 -13   3       5166.20       5083.91        81.71 o                         
   9 -13   3       3478.21       3478.16       119.37 o                         
  -7 -12   3         35.18         57.55        33.92 o                         
  -6 -12   3        166.58        184.47        35.74 o                         
  -5 -12   3         74.08         61.94        24.64 o                         
  -4 -12   3       2042.68       1922.05        41.22 o                         
  -3 -12   3       1727.81       1684.74        39.07 o                         
  -2 -12   3      11433.41      11773.37       122.96 o                         
  -1 -12   3      10375.97      10422.16       110.81 o                         
   0 -12   3        460.62        464.40        18.95 o                         
   1 -12   3         96.89        109.66        12.56 o                         
   2 -12   3        478.61        479.11        23.31 o                         
   3 -12   3        408.56        416.75        15.89 o                         
   4 -12   3      13715.90      13816.05       147.12 o                         
   5 -12   3        920.21        846.40        25.00 o                         
   6 -12   3       5436.68       5555.17        74.35 o                         
   7 -12   3       1943.47       1971.10        40.86 o                         
   8 -12   3          3.57         32.15        33.85 o                         
   9 -12   3       5676.51       5877.84        83.38 o                         
  -8 -11   3        290.55        354.05        68.37 o                         
  -7 -11   3        303.41        292.51        19.97 o                         
  -6 -11   3         15.86         13.11        17.83 o                         
  -5 -11   3       2623.16       2474.14        44.68 o                         
  -4 -11   3       1416.40       1484.39        33.72 o                         
  -3 -11   3         74.53         62.42        10.62 o                         
  -2 -11   3       8003.81       8455.42        96.50 o                         
  -1 -11   3      11746.25      12089.89       130.49 o                         
   0 -11   3       3215.50       3305.69        51.98 o                         
   1 -11   3       6117.71       6214.78        73.23 o                         
   2 -11   3       1651.58       1592.75        26.94 o                         
   3 -11   3       1394.52       1299.68        26.94 o                         
   4 -11   3       8869.53       9335.87        98.47 o                         
   5 -11   3        513.85        479.48        18.80 o                         
   6 -11   3       8427.45       8388.17       101.24 o                         
   7 -11   3       3100.07       3035.61        48.08 o                         
   8 -11   3       2325.26       2409.27        43.17 o                         
   9 -11   3       5598.54       5801.31        81.08 o                         
  10 -11   3       1858.57       2028.42       117.03 o                         
  -8 -10   3       3373.98       3355.88        56.22 o                         
  -7 -10   3       2281.19       2343.85        46.48 o                         
  -6 -10   3        433.71        513.10        30.13 o                         
  -5 -10   3       5377.49       5548.28        68.33 o                         
  -4 -10   3         39.61         59.76        10.66 o                         
  -3 -10   3        417.99        322.44        13.23 o                         
  -2 -10   3         73.10         72.96        10.53 o                         
  -1 -10   3       1610.89       1860.51        29.72 o                         
   0 -10   3        527.50        561.96        18.69 o                         
   1 -10   3      28747.05      29063.33       289.20 o                         
   2 -10   3       6175.76       6202.52        71.34 o                         
   3 -10   3         81.28         83.14        10.19 o                         
   4 -10   3       1453.80       1409.68        28.04 o                         
   5 -10   3       1226.53       1217.30        27.65 o                         
   6 -10   3       6618.25       6813.09        83.80 o                         
   7 -10   3         38.89         38.17        13.88 o                         
   8 -10   3         63.25         51.39        13.81 o                         
   9 -10   3       4067.27       4135.37        60.76 o                         
  10 -10   3       1016.87       1013.51        35.11 o                         
  -9  -9   3        139.41        120.90        25.33 o                         
  -8  -9   3        399.74        390.24        25.35 o                         
  -7  -9   3       2357.76       2289.79        41.36 o                         
  -6  -9   3       1651.78       1875.72        33.10 o                         
  -5  -9   3        630.41        673.37        24.71 o                         
  -4  -9   3         68.56         49.02        11.32 o                         
  -3  -9   3       1608.89       1619.41        31.22 o                         
  -2  -9   3        920.46        908.64        19.94 o                         
  -1  -9   3       7396.72       7487.45        78.99 o                         
   0  -9   3       8832.41       8836.19        95.56 o                         
   1  -9   3      13177.31      13434.35       146.29 o                         
   2  -9   3        923.65        894.50        19.11 o                         
   3  -9   3       9231.56       9424.78       108.12 o                         
   4  -9   3       8014.49       7847.36        89.13 o                         
   5  -9   3        287.00        328.72        15.25 o                         
   6  -9   3       9404.64       9365.75       147.48 o                         
   7  -9   3         75.27         47.82        11.99 o                         
   8  -9   3        782.99        734.27        27.52 o                         
   9  -9   3       1003.64        958.27        29.83 o                         
  10  -9   3       1447.15       1474.64        43.51 o                         
  -9  -8   3        338.20        340.41        17.09 o                         
  -8  -8   3       3280.09       3332.41        51.39 o                         
  -7  -8   3       2051.60       2042.14        35.67 o                         
  -6  -8   3       4294.99       4159.11        58.31 o                         
  -5  -8   3         27.71         48.94         9.86 o                         
  -4  -8   3        582.85        616.56        18.05 o                         
  -3  -8   3        162.73        187.75         9.61 o                         
  -2  -8   3      16147.48      17387.28       168.44 o                         
  -1  -8   3       9846.58       9957.16       100.35 o                         
   0  -8   3      12389.55      13044.50       134.19 o                         
   1  -8   3      12743.92      12454.32       128.60 o                         
   2  -8   3      28746.97      28322.07       278.81 o                         
   3  -8   3      11344.94      11568.80       134.59 o                         
   4  -8   3      16439.29      16993.90       172.79 o                         
   5  -8   3      10031.18      10038.49       112.90 o                         
   6  -8   3       8506.42       8212.47       101.55 o                         
   7  -8   3       2009.09       2005.66        37.12 o                         
   8  -8   3       5590.21       5822.66        74.51 o                         
   9  -8   3       1901.12       2004.14        45.88 o                         
  10  -8   3          6.61         17.38        14.65 o                         
 -10  -7   3        377.80        319.47        31.70 o                         
  -9  -7   3         21.42         41.63        19.91 o                         
  -8  -7   3         21.88         10.08        11.50 o                         
  -7  -7   3        542.61        552.79        18.55 o                         
  -6  -7   3       2434.73       2509.23        39.14 o                         
  -5  -7   3      17119.14      17686.55       185.62 o                         
  -4  -7   3       4022.46       3714.04        41.70 o                         
  -3  -7   3        907.20        941.28        17.67 o                         
  -2  -7   3        574.61        560.43        14.19 o                         
  -1  -7   3         89.82         68.96         6.48 o                         
   0  -7   3        430.28        539.70        13.79 o                         
   1  -7   3      16461.26      16501.05       165.65 o                         
   2  -7   3       3219.40       3264.45        41.50 o                         
   3  -7   3       5750.03       5633.66        76.13 o                         
   4  -7   3       7392.04       7340.36        79.99 o                         
   5  -7   3       1143.63       1128.72        32.83 o                         
   6  -7   3      12213.37      12660.36       138.49 o                         
   7  -7   3       2287.32       2239.24        36.41 o                         
   8  -7   3       5063.36       4764.22        62.48 o                         
   9  -7   3        599.95        630.76        30.01 o                         
  10  -7   3        110.13        111.06        22.03 o                         
 -10  -6   3        311.29        293.69        23.34 o                         
  -9  -6   3         68.65         50.13        15.56 o                         
  -8  -6   3        163.69        123.67        14.29 o                         
  -7  -6   3         18.09          9.87         9.77 o                         
  -6  -6   3        451.52        451.68        21.76 o                         
  -5  -6   3      16102.89      16458.36       166.15 o                         
  -4  -6   3      30363.48      31208.90       279.92 o                         
  -3  -6   3       5189.50       5336.38        56.44 o                         
  -2  -6   3        781.22        693.19        13.90 o                         
  -1  -6   3        203.44        191.50         8.00 o                         
   0  -6   3        409.15        421.42        11.32 o                         
   1  -6   3       8443.96       9074.84        98.89 o                         
   2  -6   3         80.59         66.45         9.31 o                         
   3  -6   3      12916.86      13067.33       144.95 o                         
   4  -6   3         41.83         52.46         7.71 o                         
   5  -6   3      18787.46      18655.63       186.82 o                         
   6  -6   3      17221.07      17263.49       183.36 o                         
   7  -6   3       1648.95       1659.18        41.49 o                         
   8  -6   3        541.21        570.62        22.16 o                         
   9  -6   3         29.01         39.06        17.88 o                         
  10  -6   3        181.02        167.40        20.05 o                         
  11  -6   3       1269.89       1271.92        48.57 o                         
 -11  -5   3       2053.71       2170.81        74.66 o                         
 -10  -5   3       2086.09       1978.66        37.81 o                         
  -9  -5   3         92.62        111.20        16.48 o                         
  -8  -5   3       3545.13       3605.83        48.91 o                         
  -7  -5   3        825.48        824.88        20.87 o                         
  -6  -5   3       2360.21       2305.24        32.42 o                         
  -5  -5   3        940.03        984.15        17.95 o                         
  -4  -5   3       5412.36       5731.60        57.17 o                         
  -3  -5   3       1741.34       1667.07        21.86 o                         
  -2  -5   3       9030.91       9062.97        93.15 o                         
  -1  -5   3       1060.34       1084.37        15.75 o                         
   0  -5   3        233.61        172.11         7.75 o                         
   1  -5   3      20839.13      20301.79       209.22 o                         
   2  -5   3      12174.41      12184.15       140.89 o                         
   3  -5   3      14098.72      13801.98       151.75 o                         
   4  -5   3       1794.95       1626.98        24.92 o                         
   5  -5   3       4772.68       4540.59        55.62 o                         
   6  -5   3      21877.28      21955.17       229.54 o                         
   7  -5   3       2160.34       2059.13        36.09 o                         
   8  -5   3       3963.17       4143.54        63.34 o                         
   9  -5   3       1206.28       1249.83        28.21 o                         
  10  -5   3        129.34        107.41        19.24 o                         
  11  -5   3        299.76        346.20        25.12 o                         
 -11  -4   3        115.29        151.92        33.87 o                         
 -10  -4   3        243.88        293.50        17.67 o                         
  -9  -4   3       1278.39       1291.51        29.55 o                         
  -8  -4   3       1029.80        970.05        20.44 o                         
  -7  -4   3         34.39         60.01         9.00 o                         
  -6  -4   3         10.48         18.13         8.62 o                         
  -5  -4   3         89.84         76.60         8.83 o                         
  -4  -4   3        423.66        427.84        15.28 o                         
  -3  -4   3      15304.63      15000.18       148.45 o                         
  -2  -4   3      22224.69      21328.45       207.88 o                         
  -1  -4   3       2291.89       2186.32        24.84 o                         
   0  -4   3       1028.17        973.99        15.13 o                         
   1  -4   3       9749.26       9386.05        99.85 o                         
   2  -4   3        968.36        962.20        16.17 o                         
   3  -4   3       3859.52       4114.81        49.22 o                         
   4  -4   3       3605.25       3576.19        46.70 o                         
   5  -4   3       1899.87       1847.21        30.35 o                         
   6  -4   3        580.47        576.85        17.15 o                         
   7  -4   3        440.04        498.34        17.49 o                         
   8  -4   3      13923.72      14154.16       162.18 o                         
   9  -4   3       4425.21       4575.09        64.36 o                         
  10  -4   3       1339.73       1278.45        37.74 o                         
  11  -4   3        386.54        380.94        31.25 o                         
 -11  -3   3        660.83        701.76        39.63 o                         
 -10  -3   3        512.52        539.97        30.67 o                         
  -9  -3   3       2779.31       2875.16        54.26 o                         
  -8  -3   3        184.68        167.50        13.61 o                         
  -7  -3   3       1377.32       1304.51        21.09 o                         
  -6  -3   3       5596.55       5805.33        62.59 o                         
  -5  -3   3       3020.90       3364.31        39.98 o                         
  -4  -3   3       3362.89       3164.76        36.09 o                         
  -3  -3   3      10961.54      10508.33       104.59 o                         
  -2  -3   3      11114.79      11341.72       117.96 o                         
  -1  -3   3       3165.31       3208.77        36.84 o                         
   0  -3   3       6868.72       6990.19        74.93 o                         
   1  -3   3       6468.93       6499.63        70.32 o                         
   2  -3   3       3180.12       3126.47        38.32 o                         
   3  -3   3      17404.04      17012.72       176.67 o                         
   4  -3   3        377.43        324.11        11.64 o                         
   5  -3   3       9366.75       9408.95        98.29 o                         
   6  -3   3       3733.92       3838.57        46.42 o                         
   7  -3   3       3553.96       3465.20        59.95 o                         
   8  -3   3       9575.97       9394.27       112.49 o                         
   9  -3   3       1004.60       1017.32        24.81 o                         
  10  -3   3        584.45        595.09        26.94 o                         
  11  -3   3        587.19        503.88        47.67 o                         
 -11  -2   3         91.02         93.27        25.01 o                         
 -10  -2   3       5712.64       5787.73       110.64 o                         
  -9  -2   3       5279.28       5371.79       101.07 o                         
  -8  -2   3        779.53        765.28        37.44 o                         
  -7  -2   3        620.36        645.69        15.30 o                         
  -6  -2   3       2223.64       2281.75        42.00 o                         
  -5  -2   3        252.88        271.88         7.58 o                         
  -4  -2   3       4178.89       4195.79        42.78 o                         
  -3  -2   3        325.32        354.90         7.85 o                         
  -2  -2   3        273.89        254.49         6.50 o                         
  -1  -2   3      79964.34      87108.79      1968.84 o                         
   0  -2   3      15219.26      14580.65       158.37 o                         
   1  -2   3      20429.94      20605.65       242.42 o                         
   2  -2   3       4267.61       4173.30        47.90 o                         
   3  -2   3       8593.99       8411.41        89.42 o                         
   4  -2   3        393.21        449.82        11.91 o                         
   5  -2   3       9889.77      10084.59       104.73 o                         
   6  -2   3       2700.09       2819.02        36.79 o                         
   7  -2   3       1580.78       1590.01        32.07 o                         
   8  -2   3       3409.41       3405.38        53.31 o                         
   9  -2   3         70.02         91.37        19.45 o                         
  10  -2   3       1847.75       1883.27        40.78 o                         
 -12  -1   3         36.19         68.25        27.27 o                         
 -11  -1   3         42.35         34.95        25.30 o                         
 -10  -1   3        814.55        737.18        40.49 o                         
  -9  -1   3       2062.60       2101.27        47.64 o                         
  -8  -1   3      15012.34      15435.92       228.39 o                         
  -7  -1   3       5625.59       5424.07       100.84 o                         
  -6  -1   3       5111.29       5178.22        70.39 o                         
  -5  -1   3        660.32        665.85        11.92 o                         
  -4  -1   3       2979.28       3001.08        31.17 o                         
  -3  -1   3       5225.32       5124.22        52.10 o                         
  -2  -1   3       7896.03       7906.52        82.18 o                         
  -1  -1   3      14847.44      14560.49       167.58 o                         
   0  -1   3     124621.71     144564.39      8255.01 o                         
   1  -1   3      10160.62       9994.36       114.64 o                         
   2  -1   3       5593.44       5624.88        63.22 o                         
   3  -1   3      11332.58      10967.78       117.16 o                         
   4  -1   3       3877.63       3871.15        44.74 o                         
   5  -1   3       2140.08       2066.68        27.44 o                         
   6  -1   3        308.12        278.87        12.99 o                         
   7  -1   3       2361.15       2537.84        41.67 o                         
   8  -1   3        279.81        275.23        15.27 o                         
   9  -1   3         26.70         27.08        18.06 o                         
  10  -1   3       5696.54       5653.50        90.73 o                         
 -12   0   3        846.31        900.22        50.38 o                         
 -11   0   3         67.91         35.85        22.91 o                         
 -10   0   3        337.78        303.12        24.16 o                         
  -9   0   3        933.20       1045.39        35.88 o                         
  -8   0   3       5155.10       5332.95        87.90 o                         
  -7   0   3      20338.21      20201.14       248.40 o                         
  -6   0   3        207.10        218.28        13.69 o                         
  -5   0   3       4849.86       5007.40        66.00 o                         
  -4   0   3       3192.82       3010.30        30.85 o                         
  -3   0   3        116.27        178.60         7.50 o                         
  -2   0   3      32541.89      32448.19       511.20 o                         
  -1   0   3       1958.18       2168.89        33.27 o                         
   0   0   3       8302.10       8460.25       105.38 o                         
   1   0   3       3189.10       2994.39        38.88 o                         
   2   0   3      13126.35      12669.80       141.82 o                         
   3   0   3      17637.29      17751.67       183.47 o                         
   4   0   3       6783.55       6486.70        75.97 o                         
   5   0   3       2755.05       2777.22        40.30 o                         
   6   0   3         98.79         85.62        12.72 o                         
   7   0   3        326.37        296.11        16.95 o                         
   8   0   3        126.26        136.02        19.21 o                         
   9   0   3       2052.33       2043.99        49.49 o                         
  10   0   3       2746.66       2874.28        76.47 o                         
 -12   1   3        567.65        544.05        38.89 o                         
 -11   1   3        784.12        722.32        39.01 o                         
 -10   1   3        197.58        190.20        19.70 o                         
  -9   1   3         66.31         71.25        15.69 o                         
  -8   1   3       1073.73       1112.44        29.52 o                         
  -7   1   3       2402.27       2388.23        39.31 o                         
  -6   1   3       1326.02       1343.63        25.29 o                         
  -5   1   3      17327.40      16805.74       162.75 o                         
  -4   1   3      15116.23      15439.36       142.78 o                         
  -3   1   3       1300.31       1339.69        18.50 o                         
  -2   1   3      27213.10      26798.48       271.22 o                         
  -1   1   3      10555.62      10510.51       124.10 o                         
   0   1   3        153.93        183.20         8.75 o                         
   1   1   3      15731.53      15118.53       158.76 o                         
   2   1   3        616.67        529.12        11.85 o                         
   3   1   3      10224.97       9892.29       129.64 o                         
   4   1   3       5378.76       5543.91        66.93 o                         
   5   1   3      11575.57      11536.13       128.53 o                         
   6   1   3       3308.93       3505.91        53.08 o                         
   7   1   3       2507.76       2510.51        50.39 o                         
   8   1   3        400.68        364.65        30.05 o                         
   9   1   3        265.55        290.01        20.34 o                         
  10   1   3        152.04        106.13        25.28 o                         
 -12   2   3        571.31        628.50        41.12 o                         
 -11   2   3        434.19        417.59        33.70 o                         
 -10   2   3       1331.87       1362.74        41.38 o                         
  -9   2   3       4232.21       4150.96        80.15 o                         
  -8   2   3       3631.19       3722.11        60.42 o                         
  -7   2   3       1141.15       1035.03        24.50 o                         
  -6   2   3      21551.86      20905.66       202.18 o                         
  -5   2   3       6280.25       6349.80        69.73 o                         
  -4   2   3         90.00         91.99         4.45 o                         
  -3   2   3         87.66        117.57         4.87 o                         
  -2   2   3      13009.98      12894.63       132.37 o                         
  -1   2   3       6860.73       6833.50        70.17 o                         
   0   2   3      29950.81      28875.50       279.93 o                         
   1   2   3         12.67         17.99         6.28 o                         
   2   2   3        121.50        139.82         8.77 o                         
   3   2   3        197.06        175.91         9.38 o                         
   4   2   3          6.33         -5.69        11.38 o                         
   5   2   3      20473.01      21055.13       224.05 o                         
   6   2   3        533.92        484.83        23.83 o                         
   7   2   3        619.40        485.32        26.72 o                         
   8   2   3        196.31        190.25        19.48 o                         
   9   2   3        124.89         99.41        20.15 o                         
  10   2   3         12.55         51.14        41.62 o                         
 -12   3   3        731.52        739.09        63.10 o                         
 -11   3   3       3424.04       3516.14        79.25 o                         
 -10   3   3       2530.02       2670.40        57.48 o                         
  -9   3   3        141.22        145.00        16.13 o                         
  -8   3   3        110.63        134.27        13.01 o                         
  -7   3   3       6336.68       6418.10        74.15 o                         
  -6   3   3       9255.67       8792.66        85.50 o                         
  -5   3   3       5311.20       5111.55        54.85 o                         
  -4   3   3       6083.52       5893.72        54.13 o                         
  -3   3   3        192.66        241.53         7.52 o                         
  -2   3   3      24176.17      23428.64       237.71 o                         
  -1   3   3       4109.67       4018.69        42.17 o                         
   0   3   3      22637.77      22325.56       209.26 o                         
   1   3   3       6872.58       6750.19        72.27 o                         
   2   3   3        560.49        653.61        20.92 o                         
   3   3   3       1569.02       1445.77        24.53 o                         
   4   3   3       1777.85       1688.30        28.73 o                         
   5   3   3       2703.67       2579.05        41.21 o                         
   6   3   3         68.98         69.21        13.83 o                         
   7   3   3         59.50         45.93        21.47 o                         
   8   3   3         82.21         52.59        32.30 o                         
   9   3   3       1113.96       1099.84        57.42 o                         
 -12   4   3       1543.22       1663.73        58.51 o                         
 -11   4   3       8385.91       8527.92       153.88 o                         
 -10   4   3       2008.52       1986.01        48.25 o                         
  -9   4   3        702.41        660.64        28.21 o                         
  -8   4   3        637.68        532.32        16.56 o                         
  -7   4   3       6725.22       6832.40        71.97 o                         
  -6   4   3       1922.63       1625.11        22.32 o                         
  -5   4   3       4295.12       4127.25        46.57 o                         
  -4   4   3       2826.35       2923.03        34.82 o                         
  -3   4   3      29628.07      28913.65       278.62 o                         
  -2   4   3      17365.95      17053.64       169.28 o                         
  -1   4   3       1734.23       1745.28        22.09 o                         
   0   4   3      16339.56      16453.23       164.77 o                         
   1   4   3         52.82         56.34         5.87 o                         
   2   4   3        499.47        516.89        13.44 o                         
   3   4   3         31.20         41.01        11.80 o                         
   4   4   3       1754.22       1748.06        32.81 o                         
   5   4   3       1602.48       1627.79        37.65 o                         
   6   4   3         15.97         -1.69        13.91 o                         
   7   4   3       7083.88       7176.14        87.63 o                         
   8   4   3        506.93        529.43        29.51 o                         
   9   4   3         37.20         19.91        41.68 o                         
 -12   5   3          6.32         33.32        24.76 o                         
 -11   5   3       3002.81       3336.82        74.96 o                         
 -10   5   3       3315.18       3217.83        69.23 o                         
  -9   5   3       2740.40       2671.90        44.86 o                         
  -8   5   3       3073.68       3031.85        37.64 o                         
  -7   5   3       8602.69       8437.34        94.03 o                         
  -6   5   3         85.28         80.95         7.48 o                         
  -5   5   3       8365.56       9047.35        94.62 o                         
  -4   5   3       6781.38       6936.11        70.91 o                         
  -3   5   3      16939.63      16633.04       164.09 o                         
  -2   5   3       4251.91       4300.21        46.35 o                         
  -1   5   3       1041.66       1013.72        16.41 o                         
   0   5   3      21241.91      21015.45       199.54 o                         
   1   5   3        811.95        898.83        17.85 o                         
   2   5   3       7480.05       7778.84        77.14 o                         
   3   5   3       2655.59       2594.48        34.32 o                         
   4   5   3       8116.91       8001.68        95.81 o                         
   5   5   3         60.81         51.12        14.23 o                         
   6   5   3        373.94        330.74        23.33 o                         
   7   5   3       7941.85       8079.69        97.80 o                         
   8   5   3       1414.56       1269.15        47.99 o                         
 -12   6   3       1447.08       1376.31        50.83 o                         
 -11   6   3       3070.69       3263.71        72.77 o                         
 -10   6   3       5089.51       5369.20        79.17 o                         
  -9   6   3       2239.66       2286.20        47.94 o                         
  -8   6   3       7506.41       7642.51        93.89 o                         
  -7   6   3       3021.92       2987.75        42.11 o                         
  -6   6   3      13882.38      13881.00       142.07 o                         
  -5   6   3      32720.33      32064.83       299.68 o                         
  -4   6   3       2921.80       2758.74        33.85 o                         
  -3   6   3       1162.78       1193.84        17.63 o                         
  -2   6   3       7415.32       7321.60        71.82 o                         
  -1   6   3        954.76        944.95        17.12 o                         
   0   6   3      22794.84      22910.41       228.73 o                         
   1   6   3      11129.15      11578.00       121.71 o                         
   2   6   3      13029.28      12860.34       134.75 o                         
   3   6   3       3371.08       3361.15        49.50 o                         
   4   6   3        150.41        175.51        16.42 o                         
   5   6   3        168.06        203.58        22.25 o                         
   6   6   3        163.11        139.51        17.42 o                         
   7   6   3         20.31         35.70        22.76 o                         
   8   6   3         59.28         94.36        24.22 o                         
 -12   7   3        160.72        188.17        38.61 o                         
 -11   7   3       4804.73       4735.06       116.29 o                         
 -10   7   3        642.80        676.98        31.71 o                         
  -9   7   3       3710.46       3431.14        59.10 o                         
  -8   7   3       5682.11       5896.43        77.16 o                         
  -7   7   3        457.31        405.28        20.53 o                         
  -6   7   3       1647.06       1689.92        27.29 o                         
  -5   7   3      21104.81      21340.24       204.35 o                         
  -4   7   3       3196.14       3193.20        39.41 o                         
  -3   7   3       6654.44       6992.77        73.29 o                         
  -2   7   3       1488.40       1471.35        21.26 o                         
  -1   7   3       2823.23       2815.87        33.41 o                         
   0   7   3      11267.52      11904.85       119.76 o                         
   1   7   3        475.51        419.23        15.35 o                         
   2   7   3      12146.12      12400.97       125.98 o                         
   3   7   3        205.89        150.50        17.46 o                         
   4   7   3       3060.06       2968.18        52.72 o                         
   5   7   3       2755.73       2643.25        52.17 o                         
   6   7   3       1395.95       1328.24        53.16 o                         
   7   7   3        361.75        375.08        26.81 o                         
   8   7   3        103.09        120.60        44.82 o                         
 -11   8   3        493.67        512.12        32.43 o                         
 -10   8   3        207.10        185.71        17.91 o                         
  -9   8   3      16792.01      16664.90       190.81 o                         
  -8   8   3       2987.78       2730.85        45.75 o                         
  -7   8   3       3671.33       3374.83        46.11 o                         
  -6   8   3       3104.96       3142.23        42.88 o                         
  -5   8   3       5004.71       5139.02        62.17 o                         
  -4   8   3         22.68         36.96         8.28 o                         
  -3   8   3      25595.24      25490.50       242.87 o                         
  -2   8   3       5869.67       6022.03        65.84 o                         
  -1   8   3       3838.44       3865.10        46.50 o                         
   0   8   3        322.91        323.21        21.90 o                         
   1   8   3       2487.99       2382.46        34.64 o                         
   2   8   3       7556.82       7349.56        99.40 o                         
   3   8   3         36.59         52.39        11.47 o                         
   4   8   3         87.16         65.65        17.32 o                         
   5   8   3       1095.38       1057.22        40.00 o                         
   6   8   3       5103.46       5120.75        83.88 o                         
   7   8   3        581.55        485.47        40.39 o                         
 -11   9   3        130.15        124.23        42.76 o                         
 -10   9   3        119.90        128.18        17.61 o                         
  -9   9   3       2048.82       2014.05        40.97 o                         
  -8   9   3       5160.09       5199.15        68.21 o                         
  -7   9   3       1623.05       1622.07        37.54 o                         
  -6   9   3      14685.99      14603.94       160.98 o                         
  -5   9   3       7244.46       7187.29        84.35 o                         
  -4   9   3       8267.39       8003.28        84.73 o                         
  -3   9   3      18814.12      18887.71       193.98 o                         
  -2   9   3        589.00        624.18        18.49 o                         
  -1   9   3         39.68         48.81        10.26 o                         
   0   9   3        100.33        145.47        13.63 o                         
   1   9   3         11.99          2.18        10.58 o                         
   2   9   3       6083.85       6098.73        71.31 o                         
   3   9   3        457.31        403.56        18.31 o                         
   4   9   3       1818.21       1633.17        60.00 o                         
   5   9   3        115.47        113.31        41.50 o                         
   6   9   3        152.85        111.85        52.26 o                         
 -11  10   3       3321.93       3328.61        68.96 o                         
 -10  10   3       1049.67       1020.38        38.66 o                         
  -9  10   3       1060.10       1021.58        31.73 o                         
  -8  10   3       1402.43       1389.26        43.67 o                         
  -7  10   3       2687.71       2682.22        52.91 o                         
  -6  10   3       7152.75       7000.93        86.83 o                         
  -5  10   3        481.07        446.96        22.56 o                         
  -4  10   3       2944.41       3012.15        40.38 o                         
  -3  10   3      16959.62      17206.88       179.58 o                         
  -2  10   3       1389.35       1417.76        29.92 o                         
  -1  10   3       2079.97       2126.30        36.82 o                         
   0  10   3       1701.75       1687.77        31.56 o                         
   1  10   3       2422.51       2479.23        39.72 o                         
   2  10   3       1872.30       1953.15        37.51 o                         
   3  10   3       1441.53       1343.10        42.32 o                         
   4  10   3       7551.40       7692.01       118.15 o                         
   5  10   3        551.94        474.97        54.76 o                         
   6  10   3        596.92        730.44        78.67 o                         
 -10  11   3        870.18        923.86        41.07 o                         
  -9  11   3       5401.84       5482.72        76.04 o                         
  -8  11   3        861.21        893.12        30.76 o                         
  -7  11   3       7546.60       7452.20        93.91 o                         
  -6  11   3        418.91        409.20        19.10 o                         
  -5  11   3        258.45        254.05        16.68 o                         
  -4  11   3       1231.10       1280.74        29.37 o                         
  -3  11   3       6108.32       6126.45        74.49 o                         
  -2  11   3         59.08         55.82        16.82 o                         
  -1  11   3      23612.29      24682.94       242.29 o                         
   0  11   3       2777.90       2946.29        47.04 o                         
   1  11   3        101.83         97.92        24.40 o                         
   2  11   3        351.43        317.83        18.83 o                         
   3  11   3         58.02         86.38        22.82 o                         
   4  11   3       1935.15       1943.91        58.84 o                         
   5  11   3        229.37        261.78        70.60 o                         
  -9  12   3       2924.63       3027.36        56.61 o                         
  -8  12   3       4637.79       4806.18        78.44 o                         
  -7  12   3       1609.75       1457.97        36.47 o                         
  -6  12   3        906.93        926.52        29.91 o                         
  -5  12   3       1446.96       1496.98        39.16 o                         
  -4  12   3       2902.53       2701.68        66.99 o                         
  -3  12   3       5834.85       6068.02        75.82 o                         
  -2  12   3        628.97        634.99        22.38 o                         
  -1  12   3      13123.95      13463.05       141.77 o                         
   0  12   3       1555.95       1568.89        35.66 o                         
   1  12   3       2327.66       2385.95        49.63 o                         
   2  12   3       2290.11       2165.02        54.95 o                         
   3  12   3        180.14        152.31        21.48 o                         
   4  12   3        242.84        226.96        84.88 o                         
  -9  13   3       2714.04       2533.10        78.90 o                         
  -8  13   3       3004.28       2921.51        57.17 o                         
  -7  13   3         42.65         47.42        20.26 o                         
  -6  13   3       4161.87       3978.60        62.60 o                         
  -5  13   3        301.21        295.90        24.24 o                         
  -4  13   3       6322.27       6274.18        79.32 o                         
  -3  13   3       2986.68       2729.33        45.80 o                         
  -2  13   3       2429.92       2435.35        42.41 o                         
  -1  13   3       2627.57       2580.73        45.46 o                         
   0  13   3       1447.29       1589.86        40.66 o                         
   1  13   3        864.15        830.01        29.91 o                         
   2  13   3       2651.58       2745.25        61.10 o                         
   3  13   3       4161.12       4063.75       102.83 o                         
  -7  14   3       4231.15       4226.48       173.11 o                         
  -6  14   3       5144.37       4928.84       121.41 o                         
  -5  14   3        265.31        296.50        51.99 o                         
  -4  14   3        365.74        363.42        33.81 o                         
  -3  14   3         13.68        -10.51        21.02 o                         
  -2  14   3        635.61        684.79        40.15 o                         
  -1  14   3       2755.12       2877.32        53.91 o                         
   0  14   3        218.13        222.47        28.66 o                         
   1  14   3       2537.21       2679.27       100.68 o                         
  -6  15   3       4916.56       4964.70       137.24 o                         
  -5  15   3       1518.39       1474.22        71.06 o                         
  -4  15   3        248.01        240.73        24.60 o                         
  -3  15   3          3.77         29.78        34.68 o                         
  -2  15   3          6.81         49.27        26.05 o                         
  -1  15   3       3659.77       3465.87        73.78 o                         
  -1 -17   4        326.88        334.08        68.57 o                         
   0 -17   4       1731.00       1637.53       100.67 o                         
   1 -17   4       1105.11       1106.55        62.37 o                         
   2 -17   4       5983.46       5693.91       180.95 o                         
   3 -17   4        480.34        474.08        41.13 o                         
   4 -17   4        214.32        160.19       227.68 o                         
  -3 -16   4        332.55        411.82        99.16 o                         
  -2 -16   4       1009.84        932.48        51.79 o                         
  -1 -16   4         60.74         40.77        35.15 o                         
   0 -16   4       2652.45       2737.86        62.51 o                         
   1 -16   4        965.10        934.62        34.25 o                         
   2 -16   4       8063.67       8176.44       148.22 o                         
   3 -16   4       1187.68       1201.51        47.33 o                         
   4 -16   4       4539.13       4511.80        88.17 o                         
   5 -16   4       5437.12       5352.60       152.65 o                         
   6 -16   4       1133.53       1070.88        70.23 o                         
  -4 -15   4        866.41        780.48        81.39 o                         
  -3 -15   4       4717.97       4763.86        74.99 o                         
  -2 -15   4          4.19          4.29        43.76 o                         
  -1 -15   4       2486.21       2519.91        45.25 o                         
   0 -15   4       2856.60       2792.85        48.25 o                         
   1 -15   4          7.16         23.08        17.71 o                         
   2 -15   4       4703.22       4531.09        75.10 o                         
   3 -15   4         11.07          7.51        22.07 o                         
   4 -15   4       6402.82       6287.08        80.80 o                         
   5 -15   4       4226.55       4208.79        74.46 o                         
   6 -15   4        802.63        746.45        32.67 o                         
   7 -15   4       1469.95       1485.17        47.77 o                         
  -5 -14   4        493.37        410.62        36.10 o                         
  -4 -14   4       2754.93       2670.15        87.49 o                         
  -3 -14   4      10128.01      10464.84       129.40 o                         
  -2 -14   4        925.65        977.86        39.28 o                         
  -1 -14   4       3862.58       3865.07        57.95 o                         
   0 -14   4       1127.85       1079.69        39.38 o                         
   1 -14   4       3405.18       3453.11        67.34 o                         
   2 -14   4       6107.40       6247.46       101.41 o                         
   3 -14   4       1022.02       1104.20        30.30 o                         
   4 -14   4       1756.72       1724.52        35.63 o                         
   5 -14   4        518.98        424.90        23.75 o                         
   6 -14   4         81.90         94.43        16.25 o                         
   7 -14   4       9418.43       9359.90       146.35 o                         
   8 -14   4       5607.04       5789.86       178.53 o                         
  -6 -13   4       1028.98        933.19        33.56 o                         
  -5 -13   4          9.96         22.84        17.34 o                         
  -4 -13   4       8951.61       9217.21       115.22 o                         
  -3 -13   4       3637.47       3715.56        53.48 o                         
  -2 -13   4       4385.97       4680.26        67.71 o                         
  -1 -13   4       3468.71       3493.18        56.42 o                         
   0 -13   4         66.05         59.82        13.89 o                         
   1 -13   4         45.96         38.84        13.08 o                         
   2 -13   4      10230.21      10252.25       152.11 o                         
   3 -13   4        789.22        754.96        24.03 o                         
   4 -13   4       4831.46       5093.96        66.07 o                         
   5 -13   4         19.97         10.55        13.25 o                         
   6 -13   4       2668.07       2686.15        45.67 o                         
   7 -13   4       8733.24       8769.46       110.29 o                         
   8 -13   4       4125.37       4182.58        65.55 o                         
  -7 -12   4       1619.07       1581.83        42.73 o                         
  -6 -12   4       1169.16       1255.08        37.43 o                         
  -5 -12   4         77.16         65.30        14.77 o                         
  -4 -12   4       3241.77       3113.25        61.77 o                         
  -3 -12   4       2916.06       3053.60        46.03 o                         
  -2 -12   4      14564.67      14860.79       155.53 o                         
  -1 -12   4      17322.44      18119.44       189.64 o                         
   0 -12   4        888.08        882.14        27.00 o                         
   1 -12   4        303.53        319.98        21.82 o                         
   2 -12   4      11293.82      11386.23       124.40 o                         
   3 -12   4       1296.62       1191.57        25.70 o                         
   4 -12   4      15959.23      16578.23       174.27 o                         
   5 -12   4        849.25        840.82        27.21 o                         
   6 -12   4       5105.95       5043.40        69.78 o                         
   7 -12   4       1952.48       1964.72        40.20 o                         
   8 -12   4        131.07        120.18        20.49 o                         
   9 -12   4       2669.38       2580.57        69.27 o                         
  -8 -11   4        508.26        554.15        35.20 o                         
  -7 -11   4       8225.07       8257.34       104.62 o                         
  -6 -11   4        325.34        373.96        27.95 o                         
  -5 -11   4       1523.30       1410.79        30.41 o                         
  -4 -11   4         62.90         79.16        12.01 o                         
  -3 -11   4       1053.82       1044.33        24.23 o                         
  -2 -11   4       3175.66       3166.80        45.44 o                         
  -1 -11   4      27458.73      27854.57       280.26 o                         
   0 -11   4         19.32          9.14        10.87 o                         
   1 -11   4       7214.76       7398.38        84.55 o                         
   2 -11   4       6062.83       6049.33        71.40 o                         
   3 -11   4        449.92        455.48        26.45 o                         
   4 -11   4      11558.32      11358.24       129.55 o                         
   5 -11   4       1609.15       1493.73        32.39 o                         
   6 -11   4         95.06         77.14        13.40 o                         
   7 -11   4       1881.82       1938.87        49.71 o                         
   8 -11   4         31.19         11.13        15.13 o                         
   9 -11   4       6988.73       7213.20        93.95 o                         
  -9 -10   4        654.11        620.40       103.37 o                         
  -8 -10   4       1657.62       1627.17        41.43 o                         
  -7 -10   4       1552.90       1545.53        34.09 o                         
  -6 -10   4        215.78        234.99        25.56 o                         
  -5 -10   4        662.49        633.49        21.61 o                         
  -4 -10   4       1559.40       1505.41        30.41 o                         
  -3 -10   4        477.78        480.56        19.00 o                         
  -2 -10   4       2977.68       3101.85        41.11 o                         
  -1 -10   4       8628.62       8737.01        96.88 o                         
   0 -10   4       5915.29       6099.97        70.63 o                         
   1 -10   4      33351.24      33522.12       331.04 o                         
   2 -10   4       7220.08       7236.13        87.80 o                         
   3 -10   4       1601.76       1672.27        29.63 o                         
   4 -10   4      15352.35      15705.88       172.26 o                         
   5 -10   4        231.65        197.24        18.18 o                         
   6 -10   4       1014.18       1011.82        26.77 o                         
   7 -10   4        317.62        322.76        16.77 o                         
   8 -10   4        856.54        848.21        29.19 o                         
   9 -10   4       5974.74       6108.34        81.73 o                         
  10 -10   4       2964.21       3232.92        83.93 o                         
  -9  -9   4         10.17         23.29        28.53 o                         
  -8  -9   4         22.67         35.44        14.37 o                         
  -7  -9   4       1775.87       1728.90        33.58 o                         
  -6  -9   4       4128.14       4406.22        57.39 o                         
  -5  -9   4       5267.30       5410.63        65.31 o                         
  -4  -9   4      10684.93      10505.68       145.93 o                         
  -3  -9   4       4103.16       4132.78        51.99 o                         
  -2  -9   4      10178.86      10900.05       110.83 o                         
  -1  -9   4       2186.61       2255.20        32.73 o                         
   0  -9   4      27109.85      27464.13       272.12 o                         
   1  -9   4      13373.54      13360.36       138.58 o                         
   2  -9   4      14501.20      14750.17       151.95 o                         
   3  -9   4        988.76       1053.30        22.42 o                         
   4  -9   4      22211.68      22347.13       247.07 o                         
   5  -9   4       9864.48       9915.87       113.58 o                         
   6  -9   4      14558.19      14789.78       163.46 o                         
   7  -9   4       2251.04       2269.43        39.15 o                         
   8  -9   4         51.96         60.63        14.34 o                         
   9  -9   4        342.38        333.59        19.78 o                         
  10  -9   4        283.36        326.61        27.15 o                         
 -10  -8   4         92.23         39.58        26.20 o                         
  -9  -8   4         15.85         39.40        30.66 o                         
  -8  -8   4       1531.02       1507.70        31.48 o                         
  -7  -8   4      10979.58      11061.45       126.68 o                         
  -6  -8   4       5632.03       5486.92        65.67 o                         
  -5  -8   4       5564.37       5353.85        63.70 o                         
  -4  -8   4       2456.95       2627.38        34.70 o                         
  -3  -8   4         65.39         68.10         8.77 o                         
  -2  -8   4       1358.46       1517.49        23.63 o                         
  -1  -8   4      18913.51      18979.70       191.15 o                         
   0  -8   4       9075.63       9020.98        96.05 o                         
   1  -8   4       3368.02       3662.00        44.67 o                         
   2  -8   4       1271.93       1364.84        29.96 o                         
   3  -8   4       3473.55       3609.35        46.96 o                         
   4  -8   4      19918.26      19846.41       218.52 o                         
   5  -8   4       1639.20       1469.58        27.99 o                         
   6  -8   4      13007.35      13288.66       147.47 o                         
   7  -8   4       4721.02       4914.75        64.59 o                         
   8  -8   4       1381.30       1346.37        31.84 o                         
   9  -8   4        259.39        259.16        18.37 o                         
  10  -8   4        129.47        162.96        18.43 o                         
 -10  -7   4         76.10         76.58        13.54 o                         
  -9  -7   4        170.52        183.48        18.93 o                         
  -8  -7   4       1660.67       1567.33        30.40 o                         
  -7  -7   4       5127.49       5057.02        66.83 o                         
  -6  -7   4        892.28        921.83        23.37 o                         
  -5  -7   4      19817.64      20135.56       203.00 o                         
  -4  -7   4        424.16        437.73        13.97 o                         
  -3  -7   4       8257.23       8338.59        89.20 o                         
  -2  -7   4       1991.23       1947.89        27.56 o                         
  -1  -7   4      13988.73      14474.08       146.99 o                         
   0  -7   4       5518.68       5126.29        57.57 o                         
   1  -7   4      30086.54      29539.93       304.16 o                         
   2  -7   4      17888.90      17815.04       187.85 o                         
   3  -7   4      56158.89      55241.54       591.97 o                         
   4  -7   4      14151.41      14670.08       157.83 o                         
   5  -7   4       3454.78       3470.15        46.90 o                         
   6  -7   4      11302.87      11540.28       128.74 o                         
   7  -7   4        945.42        891.20        26.59 o                         
   8  -7   4        846.75        814.82        27.58 o                         
   9  -7   4       5175.37       5081.93        65.28 o                         
  10  -7   4       3066.37       3241.94        50.08 o                         
 -10  -6   4       4247.75       4364.61        60.71 o                         
  -9  -6   4        385.17        386.67        15.82 o                         
  -8  -6   4       1268.83       1178.36        26.93 o                         
  -7  -6   4        698.60        691.74        21.81 o                         
  -6  -6   4        100.68         94.06        10.22 o                         
  -5  -6   4      15249.01      14912.21       138.73 o                         
  -4  -6   4      29953.16      30387.00       284.14 o                         
  -3  -6   4       2684.64       2548.96        32.56 o                         
  -2  -6   4      11339.12      11372.83       116.54 o                         
  -1  -6   4       9496.23       9579.90        99.13 o                         
   0  -6   4      15303.47      15337.27       154.05 o                         
   1  -6   4      18560.66      18975.84       198.00 o                         
   2  -6   4        730.51        802.24        16.43 o                         
   3  -6   4      14121.59      14207.01       157.55 o                         
   4  -6   4       3267.35       3142.19        41.79 o                         
   5  -6   4         64.97         64.04        10.29 o                         
   6  -6   4      24565.94      24729.03       258.47 o                         
   7  -6   4       4025.13       3969.62        57.49 o                         
   8  -6   4       2905.09       2896.63        44.93 o                         
   9  -6   4       3818.19       3885.64        60.04 o                         
  10  -6   4       2105.32       2154.01        48.49 o                         
 -11  -5   4         26.97         59.30        24.04 o                         
 -10  -5   4       2214.48       2196.08        39.50 o                         
  -9  -5   4        310.22        366.11        14.66 o                         
  -8  -5   4        632.89        632.65        21.80 o                         
  -7  -5   4         12.44         22.08        10.54 o                         
  -6  -5   4       1001.01        947.20        21.58 o                         
  -5  -5   4       6192.93       6119.47        61.31 o                         
  -4  -5   4      15300.35      14841.14       142.02 o                         
  -3  -5   4       8686.58       8731.95        90.35 o                         
  -2  -5   4      22164.26      21987.45       215.70 o                         
  -1  -5   4       1139.86       1092.46        16.92 o                         
   0  -5   4      19849.55      19929.61       206.27 o                         
   1  -5   4      27232.21      27044.69       276.92 o                         
   2  -5   4        144.81        140.42        10.77 o                         
   3  -5   4        170.00        263.61        10.55 o                         
   4  -5   4        133.45        102.96         8.11 o                         
   5  -5   4       1393.26       1393.08        23.94 o                         
   6  -5   4      28310.65      28612.39       313.50 o                         
   7  -5   4       3378.51       3536.33        49.94 o                         
   8  -5   4      10586.80      10664.05       128.58 o                         
   9  -5   4       1658.60       1696.73        36.76 o                         
  10  -5   4        510.21        505.55        28.13 o                         
 -11  -4   4          8.19         31.74        22.58 o                         
 -10  -4   4        174.60        206.76        23.82 o                         
  -9  -4   4       1284.18       1332.82        29.22 o                         
  -8  -4   4        405.29        372.28        13.88 o                         
  -7  -4   4       3078.74       3108.03        43.58 o                         
  -6  -4   4       1190.28       1023.87        19.26 o                         
  -5  -4   4       7973.69       8150.70        81.09 o                         
  -4  -4   4        274.87        279.56        10.96 o                         
  -3  -4   4      54223.81      53634.31       568.00 o                         
  -2  -4   4      14322.36      14144.37       140.30 o                         
  -1  -4   4       1348.52       1253.10        18.63 o                         
   0  -4   4        315.11        349.15         9.97 o                         
   1  -4   4      36866.08      37625.91       380.99 o                         
   2  -4   4         13.72         24.30         5.43 o                         
   3  -4   4      24914.68      24031.74       259.13 o                         
   4  -4   4       4275.43       4291.14        59.03 o                         
   5  -4   4       3183.01       2967.50        38.62 o                         
   6  -4   4       7978.01       7895.05        90.57 o                         
   7  -4   4        227.13        255.95        13.38 o                         
   8  -4   4      10123.79      10200.97       138.10 o                         
   9  -4   4       2757.13       2770.09        50.43 o                         
  10  -4   4        430.79        399.75        39.59 o                         
 -11  -3   4        139.64        116.77        26.25 o                         
 -10  -3   4       3027.59       3034.67        73.77 o                         
  -9  -3   4         28.88         33.32        17.42 o                         
  -8  -3   4       7847.68       7968.14        92.63 o                         
  -7  -3   4       1137.97       1197.70        20.13 o                         
  -6  -3   4        570.78        528.88        12.63 o                         
  -5  -3   4        146.99        131.55         6.85 o                         
  -4  -3   4       1903.01       1831.57        22.33 o                         
  -3  -3   4      25853.18      24629.77       250.02 o                         
  -2  -3   4       8012.05       8214.27        87.29 o                         
  -1  -3   4       1305.73       1237.68        22.43 o                         
   0  -3   4       5487.65       5589.18        68.89 o                         
   1  -3   4      24781.44      23664.40       255.90 o                         
   2  -3   4        498.93        502.62        12.47 o                         
   3  -3   4      45790.46      44477.90       450.46 o                         
   4  -3   4       3965.71       3855.17        46.32 o                         
   5  -3   4       2047.09       1963.24        32.54 o                         
   6  -3   4        132.51        127.53        11.27 o                         
   7  -3   4        343.44        368.45        16.07 o                         
   8  -3   4       6497.06       6530.66       153.08 o                         
   9  -3   4        546.68        553.21        32.23 o                         
  10  -3   4         12.75         -1.35        19.32 o                         
 -12  -2   4         89.09         94.82        36.27 o                         
 -11  -2   4        353.74        316.11        40.45 o                         
 -10  -2   4       5819.98       5895.07       111.90 o                         
  -9  -2   4        366.45        359.15        23.00 o                         
  -8  -2   4       9275.50       9689.51       165.29 o                         
  -7  -2   4        275.57        224.83        14.23 o                         
  -6  -2   4       1054.80        977.43        14.54 o                         
  -5  -2   4        435.13        462.93         9.90 o                         
  -4  -2   4      11211.50      10700.28       106.31 o                         
  -3  -2   4       1541.47       1648.12        20.98 o                         
  -2  -2   4      18505.84      17886.96       193.30 o                         
  -1  -2   4      15319.16      15313.49       178.07 o                         
   0  -2   4      35757.23      35734.22       405.37 o                         
   1  -2   4       4606.66       4740.55        57.79 o                         
   2  -2   4      12795.66      12588.74       155.01 o                         
   3  -2   4      17916.95      18308.51       191.18 o                         
   4  -2   4       1420.11       1467.10        23.76 o                         
   5  -2   4        206.42        206.84         9.54 o                         
   6  -2   4        437.65        495.43        16.27 o                         
   7  -2   4        315.81        348.41        16.01 o                         
   8  -2   4       5577.95       5458.47        73.77 o                         
   9  -2   4        140.64        151.05        18.43 o                         
  10  -2   4       3270.10       3255.17        78.46 o                         
 -12  -1   4        812.33        717.29        49.04 o                         
 -11  -1   4        482.23        469.46        29.74 o                         
 -10  -1   4        482.75        455.78        26.87 o                         
  -9  -1   4        841.81        851.21        34.57 o                         
  -8  -1   4       2301.79       2336.28        52.20 o                         
  -7  -1   4        299.49        307.26        16.16 o                         
  -6  -1   4       4744.77       4835.23        53.91 o                         
  -5  -1   4      10117.05      10458.90       102.99 o                         
  -4  -1   4      16408.41      16038.83       162.62 o                         
  -3  -1   4         40.42         53.85         3.98 o                         
  -2  -1   4        389.17        417.36         8.87 o                         
  -1  -1   4      42486.78      42763.45       815.20 o                         
   0  -1   4      14322.60      14339.16       168.81 o                         
   1  -1   4       1263.81       1299.61        23.18 o                         
   2  -1   4       3602.96       3532.22        44.72 o                         
   3  -1   4      23743.69      22689.10       320.06 o                         
   4  -1   4       9259.64       9216.88       109.39 o                         
   5  -1   4       3041.89       2983.53        40.00 o                         
   6  -1   4       6149.98       6283.99        82.48 o                         
   7  -1   4       1695.89       1662.46        47.20 o                         
   8  -1   4       3479.42       3549.28        60.24 o                         
   9  -1   4        105.04        105.09        23.70 o                         
  10  -1   4       7054.47       6921.98       106.54 o                         
 -12   0   4         98.86         84.01        29.63 o                         
 -11   0   4          5.86         22.88        27.26 o                         
 -10   0   4       1434.87       1445.64        45.83 o                         
  -9   0   4         39.61         38.53        22.35 o                         
  -8   0   4       3072.64       3117.34        53.00 o                         
  -7   0   4       3359.59       3377.05        54.69 o                         
  -6   0   4       3579.22       3453.98        44.49 o                         
  -5   0   4      17334.11      17425.69       161.86 o                         
  -4   0   4       4770.02       4816.95        53.19 o                         
  -3   0   4      22938.67      21464.81       231.58 o                         
  -2   0   4        301.08        386.34         9.84 o                         
  -1   0   4      20106.88      19334.85       210.77 o                         
   0   0   4        775.21        833.30        17.51 o                         
   1   0   4        564.73        495.05        16.49 o                         
   2   0   4        842.01        874.15        16.43 o                         
   3   0   4      30455.88      30198.20       341.37 o                         
   4   0   4        469.64        430.21        18.25 o                         
   5   0   4      43324.14      43925.20       476.75 o                         
   6   0   4       2012.08       1945.30        41.35 o                         
   7   0   4          0.90         -4.62        24.43 o                         
   8   0   4         59.29         84.94        24.50 o                         
   9   0   4         16.78         16.27        25.18 o                         
  10   0   4       1046.21       1051.66        53.81 o                         
 -12   1   4       1419.65       1478.02        76.90 o                         
 -11   1   4        462.90        469.69        38.07 o                         
 -10   1   4        301.54        361.39        22.15 o                         
  -9   1   4         66.81         74.36        14.68 o                         
  -8   1   4       7647.19       7681.18       109.64 o                         
  -7   1   4         31.12         41.62         9.58 o                         
  -6   1   4       9398.57       9046.37        90.83 o                         
  -5   1   4        242.51        220.64         9.17 o                         
  -4   1   4         12.70         38.44         4.98 o                         
  -3   1   4       1949.44       2186.08        26.99 o                         
  -2   1   4      73130.31      72475.86      1642.67 o                         
  -1   1   4        120.59        133.77         6.92 o                         
   0   1   4        754.26        725.57        14.48 o                         
   1   1   4       9604.61      10041.44       109.94 o                         
   2   1   4      10046.76       9789.16       108.75 o                         
   3   1   4      13806.63      13802.66       150.45 o                         
   4   1   4        298.01        252.32        13.61 o                         
   5   1   4      13150.95      13050.86       160.08 o                         
   6   1   4        135.53        136.08        23.46 o                         
   7   1   4       1967.40       2082.83        46.90 o                         
   8   1   4       1840.24       1646.39        52.72 o                         
   9   1   4       1948.62       1909.41        47.63 o                         
 -12   2   4        296.07        301.79        48.61 o                         
 -11   2   4       1344.01       1365.81        74.37 o                         
 -10   2   4        278.33        243.39        20.60 o                         
  -9   2   4       4149.84       4154.64        73.31 o                         
  -8   2   4       2086.79       2090.27        39.89 o                         
  -7   2   4        111.63         77.88         6.51 o                         
  -6   2   4      21097.24      21488.67       207.76 o                         
  -5   2   4        283.10        290.82         9.11 o                         
  -4   2   4       3358.78       3336.02        38.06 o                         
  -3   2   4        785.88        759.35        11.60 o                         
  -2   2   4      23391.15      22717.09       245.38 o                         
  -1   2   4       1256.54       1269.65        17.92 o                         
   0   2   4      16485.46      16433.48       187.40 o                         
   1   2   4       1639.31       1536.64        23.35 o                         
   2   2   4       6494.19       6692.08        73.73 o                         
   3   2   4         42.59         50.17         9.97 o                         
   4   2   4       4789.82       4784.19        58.94 o                         
   5   2   4       3041.73       3004.54        46.42 o                         
   6   2   4          7.28         -7.04        14.08 o                         
   7   2   4       1301.82       1288.37        39.17 o                         
   8   2   4       7623.95       7776.65       113.70 o                         
   9   2   4       2854.25       2660.06        67.62 o                         
 -12   3   4          5.28         -0.27        24.94 o                         
 -11   3   4       6981.25       7300.60       121.81 o                         
 -10   3   4         40.27         32.19        18.00 o                         
  -9   3   4        749.36        746.85        27.08 o                         
  -8   3   4       4890.44       4809.51        73.22 o                         
  -7   3   4       8249.53       8123.50        84.41 o                         
  -6   3   4       2387.40       2256.61        29.22 o                         
  -5   3   4       7680.00       8014.57        78.94 o                         
  -4   3   4        401.29        420.99         9.71 o                         
  -3   3   4      10267.90       9852.30       110.07 o                         
  -2   3   4        118.25        166.92         9.82 o                         
  -1   3   4      19377.91      19131.39       189.51 o                         
   0   3   4      14664.29      14992.13       151.37 o                         
   1   3   4        727.26        777.62        19.01 o                         
   2   3   4       1857.86       1874.89        27.85 o                         
   3   3   4        210.37        197.14        12.38 o                         
   4   3   4         33.51          7.53        10.53 o                         
   5   3   4       9141.48       9307.83       110.92 o                         
   6   3   4        158.14        177.57        16.47 o                         
   7   3   4       4000.90       3890.77        63.25 o                         
   8   3   4         70.41         63.44        28.10 o                         
   9   3   4         19.00          1.33        25.95 o                         
 -12   4   4        154.69        193.47        26.51 o                         
 -11   4   4       1980.13       2080.40        53.11 o                         
 -10   4   4       2504.00       2514.26        54.39 o                         
  -9   4   4        512.37        538.02        23.34 o                         
  -8   4   4       1781.09       1784.44        29.76 o                         
  -7   4   4       6176.66       6053.92        65.86 o                         
  -6   4   4         49.49         51.74         6.48 o                         
  -5   4   4       2450.94       2313.85        36.33 o                         
  -4   4   4      14314.65      14121.66       135.94 o                         
  -3   4   4         96.49        108.97         8.12 o                         
  -2   4   4        232.49        263.23        10.19 o                         
  -1   4   4      13904.36      13755.65       133.34 o                         
   0   4   4      15327.72      14830.45       157.27 o                         
   1   4   4         11.23         24.50         6.92 o                         
   2   4   4        545.53        474.23        15.58 o                         
   3   4   4       1541.45       1552.62        27.91 o                         
   4   4   4        606.30        600.64        22.62 o                         
   5   4   4       3885.32       3973.00        58.98 o                         
   6   4   4          3.36         -7.63        15.26 o                         
   7   4   4       5816.70       5932.02       103.50 o                         
   8   4   4        278.15        273.44        30.47 o                         
 -12   5   4        223.55        272.60        26.85 o                         
 -11   5   4       1425.34       1344.38        51.68 o                         
 -10   5   4       1143.41       1189.57        47.83 o                         
  -9   5   4       1616.40       1556.38        30.25 o                         
  -8   5   4      18340.06      18728.47       207.70 o                         
  -7   5   4      11335.98      11331.84       136.57 o                         
  -6   5   4       1137.97       1143.13        26.24 o                         
  -5   5   4        596.49        557.36        14.11 o                         
  -4   5   4       6119.04       6188.69        73.57 o                         
  -3   5   4        215.99        192.56         8.94 o                         
  -2   5   4        622.70        671.62        13.54 o                         
  -1   5   4       3020.46       3128.90        36.86 o                         
   0   5   4      15702.77      16265.95       157.99 o                         
   1   5   4       1202.42       1292.92        23.43 o                         
   2   5   4      15930.15      16129.45       166.32 o                         
   3   5   4        523.93        477.01        21.37 o                         
   4   5   4        318.22        319.78        24.27 o                         
   5   5   4        143.56        137.43        31.25 o                         
   6   5   4        255.86        280.10        20.84 o                         
   7   5   4       1201.87       1132.08        37.31 o                         
   8   5   4         33.47         20.14        23.75 o                         
 -12   6   4         61.96         71.59        20.81 o                         
 -11   6   4       2498.02       2675.73        81.95 o                         
 -10   6   4        400.98        396.24        18.59 o                         
  -9   6   4       3384.09       3302.91        48.93 o                         
  -8   6   4        769.30        719.36        22.59 o                         
  -7   6   4       3827.89       3831.79        47.71 o                         
  -6   6   4        127.96        133.97         9.37 o                         
  -5   6   4       6802.76       6561.06        69.61 o                         
  -4   6   4        367.53        349.92        13.87 o                         
  -3   6   4        181.77        218.18        12.65 o                         
  -2   6   4        269.09        253.46        11.44 o                         
  -1   6   4        214.13        210.27        12.74 o                         
   0   6   4       4622.05       4551.89        51.53 o                         
   1   6   4       5999.97       6083.45        75.05 o                         
   2   6   4      20645.69      20750.36       237.01 o                         
   3   6   4        356.16        374.20        15.24 o                         
   4   6   4          7.20         18.72        16.42 o                         
   5   6   4        101.83         78.97        16.47 o                         
   6   6   4         62.43         83.29        19.35 o                         
   7   6   4        147.02        166.69        37.29 o                         
   8   6   4          7.52        -21.27        42.54 o                         
 -12   7   4        101.53         95.38        36.80 o                         
 -11   7   4       3213.89       3275.11        80.83 o                         
 -10   7   4        110.87        148.37        23.76 o                         
  -9   7   4       2810.66       2732.09        59.29 o                         
  -8   7   4         57.81         42.70        16.62 o                         
  -7   7   4       3087.61       3014.90        43.50 o                         
  -6   7   4       2350.92       2369.92        46.40 o                         
  -5   7   4      36091.44      36044.68       338.54 o                         
  -4   7   4         99.20        112.52         7.14 o                         
  -3   7   4       5606.28       5717.94        62.84 o                         
  -2   7   4        200.03        201.66        12.55 o                         
  -1   7   4       3376.57       3630.64        43.61 o                         
   0   7   4        137.41        145.98        10.60 o                         
   1   7   4        703.25        762.28        22.93 o                         
   2   7   4        881.41        845.79        27.20 o                         
   3   7   4         18.26         43.47        14.11 o                         
   4   7   4         39.25         28.44        30.68 o                         
   5   7   4       5870.39       5925.53        89.14 o                         
   6   7   4       3512.59       3356.10        59.34 o                         
   7   7   4       1082.44       1086.31        59.25 o                         
 -11   8   4        420.27        382.94        26.28 o                         
 -10   8   4       1796.41       1808.77        55.21 o                         
  -9   8   4       1331.43       1308.64        36.06 o                         
  -8   8   4       3537.22       3487.45        47.84 o                         
  -7   8   4        198.50        220.68        12.99 o                         
  -6   8   4      13359.31      13249.32       139.56 o                         
  -5   8   4       7879.83       7711.92        90.44 o                         
  -4   8   4         58.72         68.28        11.89 o                         
  -3   8   4       6400.66       6466.46        67.54 o                         
  -2   8   4        446.67        542.37        15.59 o                         
  -1   8   4       1313.30       1306.73        30.78 o                         
   0   8   4        878.72        908.37        24.56 o                         
   1   8   4        786.95        800.10        22.60 o                         
   2   8   4       1377.78       1435.00        41.14 o                         
   3   8   4       2339.29       2385.81        44.47 o                         
   4   8   4       2148.33       2204.99        61.02 o                         
   5   8   4       3070.70       2908.57        90.94 o                         
   6   8   4       1903.78       1763.70        53.57 o                         
 -11   9   4        410.40        414.03        30.73 o                         
 -10   9   4       1972.39       2052.89        41.43 o                         
  -9   9   4       1125.35       1109.68        33.78 o                         
  -8   9   4       1049.23       1060.11        28.36 o                         
  -7   9   4        137.65        121.60        15.63 o                         
  -6   9   4        789.38        817.17        22.50 o                         
  -5   9   4        399.60        419.14        17.33 o                         
  -4   9   4       9398.12       9702.88       107.15 o                         
  -3   9   4       5029.68       5117.81        60.20 o                         
  -2   9   4        401.08        366.69        23.36 o                         
  -1   9   4       1507.11       1502.37        27.77 o                         
   0   9   4       1736.37       1719.74        30.72 o                         
   1   9   4        894.26        786.73        29.99 o                         
   2   9   4       7524.10       7436.87        97.54 o                         
   3   9   4         92.40         75.00        23.42 o                         
   4   9   4       5548.88       5543.18        88.29 o                         
   5   9   4        442.70        408.31        29.02 o                         
   6   9   4        143.77        170.21       149.57 o                         
 -10  10   4        512.23        451.24        23.05 o                         
  -9  10   4       3462.66       3265.75        52.41 o                         
  -8  10   4         70.31         94.61        14.77 o                         
  -7  10   4       2199.42       2105.82        45.51 o                         
  -6  10   4        153.35        135.39        28.54 o                         
  -5  10   4        438.55        417.67        19.10 o                         
  -4  10   4       2408.20       2221.96        32.26 o                         
  -3  10   4      19817.00      20183.08       199.68 o                         
  -2  10   4        100.75        113.12        14.47 o                         
  -1  10   4       2981.43       2994.94        45.56 o                         
   0  10   4        758.12        814.86        26.97 o                         
   1  10   4         92.91         98.72        14.12 o                         
   2  10   4        689.66        714.40        27.62 o                         
   3  10   4        277.07        240.46        24.29 o                         
   4  10   4         82.56         88.19        56.20 o                         
   5  10   4        272.78        271.58        59.55 o                         
 -10  11   4       1114.35       1096.95        58.01 o                         
  -9  11   4       1671.76       1605.68        39.38 o                         
  -8  11   4       3593.41       3554.30        56.21 o                         
  -7  11   4        616.22        545.88        22.07 o                         
  -6  11   4       1133.73       1105.54        36.29 o                         
  -5  11   4       1485.02       1499.65        36.63 o                         
  -4  11   4        156.97        133.64        11.54 o                         
  -3  11   4       5676.93       5505.95        69.32 o                         
  -2  11   4       1360.48       1421.33        30.24 o                         
  -1  11   4      12317.33      12466.74       138.78 o                         
   0  11   4       1016.50        836.12        27.16 o                         
   1  11   4        205.16        194.25        28.96 o                         
   2  11   4        196.85        166.13        40.43 o                         
   3  11   4          5.76         -5.22        24.36 o                         
   4  11   4         12.50         -3.41        41.11 o                         
  -9  12   4       1521.54       1561.91        42.76 o                         
  -8  12   4       7692.78       7687.16       100.55 o                         
  -7  12   4        428.39        420.25        26.41 o                         
  -6  12   4       3403.82       3232.32        80.04 o                         
  -5  12   4        427.30        412.80        38.00 o                         
  -4  12   4        922.29        870.96        29.96 o                         
  -3  12   4        424.79        448.71        20.25 o                         
  -2  12   4       3796.92       4071.21        82.78 o                         
  -1  12   4       3267.89       3199.93        48.88 o                         
   0  12   4        526.60        517.13        27.11 o                         
   1  12   4       1009.74        888.22        34.81 o                         
   2  12   4       2270.00       2115.27        53.82 o                         
   3  12   4        901.74        854.73        45.42 o                         
  -8  13   4       3190.55       3282.49        86.54 o                         
  -7  13   4        605.09        603.50        59.65 o                         
  -6  13   4       1919.00       1921.79        52.27 o                         
  -5  13   4         75.84         75.76        21.50 o                         
  -4  13   4         67.06         69.66        22.93 o                         
  -3  13   4       2085.86       2015.92        40.68 o                         
  -2  13   4        198.45        215.53        19.94 o                         
  -1  13   4       1000.87       1032.56        41.48 o                         
   0  13   4        167.71        208.38        33.04 o                         
   1  13   4        750.68        750.70        54.89 o                         
   2  13   4       2517.13       2406.94        81.80 o                         
  -7  14   4       4263.13       4380.63       144.19 o                         
  -6  14   4       1481.21       1429.66        57.82 o                         
  -5  14   4         85.11         54.05        25.58 o                         
  -4  14   4         25.60         -0.29        25.27 o                         
  -3  14   4       4801.24       4644.68        88.60 o                         
  -2  14   4       1080.84       1017.44        53.01 o                         
  -1  14   4       2610.40       2436.49        52.47 o                         
   0  14   4        440.22        455.65        34.41 o                         
  -1 -17   5        848.39        937.68        97.13 o                         
   0 -17   5       2282.26       2194.89       100.34 o                         
   1 -17   5        422.57        376.44        53.46 o                         
   2 -17   5       7599.39       7454.52       120.01 o                         
   3 -17   5       1010.10        973.99        95.54 o                         
   4 -17   5        205.02        198.78        47.92 o                         
  -3 -16   5       2254.36       2296.86        66.84 o                         
  -2 -16   5        759.91        807.54        56.42 o                         
  -1 -16   5         56.26         65.45        45.16 o                         
   0 -16   5       2807.89       2828.49        51.73 o                         
   1 -16   5         14.52         25.30        32.83 o                         
   2 -16   5       3356.95       3343.43        64.94 o                         
   3 -16   5        125.55        141.50        27.47 o                         
   4 -16   5        689.72        683.63        29.57 o                         
   5 -16   5       1771.63       1665.81        64.56 o                         
   6 -16   5        333.58        328.78        43.18 o                         
  -5 -15   5       3381.69       3376.82       130.68 o                         
  -4 -15   5         93.12        106.18        22.48 o                         
  -3 -15   5       5283.75       5330.43        96.58 o                         
  -2 -15   5         12.84         30.09        27.71 o                         
  -1 -15   5       4916.03       4909.92        71.29 o                         
   0 -15   5       4283.98       4328.91        63.32 o                         
   1 -15   5         14.35        -11.46        22.92 o                         
   2 -15   5         53.75         39.33        15.86 o                         
   3 -15   5        346.29        314.74        38.36 o                         
   4 -15   5        190.15        137.52        31.64 o                         
   5 -15   5       5259.17       5165.51        94.86 o                         
   6 -15   5       2159.12       2178.19        54.29 o                         
   7 -15   5       5722.44       5987.38       122.35 o                         
  -6 -14   5       1653.49       1552.83        62.56 o                         
  -5 -14   5        171.93        178.47        22.72 o                         
  -4 -14   5       5049.86       4893.27       100.10 o                         
  -3 -14   5       3249.52       3304.83        51.79 o                         
  -2 -14   5        107.95        101.07        25.10 o                         
  -1 -14   5       1324.61       1363.35        43.26 o                         
   0 -14   5       8506.39       8542.86       114.25 o                         
   1 -14   5       1505.98       1530.81        34.24 o                         
   2 -14   5       5925.83       5995.67        76.27 o                         
   3 -14   5         31.13         -0.04        13.67 o                         
   4 -14   5       1971.34       1993.10        38.85 o                         
   5 -14   5       2353.39       2288.61        47.23 o                         
   6 -14   5        374.68        374.74        24.35 o                         
   7 -14   5       2934.23       2892.16        54.45 o                         
   8 -14   5       1936.75       1868.77        74.85 o                         
  -7 -13   5        143.41        131.57        33.11 o                         
  -6 -13   5        390.92        379.56        27.64 o                         
  -5 -13   5          3.81          4.63        14.73 o                         
  -4 -13   5       7327.77       7351.20        89.45 o                         
  -3 -13   5       5426.34       5507.53        67.31 o                         
  -2 -13   5        409.43        446.98        32.56 o                         
  -1 -13   5        877.06        821.64        27.34 o                         
   0 -13   5       4577.72       4595.25        61.11 o                         
   1 -13   5        385.37        348.03        16.76 o                         
   2 -13   5      18428.15      19094.60       200.11 o                         
   3 -13   5       2360.01       2264.36        38.88 o                         
   4 -13   5       1844.81       1870.43        35.53 o                         
   5 -13   5        927.47        885.85        31.18 o                         
   6 -13   5        650.96        611.02        24.66 o                         
   7 -13   5       1660.19       1653.42        40.19 o                         
   8 -13   5       1157.09       1201.51        44.24 o                         
  -7 -12   5       2189.68       2057.75        42.03 o                         
  -6 -12   5         47.96         39.14        18.40 o                         
  -5 -12   5        983.64       1092.41        29.78 o                         
  -4 -12   5        124.56         91.66        16.68 o                         
  -3 -12   5       9141.67       9381.97       107.35 o                         
  -2 -12   5       1303.52       1326.58        31.03 o                         
  -1 -12   5      11734.14      12074.17       138.95 o                         
   0 -12   5       1030.47       1101.61        26.98 o                         
   1 -12   5       4391.67       4682.56        60.37 o                         
   2 -12   5      11826.89      11884.61       129.57 o                         
   3 -12   5       4813.21       4639.00        59.98 o                         
   4 -12   5        933.38        892.52        27.38 o                         
   5 -12   5        293.91        283.19        18.22 o                         
   6 -12   5         34.44         39.29        14.53 o                         
   7 -12   5       3541.58       3481.85        56.64 o                         
   8 -12   5       1279.15       1270.27        66.06 o                         
   9 -12   5       2032.10       1900.80        63.29 o                         
  -8 -11   5       1108.76       1102.62        33.77 o                         
  -7 -11   5       5189.54       5240.83        70.09 o                         
  -6 -11   5       5802.58       6046.24        75.68 o                         
  -5 -11   5       1572.50       1542.94        31.77 o                         
  -4 -11   5        125.64        123.24        13.21 o                         
  -3 -11   5       3866.47       3728.94        51.12 o                         
  -2 -11   5       9239.30       9518.54       111.15 o                         
  -1 -11   5      17506.10      18158.56       198.26 o                         
   0 -11   5         17.93         16.38        10.54 o                         
   1 -11   5       9098.58       9234.03       102.44 o                         
   2 -11   5      12508.69      12760.92       136.90 o                         
   3 -11   5          5.55          5.13        11.61 o                         
   4 -11   5       9239.18       9573.27       119.58 o                         
   5 -11   5       5780.66       5902.88        78.28 o                         
   6 -11   5       1274.95       1268.64        38.94 o                         
   7 -11   5       1663.42       1759.88        50.98 o                         
   8 -11   5       1564.10       1461.10        53.50 o                         
   9 -11   5       4945.29       5174.40        76.62 o                         
  -9 -10   5        286.02        272.28        23.14 o                         
  -8 -10   5       1172.14       1126.99        36.65 o                         
  -7 -10   5       5545.09       5547.43        70.30 o                         
  -6 -10   5       8524.49       8505.03        97.31 o                         
  -5 -10   5          1.86          3.85        12.51 o                         
  -4 -10   5       8087.13       8502.17        91.00 o                         
  -3 -10   5       2062.80       2202.08        38.57 o                         
  -2 -10   5       5261.23       5455.80        62.61 o                         
  -1 -10   5      10168.85      10532.12       113.70 o                         
   0 -10   5        318.02        313.89        13.06 o                         
   1 -10   5        985.21       1142.06        26.88 o                         
   2 -10   5      20447.95      21130.98       249.83 o                         
   3 -10   5        353.74        338.07        16.50 o                         
   4 -10   5      36710.00      36903.65       384.45 o                         
   5 -10   5       5616.99       5538.34        72.96 o                         
   6 -10   5        555.43        516.06        20.87 o                         
   7 -10   5        512.63        486.56        33.28 o                         
   8 -10   5        273.99        296.70        19.30 o                         
   9 -10   5       1140.24       1064.80        40.48 o                         
  -9  -9   5       3493.62       3427.14        51.98 o                         
  -8  -9   5        204.85        197.23        25.60 o                         
  -7  -9   5       8166.64       8120.86        93.10 o                         
  -6  -9   5       2314.96       2402.41        42.65 o                         
  -5  -9   5       4673.71       4905.82        57.70 o                         
  -4  -9   5       8207.33       8211.63        88.82 o                         
  -3  -9   5      20121.55      20576.30       208.60 o                         
  -2  -9   5        505.33        502.33        16.56 o                         
  -1  -9   5       3883.11       4080.01        50.45 o                         
   0  -9   5       1482.68       1581.01        26.53 o                         
   1  -9   5       9335.75       9659.22       103.86 o                         
   2  -9   5       3612.06       3846.66        50.79 o                         
   3  -9   5        213.19        226.94        12.40 o                         
   4  -9   5      26522.34      26685.91       292.54 o                         
   5  -9   5       3208.68       3192.14        48.05 o                         
   6  -9   5      11891.24      12290.73       140.63 o                         
   7  -9   5       1958.79       2027.19        38.24 o                         
   8  -9   5       1086.70       1083.74        33.49 o                         
   9  -9   5        199.81        181.10        24.67 o                         
  10  -9   5        805.30        778.71        34.66 o                         
 -10  -8   5        468.01        444.46        20.40 o                         
  -9  -8   5       1392.88       1352.44        31.88 o                         
  -8  -8   5        334.70        330.82        16.59 o                         
  -7  -8   5       6936.70       6800.80        79.97 o                         
  -6  -8   5       1093.61       1116.27        27.81 o                         
  -5  -8   5      16844.51      16873.55       165.25 o                         
  -4  -8   5       3503.96       3518.85        43.80 o                         
  -3  -8   5      10754.96      10858.05       114.78 o                         
  -2  -8   5        258.43        279.69        13.82 o                         
  -1  -8   5      47618.61      47192.62       458.07 o                         
   0  -8   5       9187.20       9481.57       100.70 o                         
   1  -8   5      40166.43      41482.95       442.84 o                         
   2  -8   5        999.34        910.04        20.48 o                         
   3  -8   5      15568.98      16159.32       217.21 o                         
   4  -8   5      12172.34      12633.59       144.65 o                         
   5  -8   5         80.90         99.00        11.53 o                         
   6  -8   5       8624.88       8837.60       110.62 o                         
   7  -8   5      14188.05      14513.64       161.71 o                         
   8  -8   5       3107.65       3220.21        54.43 o                         
   9  -8   5       1520.69       1626.05        36.61 o                         
  10  -8   5       1447.02       1615.48        66.41 o                         
 -10  -7   5        843.24        806.16        25.17 o                         
  -9  -7   5        919.79        917.32        25.76 o                         
  -8  -7   5        600.06        571.96        22.25 o                         
  -7  -7   5       5893.69       5918.43        69.86 o                         
  -6  -7   5       3118.62       2964.27        41.08 o                         
  -5  -7   5      14992.71      15415.97       150.62 o                         
  -4  -7   5      20807.93      20693.12       197.64 o                         
  -3  -7   5       2057.97       2258.03        32.92 o                         
  -2  -7   5      22229.69      22047.71       218.97 o                         
  -1  -7   5      36048.60      34915.00       340.76 o                         
   0  -7   5       1360.13       1411.21        24.20 o                         
   1  -7   5      11285.39      11124.93       121.68 o                         
   2  -7   5        305.74        274.24        13.25 o                         
   3  -7   5         98.32         94.18         9.15 o                         
   4  -7   5      21043.73      21421.78       235.44 o                         
   5  -7   5          6.69         12.05         9.75 o                         
   6  -7   5       8785.11       8944.58       104.33 o                         
   7  -7   5       6455.56       6731.19        83.34 o                         
   8  -7   5          6.04         -2.32        16.50 o                         
   9  -7   5       3817.45       3783.49        54.75 o                         
  10  -7   5       3125.90       3199.67        60.53 o                         
 -11  -6   5         38.32         42.49        18.02 o                         
 -10  -6   5       3249.01       3307.59        50.60 o                         
  -9  -6   5        100.55        118.37        13.79 o                         
  -8  -6   5        107.18        112.38        12.61 o                         
  -7  -6   5        888.22        843.88        20.95 o                         
  -6  -6   5       3693.00       3585.48        43.21 o                         
  -5  -6   5       7127.49       7231.85        72.02 o                         
  -4  -6   5      20819.29      20820.26       197.86 o                         
  -3  -6   5       7014.87       6982.27        75.30 o                         
  -2  -6   5      58812.12      57744.11       588.19 o                         
  -1  -6   5      19741.32      20148.44       210.49 o                         
   0  -6   5         85.11         69.22         7.49 o                         
   1  -6   5       1651.76       1703.38        26.00 o                         
   2  -6   5        143.95        171.84        13.53 o                         
   3  -6   5        274.77        312.36        12.55 o                         
   4  -6   5       9561.94       9383.82       105.77 o                         
   5  -6   5        953.39        912.87        22.50 o                         
   6  -6   5      25367.21      26085.00       312.49 o                         
   7  -6   5       1141.12       1102.68        28.29 o                         
   8  -6   5       6954.27       6917.11        82.79 o                         
   9  -6   5       3149.73       3209.85        51.46 o                         
  10  -6   5       2586.30       2660.56        67.70 o                         
 -11  -5   5         42.15         60.00        20.82 o                         
 -10  -5   5       4293.98       4387.71        61.74 o                         
  -9  -5   5       6090.59       6218.26        73.91 o                         
  -8  -5   5        227.09        233.89        13.97 o                         
  -7  -5   5       3192.42       3121.91        42.63 o                         
  -6  -5   5       1019.52        925.55        18.70 o                         
  -5  -5   5      22564.73      22663.07       213.57 o                         
  -4  -5   5        351.21        359.94        12.37 o                         
  -3  -5   5       4681.04       4388.53        52.17 o                         
  -2  -5   5       3539.93       3653.85        47.44 o                         
  -1  -5   5      33700.03      33083.16       337.55 o                         
   0  -5   5      16442.61      16121.25       169.52 o                         
   1  -5   5      76369.64      77780.19       874.48 o                         
   2  -5   5        360.39        362.08        13.88 o                         
   3  -5   5      10057.78      10181.04       116.10 o                         
   4  -5   5       2309.24       2385.56        39.15 o                         
   5  -5   5        356.57        312.17        13.86 o                         
   6  -5   5      10315.01      10462.65       130.18 o                         
   7  -5   5       1175.85       1115.44        29.54 o                         
   8  -5   5       6088.21       6098.23        77.94 o                         
   9  -5   5       3733.80       3802.23        73.39 o                         
  10  -5   5        776.52        888.20        40.13 o                         
 -11  -4   5        895.31        952.28        45.35 o                         
 -10  -4   5       6650.88       6717.95       148.89 o                         
  -9  -4   5        226.13        243.89        14.14 o                         
  -8  -4   5       2882.94       2866.25        38.72 o                         
  -7  -4   5       3955.21       3923.66        51.78 o                         
  -6  -4   5         99.03         85.83         7.44 o                         
  -5  -4   5      17679.58      16891.44       160.56 o                         
  -4  -4   5       4805.81       4732.04        51.98 o                         
  -3  -4   5       6877.77       6689.90        73.97 o                         
  -2  -4   5       3638.88       3783.52        48.91 o                         
  -1  -4   5        961.40       1055.11        23.81 o                         
   0  -4   5      19134.07      18663.65       205.17 o                         
   1  -4   5     105663.29     112491.41      2573.92 o                         
   2  -4   5        253.75        213.39         9.25 o                         
   3  -4   5      13417.44      13242.82       155.52 o                         
   4  -4   5       1072.19       1192.22        23.92 o                         
   5  -4   5        702.57        712.80        20.67 o                         
   6  -4   5       5407.13       5458.21        69.01 o                         
   7  -4   5       2085.01       2175.32        39.61 o                         
   8  -4   5       1363.82       1269.29        30.12 o                         
   9  -4   5       2474.13       2502.17        46.21 o                         
  10  -4   5          0.20          4.33        24.35 o                         
 -12  -3   5        489.57        413.74        32.46 o                         
 -11  -3   5        656.68        699.52        38.40 o                         
 -10  -3   5       5720.65       5991.13       113.93 o                         
  -9  -3   5       1895.81       2011.35        51.48 o                         
  -8  -3   5      16210.22      16555.79       192.72 o                         
  -7  -3   5       3336.67       3359.41        37.92 o                         
  -6  -3   5      13136.68      12976.81       130.15 o                         
  -5  -3   5        110.42        127.11         7.65 o                         
  -4  -3   5      24807.58      23492.84       228.62 o                         
  -3  -3   5      25274.74      24879.81       253.66 o                         
  -2  -3   5      36052.67      36006.80       488.36 o                         
  -1  -3   5       3307.46       3268.15        49.02 o                         
   0  -3   5      25314.19      25147.81       273.08 o                         
   1  -3   5      34586.45      35024.92       400.99 o                         
   2  -3   5       2896.14       2723.12        42.10 o                         
   3  -3   5      24537.66      23832.92       293.58 o                         
   4  -3   5       9427.15       9882.14       109.94 o                         
   5  -3   5       1918.00       1902.86        30.99 o                         
   6  -3   5       6768.49       6887.38        82.81 o                         
   7  -3   5        474.23        549.83        21.36 o                         
   8  -3   5       5882.45       5853.09        84.54 o                         
   9  -3   5         84.67         54.30        33.48 o                         
  10  -3   5        324.00        227.11        29.65 o                         
 -12  -2   5        261.79        255.38        30.60 o                         
 -11  -2   5          4.81        -11.03        22.07 o                         
 -10  -2   5       1150.83       1141.21        43.95 o                         
  -9  -2   5        254.22        276.61        20.78 o                         
  -8  -2   5      15617.68      16094.13       265.03 o                         
  -7  -2   5       8780.04       8940.43       106.61 o                         
  -6  -2   5        463.50        510.29        11.60 o                         
  -5  -2   5       7654.43       7700.58        79.18 o                         
  -4  -2   5       3005.08       3024.90        34.35 o                         
  -3  -2   5      14477.47      14112.62       155.17 o                         
  -2  -2   5      15538.91      15193.68       177.76 o                         
  -1  -2   5       2053.61       2070.26        31.27 o                         
   0  -2   5      10648.02      10879.32       142.32 o                         
   1  -2   5       9072.33       9280.68       112.00 o                         
   2  -2   5       8887.78       8587.91       134.33 o                         
   3  -2   5      35095.15      34793.06       377.94 o                         
   4  -2   5      15139.07      15030.38       162.73 o                         
   5  -2   5         69.22         68.85        16.55 o                         
   6  -2   5       8189.24       8156.60       102.57 o                         
   7  -2   5       2151.03       2089.84        38.88 o                         
   8  -2   5      10829.36      10659.66       155.75 o                         
   9  -2   5        303.90        308.14        32.87 o                         
  10  -2   5        832.18        830.41        77.32 o                         
 -12  -1   5       1316.64       1408.82        69.43 o                         
 -11  -1   5        302.55        238.62        25.83 o                         
 -10  -1   5        958.99        966.09        48.20 o                         
  -9  -1   5         19.22         16.65        15.64 o                         
  -8  -1   5       7792.21       8018.29       139.09 o                         
  -7  -1   5       1914.16       1962.76        25.62 o                         
  -6  -1   5      18124.05      17571.06       180.16 o                         
  -5  -1   5      40390.74      39739.68       399.83 o                         
  -4  -1   5      11701.19      11319.71       118.57 o                         
  -3  -1   5      13871.43      13813.12       171.02 o                         
  -2  -1   5       8917.86       8586.82        97.72 o                         
  -1  -1   5       3501.94       3594.38        45.69 o                         
   0  -1   5       2093.80       2129.91        33.14 o                         
   1  -1   5       9464.72       9359.72       117.38 o                         
   2  -1   5       5647.77       5450.12        65.15 o                         
   3  -1   5      67648.84      67328.54       718.51 o                         
   4  -1   5        896.05        877.63        20.99 o                         
   5  -1   5      15417.68      15213.77       166.49 o                         
   6  -1   5       6074.70       6207.37        90.15 o                         
   7  -1   5       1344.88       1374.09        38.20 o                         
   8  -1   5       1424.60       1371.44        44.41 o                         
   9  -1   5       2538.05       2496.46        64.99 o                         
 -12   0   5         67.54         78.92        28.11 o                         
 -11   0   5        622.26        694.79        40.58 o                         
 -10   0   5       1890.70       1858.52        51.24 o                         
  -9   0   5         93.44        115.58        17.50 o                         
  -8   0   5      11503.52      11598.08       174.66 o                         
  -7   0   5       4391.88       4304.48        58.70 o                         
  -6   0   5      13933.38      13523.15       122.80 o                         
  -5   0   5      12894.63      12898.48       134.58 o                         
  -4   0   5      18259.94      17831.98       184.49 o                         
  -3   0   5      12327.32      12642.45       150.93 o                         
  -2   0   5      27357.54      27721.27       332.80 o                         
  -1   0   5       3715.23       3740.04        48.36 o                         
   0   0   5      12253.36      12379.21       141.08 o                         
   1   0   5       5610.55       5710.74        74.15 o                         
   2   0   5       1128.17       1150.18        22.98 o                         
   3   0   5      16432.64      16292.28       181.78 o                         
   4   0   5       8355.92       8357.01       115.57 o                         
   5   0   5      26518.88      26602.39       298.19 o                         
   6   0   5       2438.34       2228.38        57.03 o                         
   7   0   5        738.87        687.43        29.85 o                         
   8   0   5       1057.80       1027.97        40.47 o                         
   9   0   5        599.28        508.29        39.03 o                         
 -12   1   5        550.59        482.35        32.49 o                         
 -11   1   5         21.21         43.66        22.01 o                         
 -10   1   5        441.24        447.60        25.97 o                         
  -9   1   5          2.96         32.84        14.94 o                         
  -8   1   5       2174.17       2239.54        45.94 o                         
  -7   1   5        377.21        343.49        11.42 o                         
  -6   1   5      18762.33      19023.45       178.08 o                         
  -5   1   5       1321.16       1068.02        16.80 o                         
  -4   1   5        969.05        995.55        16.05 o                         
  -3   1   5      24173.31      23515.86       256.81 o                         
  -2   1   5      52269.63      50716.35       575.29 o                         
  -1   1   5       9345.09       9364.92       102.77 o                         
   0   1   5      25464.03      25362.74       263.20 o                         
   1   1   5       3947.23       3987.44        50.87 o                         
   2   1   5       3444.50       3152.18        43.72 o                         
   3   1   5        280.38        274.50        13.34 o                         
   4   1   5        800.83        711.30        23.84 o                         
   5   1   5      13178.29      13396.54       180.18 o                         
   6   1   5       4700.00       4812.24        71.81 o                         
   7   1   5         43.47          3.79        18.66 o                         
   8   1   5       9024.59       8903.79       142.03 o                         
   9   1   5        815.68        855.25        41.60 o                         
 -12   2   5        520.73        564.27        46.22 o                         
 -11   2   5       1075.64       1133.15        45.29 o                         
 -10   2   5        567.54        648.30        50.71 o                         
  -9   2   5       1429.31       1416.49        46.55 o                         
  -8   2   5       1345.10       1379.03        37.87 o                         
  -7   2   5       3411.96       3226.21        36.07 o                         
  -6   2   5       7850.04       8132.79        87.44 o                         
  -5   2   5       5393.09       5322.50        57.42 o                         
  -4   2   5      21119.23      19395.05       182.80 o                         
  -3   2   5      30351.52      29921.28       288.89 o                         
  -2   2   5      35007.05      34842.48       338.49 o                         
  -1   2   5       6826.82       6624.62        75.81 o                         
   0   2   5       4917.87       4870.63        61.75 o                         
   1   2   5        200.49        226.23        11.98 o                         
   2   2   5       2286.58       2369.26        36.90 o                         
   3   2   5      19693.01      20105.94       216.12 o                         
   4   2   5        401.17        353.37        16.31 o                         
   5   2   5       7808.05       7671.82       108.27 o                         
   6   2   5        484.90        461.20        21.55 o                         
   7   2   5       4462.06       4582.93        95.36 o                         
   8   2   5       4594.14       4429.48        85.40 o                         
   9   2   5       1871.01       1784.69        72.07 o                         
 -12   3   5        175.60        176.02        28.27 o                         
 -11   3   5       7025.70       7085.73       131.84 o                         
 -10   3   5        797.04        849.52        33.54 o                         
  -9   3   5        568.12        588.55        24.10 o                         
  -8   3   5       2034.24       2084.09        32.42 o                         
  -7   3   5       2050.60       2098.58        29.82 o                         
  -6   3   5       6796.97       6502.94        69.93 o                         
  -5   3   5        428.98        467.17        10.69 o                         
  -4   3   5       3743.58       3945.33        46.95 o                         
  -3   3   5      11896.89      11246.05       119.42 o                         
  -2   3   5         84.25        100.39        17.24 o                         
  -1   3   5      15119.02      15120.83       153.40 o                         
   0   3   5       9169.51       9100.56        96.89 o                         
   1   3   5       2047.18       2010.72        29.63 o                         
   2   3   5        140.05        120.18         9.21 o                         
   3   3   5       9976.37      10084.42       117.15 o                         
   4   3   5         77.87         61.48        12.79 o                         
   5   3   5       7268.99       7271.66        92.20 o                         
   6   3   5       3190.40       3333.89        58.69 o                         
   7   3   5       5265.79       5367.23        90.54 o                         
   8   3   5        363.69        392.80        39.54 o                         
 -12   4   5         49.48        202.02        50.52 o                         
 -11   4   5       1947.69       1977.53        50.87 o                         
 -10   4   5       4360.69       4426.08        79.16 o                         
  -9   4   5       2348.81       2129.40        32.96 o                         
  -8   4   5       1788.92       1755.10        29.47 o                         
  -7   4   5        177.50        171.34        10.96 o                         
  -6   4   5       9827.40       9467.61        99.77 o                         
  -5   4   5        357.42        358.87        20.81 o                         
  -4   4   5         57.94        104.02        11.11 o                         
  -3   4   5       7980.95       7866.80        84.26 o                         
  -2   4   5       1337.44       1460.13        24.64 o                         
  -1   4   5      28984.04      29224.87       288.00 o                         
   0   4   5      49746.86      49617.00       508.00 o                         
   1   4   5       3012.97       2961.54        40.07 o                         
   2   4   5       6553.49       6665.23        81.51 o                         
   3   4   5        218.54        199.04        13.29 o                         
   4   4   5          3.86         21.50        14.21 o                         
   5   4   5       3396.26       3468.43        55.28 o                         
   6   4   5        349.36        316.24        24.05 o                         
   7   4   5        476.64        470.09        43.63 o                         
   8   4   5         48.82         -9.68        23.77 o                         
 -12   5   5        122.84        139.87        24.72 o                         
 -11   5   5        775.26        836.16        34.36 o                         
 -10   5   5       2000.62       2021.37        35.66 o                         
  -9   5   5       2874.08       2882.47        40.36 o                         
  -8   5   5       5049.80       4795.76        63.82 o                         
  -7   5   5       2538.45       2509.23        34.30 o                         
  -6   5   5       2338.80       2286.06        35.26 o                         
  -5   5   5       7367.69       7520.07        87.16 o                         
  -4   5   5       2643.48       2435.92        35.32 o                         
  -3   5   5        103.15        142.50         9.60 o                         
  -2   5   5         13.00         15.32        10.68 o                         
  -1   5   5       4342.56       4206.26        54.48 o                         
   0   5   5      18992.73      19573.50       209.88 o                         
   1   5   5      10504.65      10854.02       117.51 o                         
   2   5   5      12372.07      12316.69       133.44 o                         
   3   5   5       1976.61       1854.19        34.43 o                         
   4   5   5         30.43         31.80        22.12 o                         
   5   5   5       1972.81       1978.19        42.39 o                         
   6   5   5        725.65        683.69        36.39 o                         
   7   5   5         27.23          0.20        34.15 o                         
 -12   6   5        129.48        131.89        34.20 o                         
 -11   6   5       1246.91       1283.67        54.61 o                         
 -10   6   5       3057.35       3055.79        54.06 o                         
  -9   6   5       6549.70       6495.08        89.90 o                         
  -8   6   5        871.77        896.84        23.24 o                         
  -7   6   5       4610.27       4517.69        58.24 o                         
  -6   6   5       4369.36       4202.42        55.62 o                         
  -5   6   5       9198.04       9001.12        97.94 o                         
  -4   6   5       4999.22       4882.98        58.06 o                         
  -3   6   5      14801.84      14885.66       153.71 o                         
  -2   6   5        250.71        238.64        15.09 o                         
  -1   6   5        257.98        275.51        13.22 o                         
   0   6   5        368.46        291.56        12.68 o                         
   1   6   5       5937.03       5941.06        80.16 o                         
   2   6   5       6094.20       6226.30        75.12 o                         
   3   6   5       1996.94       1946.32        48.90 o                         
   4   6   5        148.69        101.42        22.10 o                         
   5   6   5       5869.45       5743.83        85.19 o                         
   6   6   5         31.03         10.23        22.77 o                         
   7   6   5       2771.20       2541.85        87.34 o                         
 -12   7   5        776.43        913.25        58.31 o                         
 -11   7   5        561.66        561.80        27.34 o                         
 -10   7   5       1172.94       1263.76        43.98 o                         
  -9   7   5       1333.40       1328.05        38.55 o                         
  -8   7   5        223.33        233.34        13.77 o                         
  -7   7   5        813.80        781.95        24.47 o                         
  -6   7   5       4714.81       4700.01        65.12 o                         
  -5   7   5       4935.52       4848.92        60.40 o                         
  -4   7   5       4352.15       4244.42        51.72 o                         
  -3   7   5        709.57        794.75        21.15 o                         
  -2   7   5       1353.08       1520.01        25.15 o                         
  -1   7   5         78.89         88.59         9.19 o                         
   0   7   5        290.11        268.16        13.44 o                         
   1   7   5       3429.22       3608.91        56.99 o                         
   2   7   5       4956.89       4613.10        65.92 o                         
   3   7   5        140.97        140.39        18.19 o                         
   4   7   5        731.68        690.75        33.32 o                         
   5   7   5       4882.06       4985.76        83.56 o                         
   6   7   5         13.24         24.78        49.53 o                         
 -11   8   5        933.56        892.91        37.93 o                         
 -10   8   5       2157.84       2004.09        40.64 o                         
  -9   8   5         33.38         34.10        17.72 o                         
  -8   8   5        353.28        330.83        16.85 o                         
  -7   8   5       3381.13       3450.61        47.13 o                         
  -6   8   5       3911.85       4019.46        56.01 o                         
  -5   8   5        136.34        171.05        15.57 o                         
  -4   8   5       5362.21       5194.50        62.54 o                         
  -3   8   5        559.50        508.25        23.52 o                         
  -2   8   5         26.51         23.39        16.93 o                         
  -1   8   5         39.60         24.96        12.30 o                         
   0   8   5      10915.59      11415.31       141.63 o                         
   1   8   5        502.30        452.26        31.64 o                         
   2   8   5       3578.92       3702.02        63.26 o                         
   3   8   5       9141.28       9634.92       130.11 o                         
   4   8   5       5593.97       5531.40        88.54 o                         
   5   8   5         86.80         55.67        24.12 o                         
   6   8   5        157.01        156.02        51.48 o                         
 -11   9   5       2251.23       2127.54        72.86 o                         
 -10   9   5        153.34        189.78        30.29 o                         
  -9   9   5       1501.69       1444.39        33.93 o                         
  -8   9   5       1553.18       1540.29        34.77 o                         
  -7   9   5          3.70         15.26        13.47 o                         
  -6   9   5        157.18        143.89        14.88 o                         
  -5   9   5        603.59        592.07        25.29 o                         
  -4   9   5       7511.02       7699.86        94.12 o                         
  -3   9   5      12236.17      12498.86       135.39 o                         
  -2   9   5       2017.85       2077.69        32.49 o                         
  -1   9   5       1627.47       1705.33        31.21 o                         
   0   9   5       2006.77       1995.51        34.85 o                         
   1   9   5        747.72        766.23        27.18 o                         
   2   9   5        185.80        150.12        26.73 o                         
   3   9   5       1694.69       1761.49        67.04 o                         
   4   9   5       1456.41       1465.28        65.16 o                         
   5   9   5         27.77          3.80        65.86 o                         
 -10  10   5        722.12        704.92        29.16 o                         
  -9  10   5       1959.91       1978.30        42.58 o                         
  -8  10   5       1742.34       1634.26        41.14 o                         
  -7  10   5        487.38        442.51        25.51 o                         
  -6  10   5       1646.68       1803.33        38.65 o                         
  -5  10   5        920.38        850.19        29.25 o                         
  -4  10   5       3528.26       3458.93        52.72 o                         
  -3  10   5       7781.85       7921.51        87.95 o                         
  -2  10   5       2794.55       2865.02        44.15 o                         
  -1  10   5       1426.94       1341.51        37.33 o                         
   0  10   5        414.29        447.54        24.09 o                         
   1  10   5         93.03        119.68        17.46 o                         
   2  10   5        336.61        307.02        36.39 o                         
   3  10   5        420.29        312.24        34.50 o                         
   4  10   5         24.68          6.68        44.79 o                         
 -10  11   5       1534.81       1494.42       131.48 o                         
  -9  11   5       1876.29       1924.77        59.44 o                         
  -8  11   5       5185.28       5327.22        81.76 o                         
  -7  11   5        419.22        453.09        26.41 o                         
  -6  11   5        178.77        206.46        31.66 o                         
  -5  11   5        337.00        357.70        28.68 o                         
  -4  11   5        205.76        213.44        23.06 o                         
  -3  11   5        221.43        234.06        20.42 o                         
  -2  11   5       1288.45       1390.56        31.27 o                         
  -1  11   5        248.03        260.97        19.98 o                         
   0  11   5        314.16        295.23        20.51 o                         
   1  11   5         33.46         35.36        20.21 o                         
   2  11   5       5982.15       6150.76        90.96 o                         
   3  11   5         73.28         49.03        38.13 o                         
  -9  12   5       2376.13       2372.69        68.70 o                         
  -8  12   5        764.82        791.32        63.08 o                         
  -7  12   5       1781.04       1772.80        48.31 o                         
  -6  12   5       2683.20       2404.56        53.34 o                         
  -5  12   5       1679.80       1741.58        52.06 o                         
  -4  12   5        308.24        297.89        22.84 o                         
  -3  12   5         15.98         17.88        16.45 o                         
  -2  12   5       1806.74       1777.18        36.90 o                         
  -1  12   5       2045.62       1984.47        46.48 o                         
   0  12   5        113.71         90.07        24.31 o                         
   1  12   5         22.62        -16.73        33.46 o                         
   2  12   5       2425.82       2292.02        65.83 o                         
  -8  13   5        318.41        190.21        46.87 o                         
  -7  13   5       2013.86       2059.50        64.52 o                         
  -6  13   5        649.29        579.88        51.30 o                         
  -5  13   5       3473.96       3233.05        64.65 o                         
  -4  13   5        783.05        699.78        27.85 o                         
  -3  13   5       3696.51       3506.10        61.64 o                         
  -2  13   5        789.07        817.69        38.60 o                         
  -1  13   5       2055.89       1864.94        46.58 o                         
   0  13   5        809.35        745.03        50.77 o                         
   1  13   5        882.45        969.55        58.92 o                         
  -6  14   5       2005.15       2047.55        96.11 o                         
  -5  14   5        347.54        370.44        61.42 o                         
  -4  14   5        399.18        435.75        46.19 o                         
  -3  14   5       1972.39       1868.57        78.21 o                         
  -2  14   5        128.85        114.77        57.56 o                         
  -2 -17   6       1555.38       1388.88        60.75 o                         
  -1 -17   6        350.75        301.49        38.35 o                         
   0 -17   6        921.29        883.67        34.01 o                         
   1 -17   6        627.43        674.18        45.26 o                         
   2 -17   6       1045.10        960.20        65.02 o                         
   3 -17   6         13.66         -4.16        36.47 o                         
   4 -17   6        494.99        512.64        35.95 o                         
  -3 -16   6       3574.53       3614.00        83.74 o                         
  -2 -16   6        430.82        465.37        35.35 o                         
  -1 -16   6        173.06        184.71        22.31 o                         
   0 -16   6        117.10         82.04        21.48 o                         
   1 -16   6        120.01         89.17        35.51 o                         
   2 -16   6         52.19         13.07        30.64 o                         
   3 -16   6        204.89        197.70        24.54 o                         
   4 -16   6        155.86        138.90        34.89 o                         
   5 -16   6       2932.73       2919.67        88.99 o                         
  -5 -15   6        517.42        517.52        32.87 o                         
  -4 -15   6        657.18        625.10        33.79 o                         
  -3 -15   6        805.04        787.27        38.86 o                         
  -2 -15   6        599.64        587.32        31.27 o                         
  -1 -15   6        298.59        286.26        43.51 o                         
   0 -15   6       7846.37       7752.36        95.85 o                         
   1 -15   6        672.47        626.52        33.76 o                         
   2 -15   6       1050.28       1020.01        32.61 o                         
   3 -15   6         42.95         35.76        32.10 o                         
   4 -15   6        103.16        107.24        37.58 o                         
   5 -15   6        594.45        498.47        23.82 o                         
   6 -15   6         25.43         27.25        38.31 o                         
  -6 -14   6       1464.79       1345.45        44.57 o                         
  -5 -14   6       1176.58       1284.30        66.70 o                         
  -4 -14   6        399.39        351.69        20.35 o                         
  -3 -14   6        147.49        140.67        33.12 o                         
  -2 -14   6          3.38         14.77        17.76 o                         
  -1 -14   6       1214.29       1214.44        32.56 o                         
   0 -14   6      18403.39      18815.41       199.93 o                         
   1 -14   6       2415.86       2277.63        41.03 o                         
   2 -14   6       5615.49       5735.99       134.78 o                         
   3 -14   6        606.24        641.25        23.62 o                         
   4 -14   6        452.53        453.09        24.06 o                         
   5 -14   6         25.92         62.03        16.40 o                         
   6 -14   6        874.08        743.75        29.49 o                         
   7 -14   6        156.06        163.71        23.55 o                         
  -7 -13   6        849.48        885.95        38.75 o                         
  -6 -13   6        144.39        119.53        28.22 o                         
  -5 -13   6       3729.06       3797.79        56.49 o                         
  -4 -13   6        614.09        560.96        21.12 o                         
  -3 -13   6       5851.12       5834.94        85.25 o                         
  -2 -13   6       2125.56       2163.04        45.47 o                         
  -1 -13   6       3956.71       3978.81        55.87 o                         
   0 -13   6       1587.42       1589.37        33.27 o                         
   1 -13   6         40.04         31.10        13.24 o                         
   2 -13   6       4885.44       4895.53        64.37 o                         
   3 -13   6        992.31        953.71        28.09 o                         
   4 -13   6        170.27        180.63        20.15 o                         
   5 -13   6        996.74        923.17        32.21 o                         
   6 -13   6        537.09        461.65        34.49 o                         
   7 -13   6       1165.97       1155.26        37.01 o                         
   8 -13   6         61.31         41.15        20.73 o                         
  -8 -12   6       1834.24       1857.61        47.39 o                         
  -7 -12   6        160.71        145.39        19.49 o                         
  -6 -12   6        364.01        351.46        24.99 o                         
  -5 -12   6       2553.43       2612.69        41.65 o                         
  -4 -12   6       2205.31       2273.16        37.20 o                         
  -3 -12   6      10571.54      11096.20       125.88 o                         
  -2 -12   6        521.52        523.64        22.79 o                         
  -1 -12   6       2444.78       2451.29        39.79 o                         
   0 -12   6        104.54         87.29        16.04 o                         
   1 -12   6       2219.03       2342.09        38.13 o                         
   2 -12   6      12535.44      12648.71       144.39 o                         
   3 -12   6       7263.16       7386.93        87.20 o                         
   4 -12   6         38.80         18.67        19.92 o                         
   5 -12   6       1786.44       1786.49        38.54 o                         
   6 -12   6       1201.93       1225.92        34.85 o                         
   7 -12   6       3578.86       3660.70        59.33 o                         
   8 -12   6        224.93        225.81        21.17 o                         
  -8 -11   6       3889.25       3762.24        60.01 o                         
  -7 -11   6       4525.81       4542.67        78.58 o                         
  -6 -11   6       8015.23       8422.01        98.09 o                         
  -5 -11   6       1275.15       1277.79        30.32 o                         
  -4 -11   6       1167.29       1163.57        26.65 o                         
  -3 -11   6       3750.18       3719.16        51.28 o                         
  -2 -11   6        135.38        110.05        13.30 o                         
  -1 -11   6         96.66        126.98        16.81 o                         
   0 -11   6       2037.36       2103.08        45.73 o                         
   1 -11   6       1091.45       1205.91        30.72 o                         
   2 -11   6      20733.72      21058.18       227.44 o                         
   3 -11   6        281.95        290.63        18.63 o                         
   4 -11   6       6211.91       6190.52        79.55 o                         
   5 -11   6       1186.50       1162.30        30.49 o                         
   6 -11   6        356.56        415.73        21.17 o                         
   7 -11   6        183.86        157.72        21.50 o                         
   8 -11   6       1591.91       1604.13        46.90 o                         
   9 -11   6        303.47        200.74        36.96 o                         
  -9 -10   6        550.89        504.17        46.08 o                         
  -8 -10   6        162.82        193.45        27.52 o                         
  -7 -10   6       9098.52       8798.11       100.79 o                         
  -6 -10   6       6977.84       7071.71        79.61 o                         
  -5 -10   6       1466.56       1592.34        31.16 o                         
  -4 -10   6        702.41        718.20        27.73 o                         
  -3 -10   6       7905.17       7797.34        88.48 o                         
  -2 -10   6        485.09        501.06        19.24 o                         
  -1 -10   6       5050.62       5259.07        63.54 o                         
   0 -10   6        178.59        230.24        13.08 o                         
   1 -10   6       1136.12       1237.18        33.00 o                         
   2 -10   6       9785.44       9906.11       114.13 o                         
   3 -10   6       5098.12       5503.79        70.24 o                         
   4 -10   6      25669.54      26479.17       297.94 o                         
   5 -10   6       2449.54       2456.66        41.81 o                         
   6 -10   6        352.33        297.34        17.24 o                         
   7 -10   6        134.12        109.59        26.00 o                         
   8 -10   6       1513.74       1592.57        39.77 o                         
   9 -10   6        115.74         91.80        20.81 o                         
 -10  -9   6        145.75         99.75        22.54 o                         
  -9  -9   6       2256.42       2121.70        45.49 o                         
  -8  -9   6         32.55         48.84        14.14 o                         
  -7  -9   6       5864.20       6000.91        72.92 o                         
  -6  -9   6        953.33        901.37        23.76 o                         
  -5  -9   6          3.31         16.92        13.71 o                         
  -4  -9   6       5843.45       5770.03        68.41 o                         
  -3  -9   6      24356.49      24511.71       245.90 o                         
  -2  -9   6       1119.07       1232.56        25.46 o                         
  -1  -9   6      25966.77      25764.89       257.13 o                         
   0  -9   6        353.30        354.38        22.33 o                         
   1  -9   6       7007.13       7371.57        87.20 o                         
   2  -9   6         71.75         72.29        10.24 o                         
   3  -9   6         21.65         47.44        11.35 o                         
   4  -9   6      13163.30      13529.73       197.80 o                         
   5  -9   6       2968.86       2945.31        45.92 o                         
   6  -9   6         38.62         57.89        15.82 o                         
   7  -9   6       5185.28       5317.93        72.31 o                         
   8  -9   6       1514.53       1560.04        38.35 o                         
   9  -9   6       1608.49       1497.90        57.53 o                         
 -10  -8   6        272.38        275.00        33.40 o                         
  -9  -8   6       2003.80       1958.07        36.88 o                         
  -8  -8   6       3527.30       3671.04        50.82 o                         
  -7  -8   6       1806.64       1730.76        35.58 o                         
  -6  -8   6       2639.19       2703.46        39.35 o                         
  -5  -8   6      11498.11      11859.13       122.90 o                         
  -4  -8   6      13908.60      14170.89       146.87 o                         
  -3  -8   6      16538.12      16668.12       170.17 o                         
  -2  -8   6       1839.52       1846.96        32.81 o                         
  -1  -8   6      13055.06      13481.88       139.39 o                         
   0  -8   6       1064.18        885.07        24.25 o                         
   1  -8   6       2780.91       3017.97        41.89 o                         
   2  -8   6      11501.63      11769.68       130.40 o                         
   3  -8   6       2928.01       3052.03        43.75 o                         
   4  -8   6       1535.55       1485.22        29.43 o                         
   5  -8   6        836.95        785.31        24.45 o                         
   6  -8   6       6266.57       6495.81        82.38 o                         
   7  -8   6       5632.01       5838.82        77.05 o                         
   8  -8   6       1963.73       2109.66        40.54 o                         
   9  -8   6       1835.03       1958.85        41.96 o                         
 -10  -7   6        728.55        711.02        29.98 o                         
  -9  -7   6        989.28        963.65        26.54 o                         
  -8  -7   6       2129.35       2231.21        38.70 o                         
  -7  -7   6       3520.19       3548.99        44.84 o                         
  -6  -7   6       6951.43       6940.94        76.38 o                         
  -5  -7   6       7508.06       7571.18        95.30 o                         
  -4  -7   6      18582.83      18601.89       187.53 o                         
  -3  -7   6         21.12         24.49         7.41 o                         
  -2  -7   6       5195.06       5003.20        60.84 o                         
  -1  -7   6      19452.09      18939.24       200.13 o                         
   0  -7   6          3.74         -3.73         7.47 o                         
   1  -7   6        567.86        659.27        17.63 o                         
   2  -7   6      14730.47      15336.51       164.98 o                         
   3  -7   6       1105.66        988.39        22.58 o                         
   4  -7   6      13981.97      14457.88       159.52 o                         
   5  -7   6       4873.98       4889.80        63.86 o                         
   6  -7   6      14771.13      15215.54       168.61 o                         
   7  -7   6       1324.92       1276.44        31.85 o                         
   8  -7   6        338.08        319.74        19.04 o                         
   9  -7   6        314.66        299.10        20.12 o                         
 -11  -6   6       1079.01       1125.15        46.28 o                         
 -10  -6   6       3984.74       4069.75        57.96 o                         
  -9  -6   6       4453.92       4413.54        64.02 o                         
  -8  -6   6        122.99        101.12        11.70 o                         
  -7  -6   6       9832.69       9924.05       105.71 o                         
  -6  -6   6        792.72        800.95        20.83 o                         
  -5  -6   6       2716.16       2627.75        34.97 o                         
  -4  -6   6        126.04        121.54        10.40 o                         
  -3  -6   6          0.48          9.92        10.16 o                         
  -2  -6   6      21365.91      21459.86       224.12 o                         
  -1  -6   6      73963.91      74920.84       753.66 o                         
   0  -6   6         54.72         52.42         8.01 o                         
   1  -6   6      36879.51      35028.84       359.61 o                         
   2  -6   6       1498.28       1540.25        27.61 o                         
   3  -6   6         12.34         13.40         8.86 o                         
   4  -6   6      12207.24      12357.42       141.33 o                         
   5  -6   6       3867.11       3841.52        53.35 o                         
   6  -6   6       5575.71       5566.54        72.67 o                         
   7  -6   6        142.28        144.93        20.22 o                         
   8  -6   6        289.67        302.47        17.79 o                         
   9  -6   6       2739.34       2678.93        46.33 o                         
 -11  -5   6        301.05        332.52        29.29 o                         
 -10  -5   6       7611.49       7914.58       135.73 o                         
  -9  -5   6       4831.29       4974.05        61.32 o                         
  -8  -5   6        117.66        122.77        11.47 o                         
  -7  -5   6      10160.42       9949.64       109.70 o                         
  -6  -5   6       6480.02       6217.87        65.91 o                         
  -5  -5   6       5647.22       5845.01        67.84 o                         
  -4  -5   6       2620.28       2392.83        32.48 o                         
  -3  -5   6        702.71        707.53        16.67 o                         
  -2  -5   6      10191.74      10272.17       111.73 o                         
  -1  -5   6      55161.50      55120.82       587.96 o                         
   0  -5   6       6352.28       6603.44        80.22 o                         
   1  -5   6      49823.71      49674.32       532.42 o                         
   2  -5   6        710.83        750.64        18.27 o                         
   3  -5   6       2815.78       2772.61        39.85 o                         
   4  -5   6       2868.88       2930.19        42.09 o                         
   5  -5   6      19065.70      19497.87       216.53 o                         
   6  -5   6        679.13        652.26        23.21 o                         
   7  -5   6        585.53        600.70        23.30 o                         
   8  -5   6       1116.14       1074.30        31.35 o                         
   9  -5   6       4373.71       4452.88       105.47 o                         
 -11  -4   6       3174.80       3262.84        78.24 o                         
 -10  -4   6       9611.68       9728.25       171.59 o                         
  -9  -4   6        247.67        270.95        18.12 o                         
  -8  -4   6         32.93         48.61         8.47 o                         
  -7  -4   6       6021.87       6056.39        70.30 o                         
  -6  -4   6      21478.65      21112.80       208.46 o                         
  -5  -4   6      25742.79      26103.23       267.55 o                         
  -4  -4   6      41009.26      40465.87       409.83 o                         
  -3  -4   6       2855.43       3062.16        41.41 o                         
  -2  -4   6       6992.60       7390.86        87.07 o                         
  -1  -4   6         62.84         85.94         7.41 o                         
   0  -4   6      16280.43      16457.51       184.05 o                         
   1  -4   6      53961.59      54249.68       616.35 o                         
   2  -4   6       1936.02       1782.57        34.73 o                         
   3  -4   6       6297.80       6538.75        79.31 o                         
   4  -4   6      23242.17      23656.42       258.80 o                         
   5  -4   6         35.67         38.20        10.48 o                         
   6  -4   6       9013.96       8673.60       108.30 o                         
   7  -4   6       1051.48        999.78        30.86 o                         
   8  -4   6       1083.08        955.10        55.76 o                         
   9  -4   6        205.30        194.64        22.88 o                         
 -12  -3   6        354.77        387.19        41.36 o                         
 -11  -3   6          4.56         25.51        24.21 o                         
 -10  -3   6       7865.46       8249.06       147.99 o                         
  -9  -3   6         17.75         30.71        10.83 o                         
  -8  -3   6       9354.76       9345.38       130.54 o                         
  -7  -3   6       9716.64      10119.32       104.01 o                         
  -6  -3   6        477.88        435.98        12.23 o                         
  -5  -3   6      19937.51      20045.96       206.52 o                         
  -4  -3   6      35028.75      33856.83       444.25 o                         
  -3  -3   6       1772.21       1678.22        25.25 o                         
  -2  -3   6       4243.26       4226.37        57.24 o                         
  -1  -3   6        945.09       1092.85        21.66 o                         
   0  -3   6      11154.83      10745.83       124.00 o                         
   1  -3   6      22706.52      22407.86       247.56 o                         
   2  -3   6        190.75        153.11        10.12 o                         
   3  -3   6      12079.82      12036.76       145.74 o                         
   4  -3   6      13366.31      13221.28       145.90 o                         
   5  -3   6        906.02        826.51        24.70 o                         
   6  -3   6      25563.02      25862.20       309.27 o                         
   7  -3   6       2142.33       2198.80        42.55 o                         
   8  -3   6       1520.75       1603.24        48.81 o                         
   9  -3   6        351.24        332.08        29.99 o                         
 -12  -2   6        426.02        475.33        33.72 o                         
 -11  -2   6        859.46        891.46        44.55 o                         
 -10  -2   6       1099.34       1101.08        42.57 o                         
  -9  -2   6         20.91         22.22        16.14 o                         
  -8  -2   6      32220.61      32812.93       469.23 o                         
  -7  -2   6      15147.95      15071.49       149.49 o                         
  -6  -2   6        173.58        153.80         8.14 o                         
  -5  -2   6      18509.79      17708.07       208.13 o                         
  -4  -2   6       3485.70       3208.09        45.47 o                         
  -3  -2   6       3026.54       3033.91        39.51 o                         
  -2  -2   6       9749.53       9786.66       119.93 o                         
  -1  -2   6       9100.18       8738.62       109.27 o                         
   0  -2   6         90.50        114.32         8.77 o                         
   1  -2   6      32321.50      31349.75       323.23 o                         
   2  -2   6      20786.30      21178.59       236.19 o                         
   3  -2   6      56145.83      56099.02       597.84 o                         
   4  -2   6        892.24        817.06        21.98 o                         
   5  -2   6         10.56         -9.01        21.50 o                         
   6  -2   6       5468.79       5454.91        75.86 o                         
   7  -2   6       4622.31       4875.13        78.77 o                         
   8  -2   6       1629.94       1581.61        54.64 o                         
   9  -2   6        876.89        858.40        45.02 o                         
 -12  -1   6        609.17        640.19        39.34 o                         
 -11  -1   6        308.84        327.53        27.99 o                         
 -10  -1   6       3074.68       3206.35        70.46 o                         
  -9  -1   6       1221.75       1352.38        40.63 o                         
  -8  -1   6       9470.93       9733.41       123.30 o                         
  -7  -1   6       2796.96       2840.21        34.08 o                         
  -6  -1   6         26.69         31.92         6.73 o                         
  -5  -1   6      22986.15      22912.54       264.08 o                         
  -4  -1   6      20369.48      19057.44       208.94 o                         
  -3  -1   6      21834.45      21992.81       255.74 o                         
  -2  -1   6      28943.15      28591.27       310.20 o                         
  -1  -1   6       3295.83       3172.26        50.51 o                         
   0  -1   6       3017.81       2932.18        41.89 o                         
   1  -1   6       8696.05       8760.37       115.16 o                         
   2  -1   6       8511.17       8126.32        93.98 o                         
   3  -1   6      39712.59      39544.93       425.55 o                         
   4  -1   6        458.28        429.56        27.98 o                         
   5  -1   6       2239.86       2180.85        43.82 o                         
   6  -1   6       3045.79       3018.23        70.78 o                         
   7  -1   6       2394.57       2332.04        52.01 o                         
   8  -1   6       3394.08       3240.16        83.74 o                         
   9  -1   6       5645.28       5524.39       106.38 o                         
 -12   0   6         21.81         44.82        25.85 o                         
 -11   0   6       1255.19       1294.27        57.89 o                         
 -10   0   6       6742.23       6901.29       126.50 o                         
  -9   0   6        307.65        324.54        21.68 o                         
  -8   0   6       4702.66       4778.30        71.26 o                         
  -7   0   6       3968.64       3918.34        42.43 o                         
  -6   0   6       6393.05       6375.48        71.29 o                         
  -5   0   6      12306.06      11768.87       125.71 o                         
  -4   0   6      15054.46      15361.13       171.64 o                         
  -3   0   6      29557.60      28849.96       333.81 o                         
  -2   0   6      45132.11      44259.38       500.20 o                         
  -1   0   6       7941.94       7675.97        89.27 o                         
   0   0   6       9060.95       9166.27       112.99 o                         
   1   0   6       3730.82       3721.89        60.38 o                         
   2   0   6       3396.03       3482.76        48.28 o                         
   3   0   6       3738.31       3411.41        48.40 o                         
   4   0   6         49.37         64.31         9.53 o                         
   5   0   6       5886.46       5719.95        88.12 o                         
   6   0   6      11419.58      11366.85       158.23 o                         
   7   0   6          6.55         -3.09        18.81 o                         
   8   0   6       7708.97       7863.85       118.20 o                         
   9   0   6        973.13        980.78       123.09 o                         
 -12   1   6        334.56        290.94        28.95 o                         
 -11   1   6       1379.81       1355.71        47.50 o                         
 -10   1   6       1467.45       1557.52        46.50 o                         
  -9   1   6       5441.85       5572.96       102.74 o                         
  -8   1   6      11321.96      11392.09       126.23 o                         
  -7   1   6       2331.29       2228.29        27.15 o                         
  -6   1   6      20821.07      20691.72       194.44 o                         
  -5   1   6       6749.28       6437.66        78.89 o                         
  -4   1   6       1328.20       1195.36        20.17 o                         
  -3   1   6      53643.84      51784.14       583.31 o                         
  -2   1   6      17777.51      17495.83       195.06 o                         
  -1   1   6       2998.87       2920.85        42.23 o                         
   0   1   6      22832.59      23328.54       259.74 o                         
   1   1   6      33318.04      34518.22       441.44 o                         
   2   1   6        938.35        952.12        39.11 o                         
   3   1   6       6549.62       6758.36        89.22 o                         
   4   1   6        888.46        916.15        31.89 o                         
   5   1   6       9238.16       9247.13       119.37 o                         
   6   1   6       3153.06       2970.45        59.11 o                         
   7   1   6        106.55         88.06        22.79 o                         
   8   1   6       2929.21       2872.69        64.72 o                         
 -12   2   6         58.21         96.24        25.53 o                         
 -11   2   6       3723.41       3619.20        78.42 o                         
 -10   2   6       4494.54       4384.52        89.84 o                         
  -9   2   6          0.62         -8.23        16.45 o                         
  -8   2   6      12721.63      12656.89       141.44 o                         
  -7   2   6      13404.45      13405.69       135.00 o                         
  -6   2   6       5500.49       5484.71        64.73 o                         
  -5   2   6       1556.54       1574.76        21.44 o                         
  -4   2   6       5403.36       4858.02        51.85 o                         
  -3   2   6       3057.36       2978.05        37.66 o                         
  -2   2   6      21982.12      22303.48       267.21 o                         
  -1   2   6        597.24        595.79        23.27 o                         
   0   2   6       9609.73       9624.68       102.84 o                         
   1   2   6      24444.18      25088.62       251.50 o                         
   2   2   6       2765.33       2774.56        41.46 o                         
   3   2   6      22573.60      22472.69       232.60 o                         
   4   2   6        732.91        689.25        33.23 o                         
   5   2   6       4433.83       4569.73        68.25 o                         
   6   2   6        297.73        266.45        22.73 o                         
   7   2   6         14.69         51.65        31.37 o                         
   8   2   6       1018.73        965.35        43.86 o                         
 -12   3   6          3.45         54.17        23.58 o                         
 -11   3   6       6004.89       6259.34       118.47 o                         
 -10   3   6       1060.08       1038.12        38.33 o                         
  -9   3   6       1353.67       1318.75        25.51 o                         
  -8   3   6      14348.90      14191.04       143.08 o                         
  -7   3   6         51.97         55.17         8.33 o                         
  -6   3   6        183.12        195.21         8.35 o                         
  -5   3   6        187.52        197.99         8.86 o                         
  -4   3   6        428.74        439.15        15.45 o                         
  -3   3   6      13312.67      12948.53       133.73 o                         
  -2   3   6      22702.03      23010.66       241.62 o                         
  -1   3   6      27963.50      27770.78       289.94 o                         
   0   3   6      24213.19      23740.24       238.19 o                         
   1   3   6       3871.28       3851.95        49.32 o                         
   2   3   6       4394.61       4277.49        54.59 o                         
   3   3   6      19013.87      19530.10       213.81 o                         
   4   3   6       1599.18       1658.69        39.10 o                         
   5   3   6       2367.42       2343.62        47.78 o                         
   6   3   6        124.03        140.97        31.39 o                         
   7   3   6       1170.41       1096.48        47.53 o                         
   8   3   6       2784.63       2761.94        87.64 o                         
 -12   4   6       2469.22       2610.59        68.47 o                         
 -11   4   6       3466.58       3564.97        77.64 o                         
 -10   4   6         29.28         32.16        15.48 o                         
  -9   4   6       2178.89       2184.21        33.79 o                         
  -8   4   6       5980.84       5903.49        74.79 o                         
  -7   4   6       1086.50       1026.69        21.82 o                         
  -6   4   6      27323.61      26469.46       261.09 o                         
  -5   4   6       4256.95       4604.35        57.23 o                         
  -4   4   6       3164.04       3288.20        44.76 o                         
  -3   4   6       7418.04       7760.36        84.90 o                         
  -2   4   6       4953.70       5121.22        63.82 o                         
  -1   4   6      22093.94      21956.49       238.48 o                         
   0   4   6      31965.02      32416.50       321.08 o                         
   1   4   6       1581.01       1601.92        29.36 o                         
   2   4   6       9899.01      10275.11       125.44 o                         
   3   4   6       7471.20       7531.29        95.46 o                         
   4   4   6       1170.62       1027.41        31.76 o                         
   5   4   6       5000.03       5065.73        73.74 o                         
   6   4   6       2090.37       1938.12        55.46 o                         
   7   4   6         86.05         81.16        24.36 o                         
 -12   5   6       1347.84       1345.10        66.42 o                         
 -11   5   6       1799.13       1777.74        50.01 o                         
 -10   5   6        342.61        319.87        17.93 o                         
  -9   5   6        903.10        961.71        35.11 o                         
  -8   5   6       4202.69       4294.06        59.45 o                         
  -7   5   6       2172.21       2214.91        42.83 o                         
  -6   5   6      32325.63      32769.60       358.73 o                         
  -5   5   6      27852.22      27265.61       284.69 o                         
  -4   5   6       3852.91       3654.91        49.16 o                         
  -3   5   6       1127.73       1190.67        28.36 o                         
  -2   5   6        620.37        569.70        19.37 o                         
  -1   5   6       3549.75       3523.04        45.84 o                         
   0   5   6       4068.30       3942.61        50.88 o                         
   1   5   6        925.02       1011.45        24.67 o                         
   2   5   6       2946.45       2801.35        56.07 o                         
   3   5   6       6476.98       6495.18        86.51 o                         
   4   5   6       1682.08       1684.27        39.07 o                         
   5   5   6      14966.03      15555.30       198.29 o                         
   6   5   6        898.56        769.94        45.96 o                         
   7   5   6        160.75        149.94        29.83 o                         
 -12   6   6       1160.49       1127.10        68.24 o                         
 -11   6   6       1493.10       1327.60        40.05 o                         
 -10   6   6       1579.84       1542.99        30.80 o                         
  -9   6   6       3859.11       3578.82        58.77 o                         
  -8   6   6       1098.15       1114.72        32.48 o                         
  -7   6   6       1078.89       1079.29        27.83 o                         
  -6   6   6       9287.63       9302.74       118.93 o                         
  -5   6   6       1820.38       1746.09        36.33 o                         
  -4   6   6       4314.22       4216.90        56.70 o                         
  -3   6   6       6701.67       6913.16        83.87 o                         
  -2   6   6       2337.04       2299.07        34.14 o                         
  -1   6   6       2454.40       2446.09        36.52 o                         
   0   6   6       4018.74       4141.82        58.31 o                         
   1   6   6       7151.75       7242.20        96.54 o                         
   2   6   6       6868.64       7148.24        90.03 o                         
   3   6   6        903.74        711.63        23.06 o                         
   4   6   6       2600.41       2725.45        50.93 o                         
   5   6   6      12462.87      12717.18       171.13 o                         
   6   6   6         28.31         31.39        41.60 o                         
 -11   7   6       1125.39       1155.44        42.54 o                         
 -10   7   6         36.59         54.63        16.13 o                         
  -9   7   6       4611.36       4464.06        66.73 o                         
  -8   7   6        329.86        315.61        17.61 o                         
  -7   7   6       3540.93       3613.62        56.07 o                         
  -6   7   6       6936.21       6882.87        96.87 o                         
  -5   7   6        238.57        227.87        12.87 o                         
  -4   7   6      12000.47      11735.54       150.31 o                         
  -3   7   6       5856.47       5823.35        79.58 o                         
  -2   7   6       9982.63       9873.02       108.86 o                         
  -1   7   6       1861.57       2002.69        33.80 o                         
   0   7   6       6393.21       6323.88        77.59 o                         
   1   7   6       8212.89       8142.09       101.74 o                         
   2   7   6       9146.87       9096.97       115.47 o                         
   3   7   6       1731.74       1589.29        40.71 o                         
   4   7   6         28.59        -13.11        26.22 o                         
   5   7   6        871.67       1005.67        56.28 o                         
   6   7   6         78.76        106.73        55.03 o                         
 -11   8   6       2969.12       2911.11        50.58 o                         
 -10   8   6         25.06         56.33        33.53 o                         
  -9   8   6        166.86        170.44        17.56 o                         
  -8   8   6        316.70        318.25        25.85 o                         
  -7   8   6        163.44        138.63        15.82 o                         
  -6   8   6       3775.81       3785.14        59.30 o                         
  -5   8   6       3112.15       3017.12        41.57 o                         
  -4   8   6      13810.61      13723.53       191.96 o                         
  -3   8   6       5325.30       5317.78        71.06 o                         
  -2   8   6        448.87        436.84        25.21 o                         
  -1   8   6       1220.15       1186.72        28.20 o                         
   0   8   6       5593.89       5974.62        84.66 o                         
   1   8   6        558.28        655.98        26.82 o                         
   2   8   6       1253.98       1224.34        40.82 o                         
   3   8   6        549.12        597.73        29.32 o                         
   4   8   6        306.76        320.62        31.16 o                         
   5   8   6        314.68        259.44        41.95 o                         
 -11   9   6       3875.70       3813.00       104.37 o                         
 -10   9   6        450.08        475.01        33.31 o                         
  -9   9   6        544.90        506.68        26.35 o                         
  -8   9   6         59.45         78.72        23.96 o                         
  -7   9   6        249.46        227.50        24.37 o                         
  -6   9   6        590.98        606.21        25.24 o                         
  -5   9   6       1104.29       1036.51        22.43 o                         
  -4   9   6       7152.39       7354.00        92.13 o                         
  -3   9   6       3271.63       3185.50        47.36 o                         
  -2   9   6      10338.30      10786.81       120.16 o                         
  -1   9   6       2252.30       2257.67        39.98 o                         
   0   9   6       2971.88       2805.99        51.23 o                         
   1   9   6       1736.73       1816.34        40.00 o                         
   2   9   6        421.40        441.11        27.85 o                         
   3   9   6          0.99         -5.76        29.95 o                         
   4   9   6       1730.25       1867.47        87.21 o                         
 -10  10   6        513.80        532.47        28.66 o                         
  -9  10   6       6253.69       6556.23       105.51 o                         
  -8  10   6       1775.68       1695.64        43.47 o                         
  -7  10   6        962.26       1018.97        38.18 o                         
  -6  10   6        115.76        120.13        17.06 o                         
  -5  10   6        957.24        925.63        22.81 o                         
  -4  10   6       2491.63       2518.12        41.74 o                         
  -3  10   6         50.91         48.99        13.22 o                         
  -2  10   6       1169.44       1270.28        34.83 o                         
  -1  10   6       3511.40       3585.88        54.70 o                         
   0  10   6       2710.77       2630.98        47.66 o                         
   1  10   6        797.55        839.73        53.11 o                         
   2  10   6       5447.34       5135.71        80.66 o                         
   3  10   6        289.94        297.33        60.34 o                         
  -9  11   6       5053.52       4939.59       160.10 o                         
  -8  11   6       1730.28       1776.85        50.87 o                         
  -7  11   6        419.85        384.47        80.76 o                         
  -6  11   6         25.13        -14.80        29.60 o                         
  -5  11   6         59.24         41.16        13.52 o                         
  -4  11   6       1159.21       1169.23        34.36 o                         
  -3  11   6        646.97        577.78        23.57 o                         
  -2  11   6        245.55        284.93        22.96 o                         
  -1  11   6        451.96        399.02        22.00 o                         
   0  11   6         65.46         99.01        31.64 o                         
   1  11   6       2966.01       3030.41        70.29 o                         
   2  11   6       6589.91       6361.70       109.02 o                         
  -8  12   6         60.55         80.38        45.84 o                         
  -7  12   6        589.38        625.50        50.97 o                         
  -6  12   6       1052.41       1009.07        72.40 o                         
  -5  12   6       3414.55       3220.18        94.66 o                         
  -4  12   6        886.77        919.70        40.61 o                         
  -3  12   6       2345.16       2268.02        46.69 o                         
  -2  12   6       4077.94       4275.31        70.99 o                         
  -1  12   6        238.66        221.11        51.38 o                         
   0  12   6       2568.30       2795.98        60.34 o                         
   1  12   6        815.40        832.43        64.98 o                         
  -7  13   6       6206.68       6713.15       196.95 o                         
  -6  13   6       1261.84       1190.23        61.51 o                         
  -5  13   6        101.87        111.39        38.30 o                         
  -4  13   6         39.21         60.08        21.97 o                         
  -3  13   6        435.33        449.57        27.52 o                         
  -2  13   6       1568.66       1603.29        54.27 o                         
  -1  13   6        476.29        418.21        44.92 o                         
  -2 -17   7         19.89         -1.87        43.28 o                         
  -1 -17   7         14.54          4.81        46.18 o                         
   0 -17   7        435.25        413.71        34.39 o                         
   1 -17   7        147.51        169.25        74.51 o                         
   2 -17   7         20.84        -24.94        49.88 o                         
   3 -17   7        232.82        165.23        28.36 o                         
  -4 -16   7        885.03        849.83        71.14 o                         
  -3 -16   7       1040.41        925.93        43.76 o                         
  -2 -16   7       1256.84       1225.09        51.02 o                         
  -1 -16   7         18.46        -16.54        54.64 o                         
   0 -16   7       1370.57       1362.67        39.09 o                         
   1 -16   7        636.83        619.02        48.91 o                         
   2 -16   7         44.51         13.79        22.32 o                         
   3 -16   7         20.92        -10.16        23.98 o                         
   4 -16   7         28.06          0.51        34.85 o                         
   5 -16   7       1444.25       1506.08        60.25 o                         
  -5 -15   7        147.18        136.60        59.52 o                         
  -4 -15   7        520.14        472.51        37.40 o                         
  -3 -15   7        159.29        169.21        38.44 o                         
  -2 -15   7       3359.87       3319.24        57.67 o                         
  -1 -15   7        227.75        259.59        24.03 o                         
   0 -15   7       4578.36       4532.82        65.21 o                         
   1 -15   7       1823.36       1784.01        39.66 o                         
   2 -15   7       3376.34       3405.13        79.04 o                         
   3 -15   7        511.23        536.15        30.21 o                         
   4 -15   7        883.49        846.74        81.28 o                         
   5 -15   7        424.67        480.78        31.29 o                         
   6 -15   7        268.46        273.82        29.56 o                         
  -6 -14   7        350.04        279.47        22.20 o                         
  -5 -14   7       3725.97       3822.87        56.22 o                         
  -4 -14   7        975.25        963.99        33.15 o                         
  -3 -14   7         19.28          4.97        16.37 o                         
  -2 -14   7       3685.05       3724.41        59.27 o                         
  -1 -14   7       1950.69       1921.48        42.78 o                         
   0 -14   7       2194.41       2200.95        40.95 o                         
   1 -14   7          6.96        -10.19        20.39 o                         
   2 -14   7       2734.84       2630.01        45.09 o                         
   3 -14   7        325.17        293.37        23.31 o                         
   4 -14   7         26.08         30.78        26.83 o                         
   5 -14   7        445.46        409.83        36.65 o                         
   6 -14   7          8.72        -20.56        41.12 o                         
   7 -14   7       2161.62       2184.93        58.60 o                         
  -7 -13   7         70.76         68.42        18.68 o                         
  -6 -13   7        693.80        686.71        42.05 o                         
  -5 -13   7       6547.32       6680.13        83.99 o                         
  -4 -13   7        180.99        157.84        31.44 o                         
  -3 -13   7        258.17        235.48        17.87 o                         
  -2 -13   7       5061.82       5080.50       100.65 o                         
  -1 -13   7       1765.85       1756.81        36.48 o                         
   0 -13   7       1809.85       1727.25        41.39 o                         
   1 -13   7          9.00          0.67        12.92 o                         
   2 -13   7       1478.63       1497.24        36.69 o                         
   3 -13   7        552.30        483.26        27.51 o                         
   4 -13   7       1915.55       1881.00        42.95 o                         
   5 -13   7       3628.09       3594.75        68.84 o                         
   6 -13   7        100.57         91.46        25.67 o                         
   7 -13   7        416.19        404.24        51.16 o                         
  -8 -12   7       2087.42       2081.68        48.66 o                         
  -7 -12   7        675.33        652.84        42.00 o                         
  -6 -12   7        454.04        412.07        18.97 o                         
  -5 -12   7         94.24        116.28        18.43 o                         
  -4 -12   7         34.83         28.87        19.46 o                         
  -3 -12   7        428.51        404.82        22.73 o                         
  -2 -12   7        810.95        790.36        26.92 o                         
  -1 -12   7        465.56        447.72        17.86 o                         
   0 -12   7       1063.93        990.12        30.10 o                         
   1 -12   7       1286.96       1344.94        29.88 o                         
   2 -12   7       7167.73       7143.43        85.28 o                         
   3 -12   7        807.33        850.29        27.50 o                         
   4 -12   7       1304.69       1303.53        38.82 o                         
   5 -12   7         87.08         86.52        17.85 o                         
   6 -12   7        727.00        720.92        36.90 o                         
   7 -12   7        679.63        615.33        34.19 o                         
   8 -12   7         52.72         24.96        35.15 o                         
  -9 -11   7        439.64        440.85        29.04 o                         
  -8 -11   7        549.49        530.17        25.38 o                         
  -7 -11   7        115.15        103.35        16.99 o                         
  -6 -11   7        122.95        116.38        14.31 o                         
  -5 -11   7       1078.35        971.24        26.06 o                         
  -4 -11   7       2353.56       2225.78        39.80 o                         
  -3 -11   7       5135.48       5151.84        98.85 o                         
  -2 -11   7         88.37         64.91        22.46 o                         
  -1 -11   7        761.30        736.04        25.39 o                         
   0 -11   7        402.11        469.18        18.08 o                         
   1 -11   7       3072.17       3245.03        46.26 o                         
   2 -11   7      11102.33      11533.38       133.02 o                         
   3 -11   7       1097.67       1165.75        34.76 o                         
   4 -11   7       4155.23       4382.18        62.54 o                         
   5 -11   7        307.83        281.75        17.78 o                         
   6 -11   7        172.93        176.30        18.96 o                         
   7 -11   7        808.88        857.73        31.30 o                         
   8 -11   7       2880.61       2986.83        93.07 o                         
  -9 -10   7        207.72        203.12        21.75 o                         
  -8 -10   7        273.82        284.62        18.29 o                         
  -7 -10   7       1237.74       1198.20        29.34 o                         
  -6 -10   7       2333.48       2321.30        39.92 o                         
  -5 -10   7       4394.11       4348.72        54.32 o                         
  -4 -10   7       3600.53       3829.10        57.92 o                         
  -3 -10   7      18806.14      18972.18       207.29 o                         
  -2 -10   7       2270.48       2306.16        38.67 o                         
  -1 -10   7       2815.12       2926.17        44.32 o                         
   0 -10   7         62.57         91.19        11.47 o                         
   1 -10   7       2053.87       2134.53        38.28 o                         
   2 -10   7       1200.46       1201.49        27.57 o                         
   3 -10   7        125.30         80.16        16.18 o                         
   4 -10   7       3279.08       3279.21        50.11 o                         
   5 -10   7       2313.56       2320.41        42.27 o                         
   6 -10   7        290.59        299.71        34.73 o                         
   7 -10   7       2591.21       2694.11        49.32 o                         
   8 -10   7        901.85        908.77        33.85 o                         
 -10  -9   7       2105.04       2145.01        57.35 o                         
  -9  -9   7        778.12        791.18        28.73 o                         
  -8  -9   7        523.74        593.09        32.62 o                         
  -7  -9   7       4850.37       5116.98        64.90 o                         
  -6  -9   7       2822.89       2750.68        39.67 o                         
  -5  -9   7        313.04        339.75        15.60 o                         
  -4  -9   7       1509.53       1442.97        27.37 o                         
  -3  -9   7       8549.16       8789.24       108.45 o                         
  -2  -9   7        323.02        276.24        14.70 o                         
  -1  -9   7      15746.43      15952.29       173.75 o                         
   0  -9   7       1700.01       1751.97        29.33 o                         
   1  -9   7       9329.96       9257.53       107.01 o                         
   2  -9   7        210.63        220.22        13.62 o                         
   3  -9   7        104.63        122.21        16.68 o                         
   4  -9   7       6256.58       6360.15        80.54 o                         
   5  -9   7        100.23         85.05        13.92 o                         
   6  -9   7         32.51         49.01        25.89 o                         
   7  -9   7       2883.17       2848.63        57.83 o                         
   8  -9   7         16.54        -12.31        24.63 o                         
   9  -9   7       1909.98       1896.25        52.00 o                         
 -10  -8   7        170.76        198.82        16.62 o                         
  -9  -8   7       2591.01       2423.83        41.08 o                         
  -8  -8   7       7860.55       8181.17        99.02 o                         
  -7  -8   7       2133.95       2094.13        33.42 o                         
  -6  -8   7       1316.21       1440.76        27.30 o                         
  -5  -8   7       2760.53       2635.78        36.10 o                         
  -4  -8   7       2569.32       2568.51        53.56 o                         
  -3  -8   7       5625.81       5567.33        68.57 o                         
  -2  -8   7       1536.76       1614.26        28.34 o                         
  -1  -8   7       4614.07       4614.28        60.37 o                         
   0  -8   7      15522.17      15827.63       171.57 o                         
   1  -8   7       3020.77       3078.99        43.46 o                         
   2  -8   7       6945.55       6995.21        83.49 o                         
   3  -8   7         62.99         62.22        11.18 o                         
   4  -8   7      10223.42      10703.74       150.89 o                         
   5  -8   7       2584.10       2529.84        42.70 o                         
   6  -8   7        607.82        634.53        26.13 o                         
   7  -8   7         88.29         75.65        19.47 o                         
   8  -8   7        853.92        822.45        30.08 o                         
   9  -8   7       2321.18       2311.30        63.45 o                         
 -11  -7   7        377.53        381.21        29.92 o                         
 -10  -7   7       2657.41       2671.18        60.82 o                         
  -9  -7   7       6501.48       6590.30        91.17 o                         
  -8  -7   7       1798.14       1693.62        32.96 o                         
  -7  -7   7        519.78        448.10        24.01 o                         
  -6  -7   7        827.87        809.81        22.13 o                         
  -5  -7   7        491.95        505.48        17.19 o                         
  -4  -7   7       4328.78       4215.90        50.96 o                         
  -3  -7   7      16234.92      16248.86       174.47 o                         
  -2  -7   7       1904.10       1859.68        29.82 o                         
  -1  -7   7      25671.45      25835.49       270.00 o                         
   0  -7   7      10258.57      10692.97       126.20 o                         
   1  -7   7       9279.58       9791.20       110.57 o                         
   2  -7   7      24835.52      25194.01       280.01 o                         
   3  -7   7       4708.61       4624.10        60.07 o                         
   4  -7   7       1029.74       1011.98        25.77 o                         
   5  -7   7         22.33         20.67        12.51 o                         
   6  -7   7       3174.50       3211.93        50.02 o                         
   7  -7   7        602.13        587.70        28.38 o                         
   8  -7   7        396.29        372.15        30.69 o                         
   9  -7   7        553.58        484.69        24.29 o                         
 -11  -6   7        131.69        152.01        19.51 o                         
 -10  -6   7       2267.27       2315.76        52.58 o                         
  -9  -6   7       3669.23       3858.09        61.52 o                         
  -8  -6   7        684.06        717.16        22.91 o                         
  -7  -6   7       7408.63       7735.31        85.43 o                         
  -6  -6   7       7197.34       6914.14       112.79 o                         
  -5  -6   7        121.03         94.95         9.08 o                         
  -4  -6   7       1195.94       1306.06        24.92 o                         
  -3  -6   7       6711.67       6650.77        77.25 o                         
  -2  -6   7      11422.01      11632.58       143.41 o                         
  -1  -6   7      35303.66      34434.86       374.43 o                         
   0  -6   7      10960.08      11585.22       134.81 o                         
   1  -6   7      11542.38      11737.08       137.28 o                         
   2  -6   7       1891.51       2096.53        41.09 o                         
   3  -6   7      15735.71      15707.16       170.72 o                         
   4  -6   7       3011.71       3080.83        86.85 o                         
   5  -6   7       1283.36       1252.27        29.41 o                         
   6  -6   7       1536.61       1418.21        31.51 o                         
   7  -6   7        826.45        800.48        26.91 o                         
   8  -6   7        245.82        209.40        23.02 o                         
   9  -6   7       1333.38       1443.55        53.63 o                         
 -11  -5   7        253.53        238.14        30.95 o                         
 -10  -5   7        594.81        607.88        31.92 o                         
  -9  -5   7        665.58        656.90        19.75 o                         
  -8  -5   7       2571.10       2560.39        38.10 o                         
  -7  -5   7      14625.71      14788.92       204.00 o                         
  -6  -5   7      25892.95      25689.84       247.12 o                         
  -5  -5   7       2799.69       2949.56        37.24 o                         
  -4  -5   7       2488.09       2490.63        36.67 o                         
  -3  -5   7       4828.77       4956.43        62.93 o                         
  -2  -5   7       5153.31       4867.34        58.48 o                         
  -1  -5   7      13349.34      13991.74       159.58 o                         
   0  -5   7        118.83        105.81        16.13 o                         
   1  -5   7      12212.97      12549.95       155.42 o                         
   2  -5   7       1629.18       1680.94        30.81 o                         
   3  -5   7       1851.17       1808.86        33.68 o                         
   4  -5   7      14642.68      14575.56       247.99 o                         
   5  -5   7       3457.31       3489.11        82.67 o                         
   6  -5   7       2163.20       2040.81        38.52 o                         
   7  -5   7        518.51        441.89        21.20 o                         
   8  -5   7        124.62         77.26        19.07 o                         
   9  -5   7        847.88        894.96        36.37 o                         
 -12  -4   7       1494.81       1427.66        58.19 o                         
 -11  -4   7        102.00        127.20        26.76 o                         
 -10  -4   7       8100.58       8085.10       115.86 o                         
  -9  -4   7       1366.04       1388.25        44.55 o                         
  -8  -4   7       1180.02       1220.38        22.77 o                         
  -7  -4   7      13049.75      13388.77       136.37 o                         
  -6  -4   7       7764.85       7708.85        78.74 o                         
  -5  -4   7      12642.15      13040.02       136.61 o                         
  -4  -4   7      15282.48      14875.74       166.56 o                         
  -3  -4   7          5.04          0.57         6.13 o                         
  -2  -4   7        281.02        377.12        15.47 o                         
  -1  -4   7       3320.72       3033.49        45.85 o                         
   0  -4   7        120.74        111.02        15.61 o                         
   1  -4   7      17051.25      16994.36       205.38 o                         
   2  -4   7       1090.37       1029.30        27.98 o                         
   3  -4   7       5477.38       5332.24        68.76 o                         
   4  -4   7      25826.83      26351.32       306.86 o                         
   5  -4   7       1471.41       1580.30        35.80 o                         
   6  -4   7       3816.67       3809.23        76.05 o                         
   7  -4   7         33.78         47.46        16.05 o                         
   8  -4   7          4.43         21.92        17.74 o                         
   9  -4   7        225.77        219.56        45.66 o                         
 -12  -3   7       1691.97       1818.88        62.51 o                         
 -11  -3   7        415.97        422.18        29.28 o                         
 -10  -3   7      11944.87      12235.58       209.80 o                         
  -9  -3   7       1664.74       1584.05        43.93 o                         
  -8  -3   7       2425.88       2384.32        33.57 o                         
  -7  -3   7       6003.98       6173.01        69.97 o                         
  -6  -3   7        856.61        739.29        15.22 o                         
  -5  -3   7      18362.00      18026.06       179.13 o                         
  -4  -3   7      34009.65      33805.13       364.27 o                         
  -3  -3   7      13651.77      13336.63       150.42 o                         
  -2  -3   7       3379.38       3501.59        50.66 o                         
  -1  -3   7      20179.47      20011.37       237.35 o                         
   0  -3   7       9772.28       9376.03       129.18 o                         
   1  -3   7      19163.14      18996.49       223.36 o                         
   2  -3   7       2657.04       2528.82        37.60 o                         
   3  -3   7       1976.79       1961.34        39.80 o                         
   4  -3   7        734.37        726.38        24.71 o                         
   5  -3   7        765.57        745.48        28.08 o                         
   6  -3   7       6391.52       6499.65        92.32 o                         
   7  -3   7       3296.40       3346.92        56.92 o                         
   8  -3   7         14.51         13.48        49.33 o                         
   9  -3   7          9.64        -15.15        30.30 o                         
 -12  -2   7       2326.39       2399.97        68.69 o                         
 -11  -2   7        423.23        430.82        28.74 o                         
 -10  -2   7       1945.53       1973.14        53.59 o                         
  -9  -2   7        355.12        352.45        16.69 o                         
  -8  -2   7       1136.63       1193.11        25.04 o                         
  -7  -2   7       2544.95       2537.03        35.03 o                         
  -6  -2   7       3021.75       2925.38        37.93 o                         
  -5  -2   7      27897.97      28112.95       320.46 o                         
  -4  -2   7      25485.09      24962.66       305.72 o                         
  -3  -2   7       1427.89       1468.30        27.32 o                         
  -2  -2   7       5687.06       5783.54        73.42 o                         
  -1  -2   7      16814.22      17137.85       192.60 o                         
   0  -2   7         40.31         50.73        13.52 o                         
   1  -2   7      26547.15      25832.01       270.94 o                         
   2  -2   7       1077.49       1071.97        37.83 o                         
   3  -2   7       5641.09       5520.56        74.33 o                         
   4  -2   7        181.17        192.28        14.94 o                         
   5  -2   7          7.57         19.43        17.35 o                         
   6  -2   7       7651.71       7539.88       130.86 o                         
   7  -2   7       9021.52       9471.38       134.13 o                         
   8  -2   7        393.43        373.30        42.52 o                         
   9  -2   7        482.47        458.07        77.42 o                         
 -12  -1   7       3294.99       3391.96        80.90 o                         
 -11  -1   7         47.00         43.17        21.59 o                         
 -10  -1   7       2844.42       2944.10        67.40 o                         
  -9  -1   7         18.90         17.73        14.91 o                         
  -8  -1   7       4698.05       4723.42        56.97 o                         
  -7  -1   7       4733.54       4701.00        64.70 o                         
  -6  -1   7       6420.25       6290.23        78.51 o                         
  -5  -1   7      19155.80      18780.46       267.73 o                         
  -4  -1   7      29143.77      28481.00       353.27 o                         
  -3  -1   7      45171.88      43570.69       497.38 o                         
  -2  -1   7      32105.54      31979.14       348.35 o                         
  -1  -1   7       7040.99       7132.58        94.51 o                         
   0  -1   7       5846.37       5815.51        75.05 o                         
   1  -1   7       5524.14       5491.98        83.49 o                         
   2  -1   7       2645.15       2791.65        44.68 o                         
   3  -1   7       9638.29       9851.23       114.65 o                         
   4  -1   7       8620.47       8801.68       127.74 o                         
   5  -1   7        428.50        361.94        17.87 o                         
   6  -1   7       6050.84       6042.25       118.04 o                         
   7  -1   7        193.73        160.92        35.92 o                         
   8  -1   7       2023.01       1946.09        79.31 o                         
 -12   0   7        507.19        501.87        44.86 o                         
 -11   0   7        123.92        148.15        29.63 o                         
 -10   0   7      15582.83      15984.69       266.57 o                         
  -9   0   7       2304.86       2426.37        60.99 o                         
  -8   0   7       9102.56       9120.97        94.17 o                         
  -7   0   7       6479.30       6439.83        69.81 o                         
  -6   0   7       1383.47       1359.40        30.34 o                         
  -5   0   7       9448.28       9192.81       101.90 o                         
  -4   0   7       9915.66      10210.51       149.88 o                         
  -3   0   7      12346.38      12504.18       155.11 o                         
  -2   0   7      42058.59      41125.54       501.32 o                         
  -1   0   7      15418.83      15520.07       184.87 o                         
   0   0   7       1218.49       1197.90        26.85 o                         
   1   0   7      20092.74      20026.78       254.66 o                         
   2   0   7        177.65        202.46        12.95 o                         
   3   0   7       9307.17       9377.41       110.56 o                         
   4   0   7       1418.35       1486.42        47.54 o                         
   5   0   7         37.87         37.81        17.30 o                         
   6   0   7       1084.69       1054.71        40.13 o                         
   7   0   7        271.84        274.48        43.06 o                         
   8   0   7       4612.14       4587.48       129.31 o                         
 -12   1   7         57.13         56.88        51.84 o                         
 -11   1   7       2846.31       2973.50        68.90 o                         
 -10   1   7      10531.84      10827.12       186.38 o                         
  -9   1   7       7615.66       7450.70       104.33 o                         
  -8   1   7      13791.66      13803.33       132.28 o                         
  -7   1   7       1887.73       1939.19        31.09 o                         
  -6   1   7       2984.93       2981.22        40.91 o                         
  -5   1   7       7433.60       7631.89        87.18 o                         
  -4   1   7       2040.29       1977.73        34.92 o                         
  -3   1   7       3386.45       3407.87        46.85 o                         
  -2   1   7       5324.60       5392.28        75.36 o                         
  -1   1   7         26.82         17.72         9.50 o                         
   0   1   7      34387.93      35686.06       415.79 o                         
   1   1   7      45994.88      47073.09       540.80 o                         
   2   1   7        116.49        138.63        15.20 o                         
   3   1   7       9126.84       9266.20       112.40 o                         
   4   1   7       1500.76       1404.93        40.67 o                         
   5   1   7         56.55         75.49        18.36 o                         
   6   1   7        355.10        359.74        26.18 o                         
   7   1   7       2096.29       2138.87        57.54 o                         
   8   1   7       2845.53       2773.54       136.32 o                         
 -12   2   7          1.02         16.24        23.38 o                         
 -11   2   7       7593.63       7989.52       144.55 o                         
 -10   2   7       4704.88       4727.16        91.89 o                         
  -9   2   7       1000.63       1025.18        23.35 o                         
  -8   2   7       8278.60       7980.69        84.80 o                         
  -7   2   7       5738.85       5648.18        67.51 o                         
  -6   2   7        120.63         96.14         6.74 o                         
  -5   2   7       3012.69       3032.51        39.12 o                         
  -4   2   7      13467.35      13346.10       158.28 o                         
  -3   2   7      39511.25      39224.78       383.32 o                         
  -2   2   7      16868.28      16843.23       172.07 o                         
  -1   2   7      33517.18      33517.40       348.40 o                         
   0   2   7      20109.00      20345.55       207.20 o                         
   1   2   7      18563.79      18866.30       193.97 o                         
   2   2   7         76.33         70.38        19.05 o                         
   3   2   7      12637.59      12652.98       212.55 o                         
   4   2   7       1651.75       1659.26        51.65 o                         
   5   2   7       1572.96       1459.70        41.31 o                         
   6   2   7       1691.96       1638.62        49.92 o                         
   7   2   7        317.25        313.77        41.24 o                         
   8   2   7       1193.03       1127.36       104.99 o                         
 -12   3   7        302.14        255.16        26.75 o                         
 -11   3   7       1306.18       1354.06        45.86 o                         
 -10   3   7       1498.75       1533.47        34.62 o                         
  -9   3   7       2568.06       2623.42        35.05 o                         
  -8   3   7      30020.26      30227.67       296.17 o                         
  -7   3   7       9085.28       8803.33        89.47 o                         
  -6   3   7       1195.07       1205.38        19.72 o                         
  -5   3   7      19910.49      20006.74       212.32 o                         
  -4   3   7        476.08        433.60        14.64 o                         
  -3   3   7      16562.68      16696.83       171.11 o                         
  -2   3   7      41447.92      42268.64       414.02 o                         
  -1   3   7      12556.06      12488.73       139.66 o                         
   0   3   7       6498.85       6404.84        74.69 o                         
   1   3   7        183.07        184.35        12.24 o                         
   2   3   7        277.97        272.66        18.09 o                         
   3   3   7      20235.57      20652.18       240.74 o                         
   4   3   7       4298.43       4328.65        74.11 o                         
   5   3   7       2907.71       2929.60        64.97 o                         
   6   3   7       1439.05       1471.08        66.15 o                         
   7   3   7         42.23        -15.35        32.31 o                         
 -12   4   7        502.10        571.30        33.87 o                         
 -11   4   7       1174.82       1038.59        76.08 o                         
 -10   4   7        468.47        465.82        19.49 o                         
  -9   4   7         28.19         31.98         8.88 o                         
  -8   4   7      25166.68      25743.12       255.29 o                         
  -7   4   7       6693.68       6583.54        85.54 o                         
  -6   4   7      25901.76      25728.68       269.53 o                         
  -5   4   7       2223.73       2167.40        34.03 o                         
  -4   4   7        489.81        479.70        17.73 o                         
  -3   4   7       3156.39       3159.12        42.37 o                         
  -2   4   7       3187.00       3141.99        42.06 o                         
  -1   4   7        288.19        321.67        19.39 o                         
   0   4   7       7746.77       7983.25        90.56 o                         
   1   4   7        253.98        258.06        14.18 o                         
   2   4   7       5102.08       5097.44        65.42 o                         
   3   4   7      19653.89      20286.02       247.80 o                         
   4   4   7          1.57         26.52        29.91 o                         
   5   4   7       4244.26       4216.97        72.01 o                         
   6   4   7        177.23        127.11        24.78 o                         
   7   4   7         77.95         63.94        32.24 o                         
 -12   5   7         39.77         65.38        44.87 o                         
 -11   5   7       3471.75       3544.92        60.38 o                         
 -10   5   7        190.27        178.15        15.40 o                         
  -9   5   7        584.41        608.44        30.01 o                         
  -8   5   7       1082.14       1119.75        35.18 o                         
  -7   5   7          5.78         26.09        16.26 o                         
  -6   5   7      25503.72      25538.41       269.67 o                         
  -5   5   7      10198.50       9948.20       120.67 o                         
  -4   5   7         57.08         58.29        11.35 o                         
  -3   5   7       3770.16       3864.80        50.23 o                         
  -2   5   7       6966.89       7077.00        86.95 o                         
  -1   5   7       7149.02       7468.55        85.75 o                         
   0   5   7       5863.21       5837.50        71.23 o                         
   1   5   7          6.39          9.57        11.78 o                         
   2   5   7       5033.14       4904.87        85.79 o                         
   3   5   7       6224.17       6349.02        85.96 o                         
   4   5   7       1657.97       1703.61        42.22 o                         
   5   5   7       8329.85       8600.32       113.16 o                         
   6   5   7        227.56        178.24        68.84 o                         
 -12   6   7          0.52         31.26        38.99 o                         
 -11   6   7       5212.90       5171.83        77.02 o                         
 -10   6   7          9.68          3.90        21.05 o                         
  -9   6   7       2593.44       2647.86        49.45 o                         
  -8   6   7        845.23        805.22        31.31 o                         
  -7   6   7       2619.02       2405.55        43.22 o                         
  -6   6   7      14604.79      14467.84       171.46 o                         
  -5   6   7      14178.80      14242.46       163.76 o                         
  -4   6   7        213.68        196.41        12.25 o                         
  -3   6   7       8368.50       8455.07       101.44 o                         
  -2   6   7      15348.10      15706.91       175.12 o                         
  -1   6   7       6804.61       6806.35        84.85 o                         
   0   6   7      13203.39      13907.97       158.00 o                         
   1   6   7       1860.67       1953.05        36.76 o                         
   2   6   7        126.07        119.93        17.96 o                         
   3   6   7         40.87         26.03        22.18 o                         
   4   6   7         91.77         94.86        20.14 o                         
   5   6   7       9522.61       9420.79       172.15 o                         
   6   6   7       1976.79       2075.77        99.59 o                         
 -11   7   7       2293.20       2273.31        40.75 o                         
 -10   7   7         32.80         38.67        15.78 o                         
  -9   7   7        415.61        417.76        20.51 o                         
  -8   7   7       3442.50       3539.07        56.89 o                         
  -7   7   7        907.68        814.34        44.68 o                         
  -6   7   7      12522.78      12456.20       151.25 o                         
  -5   7   7        995.26        916.02        25.16 o                         
  -4   7   7      13599.85      13692.47       146.34 o                         
  -3   7   7       9153.85       9355.81       142.62 o                         
  -2   7   7       3557.21       3446.00        48.75 o                         
  -1   7   7       1282.62       1310.45        31.69 o                         
   0   7   7       7564.34       7311.80        91.97 o                         
   1   7   7        484.58        451.40        34.03 o                         
   2   7   7       1265.82       1452.34        61.37 o                         
   3   7   7         74.55         54.08        25.17 o                         
   4   7   7         22.77         22.74        47.28 o                         
   5   7   7       3790.88       3742.56       222.25 o                         
 -11   8   7       3656.91       3491.09       119.23 o                         
 -10   8   7         51.21         84.61        19.98 o                         
  -9   8   7       1010.66       1018.13        35.36 o                         
  -8   8   7        949.29        955.72        37.16 o                         
  -7   8   7       1603.66       1584.99        38.00 o                         
  -6   8   7       5990.30       6149.85        87.73 o                         
  -5   8   7        199.12        256.47        18.07 o                         
  -4   8   7      22312.66      23124.20       238.10 o                         
  -3   8   7       5863.61       5748.37        79.06 o                         
  -2   8   7        122.86        150.02        14.31 o                         
  -1   8   7        337.06        339.67        17.47 o                         
   0   8   7       7036.36       7232.59        95.84 o                         
   1   8   7         93.09         67.64        18.66 o                         
   2   8   7       8798.62       8787.14       140.54 o                         
   3   8   7       2391.79       2344.78        54.66 o                         
   4   8   7        439.29        374.10        47.27 o                         
 -10   9   7        211.72        242.85        21.94 o                         
  -9   9   7       8387.41       8190.72       138.26 o                         
  -8   9   7        447.67        401.33        28.57 o                         
  -7   9   7       1472.28       1406.19        39.24 o                         
  -6   9   7       3409.12       3472.36        60.95 o                         
  -5   9   7        340.82        302.94        25.14 o                         
  -4   9   7       2780.14       2945.30        43.23 o                         
  -3   9   7       1951.52       1882.94        46.31 o                         
  -2   9   7        539.47        575.72        34.13 o                         
  -1   9   7       8060.80       8058.01       103.89 o                         
   0   9   7      11918.91      12068.05       146.46 o                         
   1   9   7       1342.04       1421.50        48.02 o                         
   2   9   7       3295.64       3256.87        61.93 o                         
   3   9   7         64.95         61.53        23.35 o                         
 -10  10   7         55.10        123.38        71.79 o                         
  -9  10   7       6544.58       6560.66       123.17 o                         
  -8  10   7        590.06        556.12        26.89 o                         
  -7  10   7        465.61        447.08        37.15 o                         
  -6  10   7       2121.11       2095.10        47.71 o                         
  -5  10   7       1748.04       1745.54        54.89 o                         
  -4  10   7        964.08       1044.31        28.37 o                         
  -3  10   7        798.64        808.05        40.86 o                         
  -2  10   7        934.36       1016.41        49.20 o                         
  -1  10   7      11492.91      11973.40       138.08 o                         
   0  10   7       4943.84       4715.76        69.90 o                         
   1  10   7       2329.19       2402.03        57.50 o                         
   2  10   7       3489.88       3433.72        93.64 o                         
  -9  11   7       3171.10       3007.43       109.41 o                         
  -8  11   7        700.63        690.91        40.93 o                         
  -7  11   7         17.74         -9.87        21.20 o                         
  -6  11   7       2150.69       2058.84        72.70 o                         
  -5  11   7       1619.95       1544.77        40.67 o                         
  -4  11   7       7985.88       8247.54       115.16 o                         
  -3  11   7        286.70        272.72        40.27 o                         
  -2  11   7       4060.12       4211.38        84.70 o                         
  -1  11   7         77.34        111.82        63.97 o                         
   0  11   7         93.10         91.37        33.22 o                         
   1  11   7        837.97        890.46        53.81 o                         
  -8  12   7          6.80        -13.09        55.90 o                         
  -7  12   7       2684.60       2534.78       130.28 o                         
  -6  12   7        794.85        792.11        72.52 o                         
  -5  12   7         35.52         47.20        17.59 o                         
  -4  12   7       3067.50       3259.14        80.44 o                         
  -3  12   7       2499.32       2504.46        58.04 o                         
  -2  12   7       1018.67       1043.73        46.84 o                         
  -1  12   7         36.41        -15.35        45.75 o                         
   0  12   7        347.79        351.51        63.20 o                         
  -5  13   7        201.12        206.31        37.17 o                         
  -4  13   7        445.50        440.71        74.43 o                         
  -3  13   7       1936.32       1751.84        56.08 o                         
  -2 -17   8        216.86        212.57        41.73 o                         
  -1 -17   8       1482.23       1442.61        63.18 o                         
   0 -17   8       2573.49       2426.16        57.58 o                         
   1 -17   8         72.00         97.98        51.73 o                         
   2 -17   8         21.36         21.09        31.15 o                         
   3 -17   8        147.99        157.11        48.87 o                         
  -4 -16   8        246.14        283.19        29.04 o                         
  -3 -16   8        634.85        485.61        37.25 o                         
  -2 -16   8        335.86        375.07        38.39 o                         
  -1 -16   8       6919.92       6834.35       115.34 o                         
   0 -16   8       3348.39       3250.65        55.92 o                         
   1 -16   8       1890.17       1995.38        44.50 o                         
   2 -16   8         78.87         21.15        26.34 o                         
   3 -16   8        438.17        399.30        39.77 o                         
   4 -16   8        255.63        218.06        63.15 o                         
   5 -16   8       3183.26       3126.79        88.95 o                         
  -5 -15   8        142.35        115.98        22.89 o                         
  -4 -15   8       4769.36       4494.55       106.53 o                         
  -3 -15   8        252.51        216.32        23.33 o                         
  -2 -15   8         21.65         24.63        26.51 o                         
  -1 -15   8        446.73        418.44        22.79 o                         
   0 -15   8       1092.80       1038.63        34.62 o                         
   1 -15   8       1656.57       1673.06        43.63 o                         
   2 -15   8       4017.97       3900.43        61.09 o                         
   3 -15   8        508.99        473.51        27.57 o                         
   4 -15   8          4.32        -14.04        28.08 o                         
   5 -15   8       1492.58       1421.83        46.52 o                         
   6 -15   8        218.98        217.57        33.09 o                         
  -6 -14   8        630.15        620.11        56.97 o                         
  -5 -14   8        368.57        392.87        21.75 o                         
  -4 -14   8       4976.94       4919.37        79.32 o                         
  -3 -14   8         16.62         15.33        16.77 o                         
  -2 -14   8        642.92        699.50        29.70 o                         
  -1 -14   8         33.49         27.77        19.92 o                         
   0 -14   8        119.44        106.17        21.80 o                         
   1 -14   8       1467.94       1553.60        36.21 o                         
   2 -14   8       8632.84       8683.35       103.83 o                         
   3 -14   8       2463.22       2488.76        48.50 o                         
   4 -14   8        218.59        223.47        19.94 o                         
   5 -14   8        402.30        404.42        38.60 o                         
   6 -14   8       2083.46       2159.57        77.31 o                         
  -7 -13   8       1181.38       1101.01        36.51 o                         
  -6 -13   8        506.35        477.20        51.29 o                         
  -5 -13   8       1132.18       1081.84        33.33 o                         
  -4 -13   8        845.61        895.25        32.18 o                         
  -3 -13   8        597.81        567.46        26.71 o                         
  -2 -13   8        312.96        301.56        18.29 o                         
  -1 -13   8       1337.80       1352.59        48.64 o                         
   0 -13   8       1798.41       2020.89        49.48 o                         
   1 -13   8       6895.14       7054.46        91.69 o                         
   2 -13   8       3731.36       3820.54        55.99 o                         
   3 -13   8       1209.50       1272.07        35.80 o                         
   4 -13   8       1156.91       1059.88        60.53 o                         
   5 -13   8       2045.54       2031.07        45.12 o                         
   6 -13   8         60.29        -16.70        45.68 o                         
   7 -13   8       1934.91       1861.98        49.69 o                         
  -8 -12   8          0.93         -1.78        18.35 o                         
  -7 -12   8        270.35        311.38        19.26 o                         
  -6 -12   8       1262.87       1221.74        31.90 o                         
  -5 -12   8       1346.66       1280.52        30.80 o                         
  -4 -12   8        210.02        222.80        16.74 o                         
  -3 -12   8        119.95        124.13        15.70 o                         
  -2 -12   8        526.52        484.33        21.51 o                         
  -1 -12   8        460.94        484.65        30.62 o                         
   0 -12   8       2073.85       2032.83        36.43 o                         
   1 -12   8       5570.53       5431.02        69.02 o                         
   2 -12   8       2870.67       2875.15        45.52 o                         
   3 -12   8       6824.36       6796.63       124.34 o                         
   4 -12   8       1651.91       1721.57        39.34 o                         
   5 -12   8       2197.45       2239.74        50.71 o                         
   6 -12   8       1540.59       1621.26        41.90 o                         
   7 -12   8       1322.30       1286.91        53.60 o                         
  -9 -11   8        110.47        116.52        24.90 o                         
  -8 -11   8         46.67         33.59        19.24 o                         
  -7 -11   8        647.16        629.51        26.82 o                         
  -6 -11   8        311.70        272.75        16.20 o                         
  -5 -11   8       1729.54       1762.49        32.96 o                         
  -4 -11   8      10124.32      10034.42       118.70 o                         
  -3 -11   8       5022.30       5225.11        69.55 o                         
  -2 -11   8        171.91        175.34        18.97 o                         
  -1 -11   8        346.76        309.28        34.06 o                         
   0 -11   8        123.09        155.44        16.39 o                         
   1 -11   8        295.35        275.32        18.64 o                         
   2 -11   8       3088.64       3265.55        50.24 o                         
   3 -11   8        378.97        357.60        30.30 o                         
   4 -11   8       3486.69       3726.28        78.51 o                         
   5 -11   8        284.57        295.93        19.28 o                         
   6 -11   8        239.96        256.54        20.77 o                         
   7 -11   8       3657.40       3840.60        78.75 o                         
   8 -11   8          6.64        -18.12        36.24 o                         
  -9 -10   8       1771.08       1766.84        40.06 o                         
  -8 -10   8        156.73        168.37        16.97 o                         
  -7 -10   8        533.44        485.50        29.75 o                         
  -6 -10   8        455.51        439.78        16.85 o                         
  -5 -10   8         30.40         18.94        15.94 o                         
  -4 -10   8       2379.74       2358.74        39.79 o                         
  -3 -10   8       5858.88       5606.99        73.32 o                         
  -2 -10   8       1433.63       1584.52        31.59 o                         
  -1 -10   8        409.46        394.30        19.28 o                         
   0 -10   8         14.00          2.42         9.96 o                         
   1 -10   8         36.05         25.79        11.33 o                         
   2 -10   8       1529.11       1484.77        33.09 o                         
   3 -10   8        748.01        706.91        33.17 o                         
   4 -10   8       2239.99       2330.01        46.53 o                         
   5 -10   8        126.44        135.30        16.07 o                         
   6 -10   8       5072.36       5184.15        74.23 o                         
   7 -10   8       5676.07       5899.53        83.23 o                         
   8 -10   8        132.67        163.54        27.48 o                         
 -10  -9   8       1763.61       1735.10        57.15 o                         
  -9  -9   8        873.63        896.05        30.71 o                         
  -8  -9   8         68.92         50.06        14.05 o                         
  -7  -9   8       4349.34       4257.18        54.40 o                         
  -6  -9   8         17.96          4.80        10.72 o                         
  -5  -9   8        885.41        853.80        25.30 o                         
  -4  -9   8        179.91        180.46        14.18 o                         
  -3  -9   8       1449.16       1361.32        28.36 o                         
  -2  -9   8       1691.52       1838.41        32.61 o                         
  -1  -9   8      12887.61      13511.28       150.04 o                         
   0  -9   8       3113.14       3125.09        48.71 o                         
   1  -9   8        566.57        670.71        22.57 o                         
   2  -9   8       5414.22       5713.63        73.38 o                         
   3  -9   8       7896.11       8448.64       101.54 o                         
   4  -9   8       1211.62       1202.65        30.58 o                         
   5  -9   8       2251.73       2243.27        42.38 o                         
   6  -9   8        301.07        289.55        23.70 o                         
   7  -9   8       2644.47       2645.71        51.22 o                         
   8  -9   8        607.03        668.46        43.27 o                         
 -10  -8   8         18.26          0.46        15.10 o                         
  -9  -8   8        309.87        316.88        20.36 o                         
  -8  -8   8        398.44        462.66        18.97 o                         
  -7  -8   8        848.41        972.23        24.50 o                         
  -6  -8   8        403.68        391.15        15.10 o                         
  -5  -8   8       1041.82        894.21        24.61 o                         
  -4  -8   8        880.65        801.28        30.87 o                         
  -3  -8   8        932.86        983.85        23.27 o                         
  -2  -8   8      14763.72      15567.09       169.81 o                         
  -1  -8   8      13629.56      13589.94       149.82 o                         
   0  -8   8       1683.17       1730.30        32.83 o                         
   1  -8   8       1575.29       1670.36        32.39 o                         
   2  -8   8        619.19        630.87        24.85 o                         
   3  -8   8         15.70         19.25        12.16 o                         
   4  -8   8       8350.89       8569.25       105.98 o                         
   5  -8   8       1707.07       1681.59        35.69 o                         
   6  -8   8         99.85        101.34        16.04 o                         
   7  -8   8         23.38         24.79        16.88 o                         
   8  -8   8         19.72          9.80        18.12 o                         
 -11  -7   8          8.08         12.91        22.68 o                         
 -10  -7   8        905.73        937.64        27.93 o                         
  -9  -7   8       3835.83       3897.27        57.96 o                         
  -8  -7   8       2485.58       2422.26        36.26 o                         
  -7  -7   8         35.13         38.04        14.69 o                         
  -6  -7   8        857.90        878.90        22.33 o                         
  -5  -7   8        755.21        735.45        19.69 o                         
  -4  -7   8       1057.50       1150.06        24.10 o                         
  -3  -7   8       8394.49       8449.24       106.70 o                         
  -2  -7   8      19764.17      20137.12       213.97 o                         
  -1  -7   8       1292.00       1338.40        27.44 o                         
   0  -7   8       9699.77       9930.51       119.40 o                         
   1  -7   8         82.36         92.42        12.18 o                         
   2  -7   8       2988.03       3150.76        52.37 o                         
   3  -7   8       2068.43       1956.92        35.38 o                         
   4  -7   8       4544.40       4485.33        65.90 o                         
   5  -7   8       1713.43       1730.35        35.47 o                         
   6  -7   8       3943.54       3723.49        54.23 o                         
   7  -7   8        225.58        223.40        18.86 o                         
   8  -7   8       1053.09       1088.87        39.28 o                         
 -11  -6   8         84.08         89.67        19.43 o                         
 -10  -6   8        151.58        174.04        15.48 o                         
  -9  -6   8       5971.93       6277.21        77.26 o                         
  -8  -6   8       4870.70       4718.68        68.81 o                         
  -7  -6   8       7138.13       7059.76        83.78 o                         
  -6  -6   8       2000.23       2103.22        31.67 o                         
  -5  -6   8       2738.77       2890.97        43.42 o                         
  -4  -6   8        200.66        228.36        11.88 o                         
  -3  -6   8       2477.24       2321.87        34.47 o                         
  -2  -6   8       6220.24       6331.53        75.10 o                         
  -1  -6   8       2616.28       2502.39        39.04 o                         
   0  -6   8       8956.46       8723.58       106.45 o                         
   1  -6   8      14257.71      14251.35       165.21 o                         
   2  -6   8       8602.95       8694.75       107.88 o                         
   3  -6   8        279.82        253.80        16.98 o                         
   4  -6   8       4571.11       4578.02        75.36 o                         
   5  -6   8        913.93        846.66        27.55 o                         
   6  -6   8       1031.04       1083.40        31.80 o                         
   7  -6   8          9.21          5.70        16.88 o                         
   8  -6   8          7.16          4.75        22.41 o                         
 -11  -5   8         89.67         74.25        25.89 o                         
 -10  -5   8        187.38        200.06        19.94 o                         
  -9  -5   8         55.78         57.90        11.85 o                         
  -8  -5   8        298.79        339.57        13.66 o                         
  -7  -5   8      14538.42      14892.91       152.19 o                         
  -6  -5   8       7608.35       7196.79        85.78 o                         
  -5  -5   8        715.27        647.80        18.66 o                         
  -4  -5   8        803.00        783.00        19.47 o                         
  -3  -5   8        582.45        516.88        16.73 o                         
  -2  -5   8       1910.78       1839.58        33.61 o                         
  -1  -5   8       3002.48       2935.98        43.66 o                         
   0  -5   8        223.55        275.61        18.51 o                         
   1  -5   8       7106.57       6898.92        93.97 o                         
   2  -5   8       1495.18       1407.14        30.13 o                         
   3  -5   8       2017.67       1805.02        36.18 o                         
   4  -5   8       8864.03       9235.59       128.32 o                         
   5  -5   8          4.55         -0.61        12.90 o                         
   6  -5   8        341.50        321.14        22.72 o                         
   7  -5   8        589.23        528.07        37.35 o                         
   8  -5   8       1296.92       1447.04        41.09 o                         
 -12  -4   8       3957.31       4001.69       102.97 o                         
 -11  -4   8        762.31        800.29        43.35 o                         
 -10  -4   8       2613.50       2420.52        48.94 o                         
  -9  -4   8         24.97         36.77         9.56 o                         
  -8  -4   8        272.18        311.06        15.40 o                         
  -7  -4   8       4185.92       4153.85        52.56 o                         
  -6  -4   8      13904.02      13707.34       139.93 o                         
  -5  -4   8       1925.30       1739.69        31.40 o                         
  -4  -4   8       5735.16       5619.43        70.62 o                         
  -3  -4   8       7507.50       7068.25        86.07 o                         
  -2  -4   8       6459.77       6447.17        86.23 o                         
  -1  -4   8      11631.94      11186.00       140.45 o                         
   0  -4   8       1512.90       1518.10        31.51 o                         
   1  -4   8       1958.42       2155.68        37.24 o                         
   2  -4   8       4446.48       3937.87        54.18 o                         
   3  -4   8        928.02        917.73        24.81 o                         
   4  -4   8       4489.04       4373.40        67.21 o                         
   5  -4   8       3066.82       3261.09        51.05 o                         
   6  -4   8       2262.52       2201.75        63.80 o                         
   7  -4   8         11.11         20.05        26.10 o                         
   8  -4   8         75.44        127.38        42.06 o                         
 -12  -3   8       1337.08       1476.37        57.78 o                         
 -11  -3   8        191.55        215.14        25.43 o                         
 -10  -3   8        814.48        828.20        36.00 o                         
  -9  -3   8       1703.44       1643.91        40.52 o                         
  -8  -3   8        397.49        362.24        16.02 o                         
  -7  -3   8       2191.41       2210.78        31.56 o                         
  -6  -3   8       1737.63       1784.96        28.25 o                         
  -5  -3   8      13837.66      13684.18       155.41 o                         
  -4  -3   8       8886.82       8842.76       104.48 o                         
  -3  -3   8       4623.26       4695.74        65.60 o                         
  -2  -3   8        234.86        264.08        25.72 o                         
  -1  -3   8      14622.88      14608.37       179.63 o                         
   0  -3   8        410.59        333.34        21.29 o                         
   1  -3   8       1677.87       1671.99        29.86 o                         
   2  -3   8       2902.83       2902.75        45.89 o                         
   3  -3   8         54.14         48.41        12.14 o                         
   4  -3   8       1822.05       1771.48        54.22 o                         
   5  -3   8        324.77        337.31        28.46 o                         
   6  -3   8       7500.75       7636.89       103.27 o                         
   7  -3   8       2095.64       2155.62        46.49 o                         
   8  -3   8       1401.24       1290.11        59.24 o                         
 -12  -2   8       1596.85       1637.27        61.15 o                         
 -11  -2   8         48.12         67.48        23.71 o                         
 -10  -2   8       4045.14       4080.02        83.89 o                         
  -9  -2   8       1906.36       1898.33        34.27 o                         
  -8  -2   8        551.45        463.42        20.15 o                         
  -7  -2   8       3763.03       3737.17        47.53 o                         
  -6  -2   8        735.40        693.87        19.37 o                         
  -5  -2   8      53784.03      52672.33       563.03 o                         
  -4  -2   8      15656.19      15582.61       186.96 o                         
  -3  -2   8        403.93        425.36        16.07 o                         
  -2  -2   8        850.94        986.54        21.25 o                         
  -1  -2   8      11626.30      12019.65       150.77 o                         
   0  -2   8        252.53        234.73        20.00 o                         
   1  -2   8      10502.12      10278.66       118.13 o                         
   2  -2   8       3065.80       3098.84        63.35 o                         
   3  -2   8        543.64        510.83        30.61 o                         
   4  -2   8         96.81        115.88        14.37 o                         
   5  -2   8       1652.33       1608.34        36.76 o                         
   6  -2   8       6637.22       6557.19        92.14 o                         
   7  -2   8        496.84        565.27        53.12 o                         
   8  -2   8         58.59         27.78        25.70 o                         
 -12  -1   8       6600.70       6680.81       128.90 o                         
 -11  -1   8        645.97        630.65        35.74 o                         
 -10  -1   8       9838.24       9916.52       172.78 o                         
  -9  -1   8       5184.22       5094.36        67.69 o                         
  -8  -1   8       1710.44       1653.48        26.91 o                         
  -7  -1   8       1643.85       1591.49        27.29 o                         
  -6  -1   8       6420.96       6643.18        77.58 o                         
  -5  -1   8       3262.20       3470.62        50.16 o                         
  -4  -1   8      18088.96      18755.73       224.06 o                         
  -3  -1   8        551.93        478.12        15.70 o                         
  -2  -1   8       8447.53       8574.08       112.10 o                         
  -1  -1   8      16978.56      17186.78       238.41 o                         
   0  -1   8         30.83         35.26        10.88 o                         
   1  -1   8      23031.66      23386.30       282.97 o                         
   2  -1   8        644.56        690.56        24.61 o                         
   3  -1   8         77.71         63.05        22.43 o                         
   4  -1   8         97.68         89.31        14.09 o                         
   5  -1   8       1592.08       1521.44        51.01 o                         
   6  -1   8       3628.32       3590.51        96.22 o                         
   7  -1   8          5.07         11.95        28.65 o                         
   8  -1   8        321.47        349.32        33.84 o                         
 -12   0   8       2683.84       2686.41        69.04 o                         
 -11   0   8        332.19        347.59        25.49 o                         
 -10   0   8      10255.49      10705.70       184.81 o                         
  -9   0   8       1294.73       1254.17        24.51 o                         
  -8   0   8       4974.02       4844.35        67.93 o                         
  -7   0   8       4150.08       4153.66        52.62 o                         
  -6   0   8        763.89        698.52        18.47 o                         
  -5   0   8       2496.76       2196.90        40.13 o                         
  -4   0   8       3806.66       4067.03        60.03 o                         
  -3   0   8       9290.06       9383.91       112.88 o                         
  -2   0   8      21894.64      21338.25       256.69 o                         
  -1   0   8      14096.08      14171.54       165.96 o                         
   0   0   8       5939.59       5755.25        77.27 o                         
   1   0   8       8391.41       8242.00       123.70 o                         
   2   0   8       4753.39       4685.67        88.09 o                         
   3   0   8        584.91        589.23        40.00 o                         
   4   0   8        403.32        365.90        18.62 o                         
   5   0   8       4655.53       4847.01        81.98 o                         
   6   0   8       1411.59       1465.31        48.15 o                         
   7   0   8        234.40        252.54        37.61 o                         
   8   0   8       4382.17       4031.47       166.51 o                         
 -12   1   8         29.53         32.73        27.80 o                         
 -11   1   8       2279.46       2480.00        60.97 o                         
 -10   1   8       5875.72       5983.40       111.10 o                         
  -9   1   8       1086.77       1058.10        22.49 o                         
  -8   1   8       2878.25       2773.81        42.08 o                         
  -7   1   8       5387.33       5329.00        61.85 o                         
  -6   1   8       7522.67       7516.41        93.40 o                         
  -5   1   8      23492.31      23059.99       243.00 o                         
  -4   1   8       3816.25       3827.31        50.75 o                         
  -3   1   8      12610.09      12611.16       147.28 o                         
  -2   1   8      18080.84      18610.22       199.99 o                         
  -1   1   8        692.01        636.10        19.63 o                         
   0   1   8        573.63        517.92        30.18 o                         
   1   1   8      19236.98      20195.69       248.16 o                         
   2   1   8        330.61        250.04        15.54 o                         
   3   1   8      11752.68      11845.83       148.85 o                         
   4   1   8       1879.30       1978.77        49.14 o                         
   5   1   8       1598.18       1714.11        48.83 o                         
   6   1   8         58.28         15.32        30.71 o                         
   7   1   8         69.74         35.60        25.97 o                         
 -12   2   8         45.09         45.79        22.10 o                         
 -11   2   8       2789.02       2810.96        65.30 o                         
 -10   2   8       6392.37       6587.49        78.10 o                         
  -9   2   8       2877.42       2892.73        35.27 o                         
  -8   2   8       9831.27       9883.08       104.90 o                         
  -7   2   8       5595.56       5451.70        63.43 o                         
  -6   2   8        932.08        931.54        28.18 o                         
  -5   2   8      10074.51      10278.89       109.74 o                         
  -4   2   8      37564.86      36626.69       362.51 o                         
  -3   2   8       5706.69       5580.52        67.73 o                         
  -2   2   8        612.07        670.09        18.26 o                         
  -1   2   8       5216.89       5559.78        70.33 o                         
   0   2   8        464.61        406.43        20.25 o                         
   1   2   8      12151.63      12190.93       147.18 o                         
   2   2   8       3347.29       3295.55        53.38 o                         
   3   2   8      10064.57      10297.80       123.45 o                         
   4   2   8       1872.91       1850.20        61.03 o                         
   5   2   8       1498.04       1486.79        49.30 o                         
   6   2   8        393.37        378.10        30.08 o                         
   7   2   8         69.57         89.69        47.72 o                         
 -12   3   8        140.25        182.69        24.31 o                         
 -11   3   8         74.64         82.91        21.85 o                         
 -10   3   8       6085.74       6196.86        73.05 o                         
  -9   3   8         16.07         41.84        11.27 o                         
  -8   3   8      27506.19      27265.94       247.26 o                         
  -7   3   8       4831.86       4735.46        54.90 o                         
  -6   3   8       4794.86       4732.19        56.68 o                         
  -5   3   8        367.27        350.75        14.90 o                         
  -4   3   8       8603.94       8612.22        95.30 o                         
  -3   3   8       1363.62       1331.23        24.40 o                         
  -2   3   8       9470.08       9355.00       103.09 o                         
  -1   3   8       1906.47       1894.19        33.69 o                         
   0   3   8       2667.94       2764.44        40.79 o                         
   1   3   8       3608.44       3500.46        49.02 o                         
   2   3   8       4182.61       4123.59        59.65 o                         
   3   3   8       9731.38       9829.19       146.91 o                         
   4   3   8          8.97         25.99        18.61 o                         
   5   3   8        401.51        398.97        30.60 o                         
   6   3   8        703.99        757.31        51.20 o                         
 -12   4   8        121.64        159.55        19.24 o                         
 -11   4   8        554.62        533.00        21.08 o                         
 -10   4   8         93.59         84.68        10.02 o                         
  -9   4   8        542.94        607.80        18.36 o                         
  -8   4   8      14783.71      14782.65       153.40 o                         
  -7   4   8       4509.71       4564.13        55.67 o                         
  -6   4   8       4064.19       3924.46        53.88 o                         
  -5   4   8      10169.87      10166.88       127.52 o                         
  -4   4   8       1871.37       1753.57        30.03 o                         
  -3   4   8       8408.79       8648.58       102.69 o                         
  -2   4   8      23234.62      23635.13       252.84 o                         
  -1   4   8        160.17        208.77        13.82 o                         
   0   4   8       4711.77       4897.77        62.52 o                         
   1   4   8         99.71         85.73        21.92 o                         
   2   4   8       2925.49       2872.56        45.78 o                         
   3   4   8      12469.88      12485.20       147.64 o                         
   4   4   8        127.87         99.37        21.72 o                         
   5   4   8        511.52        468.38        37.89 o                         
   6   4   8        273.90        217.55        42.39 o                         
 -12   5   8         88.62        159.21        33.02 o                         
 -11   5   8       4483.81       4531.54        85.81 o                         
 -10   5   8        531.70        563.73        25.48 o                         
  -9   5   8         41.56         59.07        12.33 o                         
  -8   5   8       4492.82       4582.23        66.50 o                         
  -7   5   8       2453.67       2270.84        37.27 o                         
  -6   5   8       7277.16       7136.80        87.87 o                         
  -5   5   8      13920.42      13555.76       157.75 o                         
  -4   5   8       5207.87       5307.13        72.52 o                         
  -3   5   8      20098.78      20605.71       223.85 o                         
  -2   5   8      21299.54      22124.99       240.46 o                         
  -1   5   8        299.56        280.18        16.74 o                         
   0   5   8        353.33        347.10        22.98 o                         
   1   5   8          1.29         -7.58        15.16 o                         
   2   5   8        255.52        220.91        22.88 o                         
   3   5   8       3992.35       3826.47        68.67 o                         
   4   5   8        515.41        501.86        28.45 o                         
   5   5   8       4040.42       3973.51       102.20 o                         
 -11   6   8       3212.62       2974.64        48.60 o                         
 -10   6   8       4632.51       4487.29        67.74 o                         
  -9   6   8        721.83        761.60        30.75 o                         
  -8   6   8       6664.38       6653.46        90.34 o                         
  -7   6   8         43.85         24.33        24.23 o                         
  -6   6   8      13548.09      13955.58       157.31 o                         
  -5   6   8       8259.18       8343.86       101.10 o                         
  -4   6   8         76.01         51.40        18.69 o                         
  -3   6   8       2537.09       2444.94        42.51 o                         
  -2   6   8      15326.28      15658.35       178.09 o                         
  -1   6   8       2018.04       2102.96        42.53 o                         
   0   6   8       5691.69       5882.09       118.98 o                         
   1   6   8        840.87        749.27        39.75 o                         
   2   6   8        430.68        406.76        22.11 o                         
   3   6   8        888.08        858.43        45.61 o                         
   4   6   8          8.29         51.70        47.42 o                         
   5   6   8       6001.90       6052.73       238.39 o                         
 -11   7   8       4603.37       4455.92        68.23 o                         
 -10   7   8       1198.89       1079.58        34.39 o                         
  -9   7   8         38.94         22.66        17.11 o                         
  -8   7   8       5329.07       5383.88        86.12 o                         
  -7   7   8        654.78        739.50        28.76 o                         
  -6   7   8      14665.13      14980.72       173.62 o                         
  -5   7   8       1261.19       1227.99        30.12 o                         
  -4   7   8       4749.30       4877.22        63.78 o                         
  -3   7   8       2751.57       2538.19        46.59 o                         
  -2   7   8       4594.81       4606.00        69.04 o                         
  -1   7   8        888.40        900.18        27.20 o                         
   0   7   8      25729.74      27002.66       279.29 o                         
   1   7   8       2819.48       2807.95        48.52 o                         
   2   7   8       1306.58       1364.05        43.98 o                         
   3   7   8         94.61        103.53        28.08 o                         
   4   7   8        590.03        544.41        61.02 o                         
 -11   8   8       8621.37       8628.33       148.64 o                         
 -10   8   8          7.93         17.97        25.44 o                         
  -9   8   8       5904.47       5787.90        85.86 o                         
  -8   8   8       3125.67       3240.19        64.94 o                         
  -7   8   8       1478.10       1531.58        39.89 o                         
  -6   8   8       1621.68       1588.70        34.29 o                         
  -5   8   8        354.75        310.80        23.74 o                         
  -4   8   8       2637.74       2675.86        52.28 o                         
  -3   8   8       8181.29       8383.99       135.77 o                         
  -2   8   8       2497.04       2404.06        46.83 o                         
  -1   8   8       4006.28       4056.00        59.35 o                         
   0   8   8       7529.93       7249.27        90.76 o                         
   1   8   8        225.54        234.56        22.94 o                         
   2   8   8       1229.48       1240.80        44.39 o                         
   3   8   8       1141.92       1058.43        84.42 o                         
 -10   9   8         15.46         36.96        27.94 o                         
  -9   9   8       5779.41       5858.66        88.66 o                         
  -8   9   8       2547.61       2483.65        52.51 o                         
  -7   9   8        810.62        779.92        31.55 o                         
  -6   9   8       1690.91       1704.27        51.08 o                         
  -5   9   8       3368.43       3446.71        52.30 o                         
  -4   9   8       1280.56       1258.76        37.23 o                         
  -3   9   8       5014.74       5015.02        74.14 o                         
  -2   9   8         96.99        101.76        18.28 o                         
  -1   9   8       9010.36       9078.62       115.89 o                         
   0   9   8       1919.80       1984.66        58.81 o                         
   1   9   8       3329.48       3545.99        71.34 o                         
   2   9   8       1541.87       1473.58        55.42 o                         
  -9  10   8       1981.60       2040.04        57.55 o                         
  -8  10   8       2239.98       2307.31        78.31 o                         
  -7  10   8        120.75         96.29        30.41 o                         
  -6  10   8      13064.46      13318.77       169.69 o                         
  -5  10   8       3691.41       3496.02        61.16 o                         
  -4  10   8       4046.92       4163.47        57.81 o                         
  -3  10   8        106.76        106.86        20.16 o                         
  -2  10   8        947.62        915.09        37.16 o                         
  -1  10   8       1008.69       1011.66        46.60 o                         
   0  10   8       4497.47       4193.37       100.58 o                         
   1  10   8        237.93        245.05        50.05 o                         
  -8  11   8        111.65        119.33        28.51 o                         
  -7  11   8       1265.80       1270.00        46.90 o                         
  -6  11   8       6185.17       6080.47       148.18 o                         
  -5  11   8       3503.89       3420.91        76.89 o                         
  -4  11   8       2957.25       3081.44        78.27 o                         
  -3  11   8        433.34        481.64        31.48 o                         
  -2  11   8        382.47        411.34        55.57 o                         
  -1  11   8        214.34        172.30        37.63 o                         
   0  11   8       1316.90       1232.40        47.36 o                         
  -6  12   8        516.30        543.01        47.50 o                         
  -5  12   8       1524.85       1444.46        45.63 o                         
  -4  12   8       1670.82       1782.42        50.19 o                         
  -3  12   8       6383.48       6240.59       124.65 o                         
  -2  12   8         36.58         31.01        30.98 o                         
  -2 -17   9        490.42        385.85        36.73 o                         
  -1 -17   9       4729.06       4547.97       148.34 o                         
   0 -17   9       1812.99       1692.90        83.37 o                         
   1 -17   9         24.91         36.89        29.92 o                         
   2 -17   9         57.50         50.33        35.38 o                         
  -4 -16   9        412.73        376.73        65.96 o                         
  -3 -16   9        125.62        119.99        40.01 o                         
  -2 -16   9         50.88         49.40        34.14 o                         
  -1 -16   9       6295.98       6307.10        93.89 o                         
   0 -16   9       7433.28       7222.91        97.23 o                         
   1 -16   9         73.99         75.73        26.89 o                         
   2 -16   9        816.02        783.31        30.21 o                         
   3 -16   9        866.31        812.80        69.76 o                         
   4 -16   9         85.04         43.70        79.52 o                         
  -5 -15   9          5.77         12.65        37.32 o                         
  -4 -15   9       2237.91       2193.37        49.90 o                         
  -3 -15   9        350.88        338.71        40.71 o                         
  -2 -15   9         31.75         -9.20        18.39 o                         
  -1 -15   9       2018.09       1940.29        45.44 o                         
   0 -15   9       6400.43       6531.03        89.91 o                         
   1 -15   9        142.07        148.76        28.48 o                         
   2 -15   9       4222.34       4320.54        64.71 o                         
   3 -15   9        795.44        783.77        49.92 o                         
   4 -15   9       2901.35       2910.83        76.21 o                         
   5 -15   9       1848.97       1862.80        76.58 o                         
  -6 -14   9        136.32        142.93        22.11 o                         
  -5 -14   9         14.17        -13.80        27.61 o                         
  -4 -14   9       1480.24       1466.92        40.41 o                         
  -3 -14   9       2496.81       2516.07        48.97 o                         
  -2 -14   9        417.20        388.80        21.12 o                         
  -1 -14   9       2665.83       2647.78        48.95 o                         
   0 -14   9        295.51        275.25        28.45 o                         
   1 -14   9       9214.71       9160.32       108.87 o                         
   2 -14   9       6093.10       6087.44        79.90 o                         
   3 -14   9        875.19        853.90        33.16 o                         
   4 -14   9        120.79        152.39        20.91 o                         
   5 -14   9       4702.69       4739.36       158.54 o                         
   6 -14   9         51.42         53.25        26.00 o                         
  -7 -13   9        366.34        450.62        23.59 o                         
  -6 -13   9       1838.42       1797.79        62.91 o                         
  -5 -13   9        489.96        496.79        35.46 o                         
  -4 -13   9       1686.20       1636.22        39.04 o                         
  -3 -13   9       2338.53       2327.19        47.29 o                         
  -2 -13   9         78.63         67.23        17.05 o                         
  -1 -13   9       3459.45       3425.86        54.72 o                         
   0 -13   9        488.61        451.70        20.78 o                         
   1 -13   9      15930.17      16713.13       180.04 o                         
   2 -13   9       3573.78       3556.54        54.14 o                         
   3 -13   9         27.35         28.71        16.59 o                         
   4 -13   9        142.04        114.33        18.98 o                         
   5 -13   9       5452.12       5502.82        81.22 o                         
   6 -13   9        626.66        568.34        27.83 o                         
  -8 -12   9         17.45        -15.25        30.50 o                         
  -7 -12   9        848.71        795.45        41.18 o                         
  -6 -12   9       9948.95       9843.73       114.09 o                         
  -5 -12   9       1610.25       1577.43        37.43 o                         
  -4 -12   9       7185.95       7345.92       118.97 o                         
  -3 -12   9         27.00         28.49        14.26 o                         
  -2 -12   9       1406.87       1456.78        34.23 o                         
  -1 -12   9        140.58        157.16        20.53 o                         
   0 -12   9       2642.06       2793.63        47.20 o                         
   1 -12   9       1392.76       1461.98        38.43 o                         
   2 -12   9       3952.59       4009.63        65.09 o                         
   3 -12   9       1789.08       1858.75        47.28 o                         
   4 -12   9       6900.62       7148.32       129.16 o                         
   5 -12   9       5108.67       5218.86        82.08 o                         
   6 -12   9         89.02         89.79        30.53 o                         
   7 -12   9       2634.77       2635.95        58.24 o                         
  -9 -11   9        936.02        940.42        55.09 o                         
  -8 -11   9        722.28        714.41        25.22 o                         
  -7 -11   9        562.84        571.07        24.58 o                         
  -6 -11   9        668.86        553.38        29.96 o                         
  -5 -11   9         45.01         54.08        24.56 o                         
  -4 -11   9       7826.46       7851.71        96.88 o                         
  -3 -11   9       1302.19       1277.11        31.41 o                         
  -2 -11   9       2154.77       2270.41        42.51 o                         
  -1 -11   9        400.05        410.68        21.43 o                         
   0 -11   9        857.93        769.92        28.05 o                         
   1 -11   9        356.71        339.70        22.88 o                         
   2 -11   9       4812.39       4869.95        67.88 o                         
   3 -11   9       3486.41       3529.36        59.50 o                         
   4 -11   9       7598.74       7801.26       102.32 o                         
   5 -11   9       2250.93       2381.88        47.60 o                         
   6 -11   9       1418.64       1422.28        41.52 o                         
   7 -11   9       3914.11       3938.68        67.43 o                         
  -9 -10   9       2855.25       2749.00        48.48 o                         
  -8 -10   9          0.38         16.18        19.44 o                         
  -7 -10   9        726.11        704.48        24.40 o                         
  -6 -10   9       2539.38       2470.10        39.12 o                         
  -5 -10   9        661.02        741.56        27.62 o                         
  -4 -10   9       8078.98       8100.31        98.59 o                         
  -3 -10   9       6568.98       6575.83        82.38 o                         
  -2 -10   9       1827.23       1934.07        36.75 o                         
  -1 -10   9       7350.68       7280.72        89.54 o                         
   0 -10   9       1723.78       1794.36        37.61 o                         
   1 -10   9       8785.79       9021.37       123.31 o                         
   2 -10   9       3422.81       3449.44        52.41 o                         
   3 -10   9       1610.61       1534.57        34.87 o                         
   4 -10   9        922.21        902.04        30.73 o                         
   5 -10   9        360.48        331.73        19.97 o                         
   6 -10   9        364.74        411.27        35.35 o                         
   7 -10   9       8493.85       8739.24       140.59 o                         
 -10  -9   9          0.37         -1.77        21.95 o                         
  -9  -9   9        626.69        664.01        31.12 o                         
  -8  -9   9        318.31        300.20        16.57 o                         
  -7  -9   9         22.54         11.88        12.10 o
[truncated: 213,679 more chars]
